# Supplementary material for: One-Year Old Dormant, “Non-culturable” Mycobacterium tuberculosis Preserves Significantly Diverse Protein Profile
Source: Front Cell Infect Microbiol. 2020 Jan 31;10:26. doi: 10.3389/fcimb.2020.00026 (PMC7025520; doi:10.3389/fcimb.2020.00026)
Supplement: Table S1 — The proteins found in cytosol and membrane fractions of active and two types of dormant M. tuberculosis cells. Active cells were harvested from early stationary phase; dormant cells were obtained after gradual acidification in stationary phase followed by 4.5 months storage at room temperature (D1) and stored dormant cells were obtain after 13 months of storage (D2). 2D electrophoresis and protein analysis for cytosol and membrane (SDS extracts) were performed as described in the M&M. Density estimation of each protein spot was performed in two technical replicates of the pooled samples obtained from 4 independent biological replicates for active and dormant bacteria. The average results are shown. The relative error for density values of each spot did not exceed 5%. In the columns marked as “place,” proteins were arranged according to their spot density from highest (1) to lowest (159 for active, 92 for D1 cells and 75 for D2 cells) representation in the proteome. Proteins which were virtually absent in the other proteome marked as “ND.” If a protein with a particular accession number is found in several spots, the corresponding rank was assigned for a spot with maximum density. Column marked as “Mass values matched” shows a number of experimentally found peptides matched with theoretically predicted peptides for particular protein. Column marked as “coverage” shows percent coverage calculated by dividing the number of amino acids in all found peptides by the total number of amino acids in the entire protein sequence. Protein functional roles for Mtb were obtained from the Mycobrowser database (https://mycobrowser.epfl.ch). [file Table_1.XLSX]

## Sheet: Лист1
active/dormant	fraction	Sample number	Spot density	Product	Gene Name	Rv Number	Function	Molecular Mass	Isoelectric Point	Finctional Category	Essentiality	Orthologs	Coverage	Mass Values Matched	Score	uniprot	Matrixscience Uri	place A	place D1	place D2
active	cytosol	655	131.9	Universal stress protein family protein TB31.7	TB31.7	Rv2623	Function unknown	31652.1	5.5551	virulence, detoxification, adaptation	essential	M. bovis : Mb2656; M. marinum : MMAR_2077; M. smegmatis : MSMEG_3945;	0.81	24	287	P9WFD7	http://www.matrixscience.com/cgi/protein_view.pl?file=..%2Fdata%2F20171119%2FFTmtlnEOt.dat&hit=34&db_idx=1	6	40	N/D
active	cytosol	656	64.4	Universal stress protein family protein TB31.7	TB31.7	Rv2623	Function unknown	31652.1	5.5551	virulence, detoxification, adaptation	essential	M. bovis : Mb2656; M. marinum : MMAR_2077; M. smegmatis : MSMEG_3945;	0.53	11	97	P9WFD7	http://www.matrixscience.com/cgi/protein_view.pl?file=..%2Fdata%2F20171119%2FFTmtlnEOh.dat&hit=52&db_idx=1	6	40	N/D
active	cytosol	656	64.4	Possible iron-regulated short-chain dehydrogenase/reductase	Rv3224	Rv3224	Function unknown; probably involved in cellular metabolism.	29814.4	5.1398	intermediary metabolism and respiration	non-essential	M. bovis : Mb3251; M. leprae : ML0800; M. marinum : MMAR_1333; M. smegmatis : MSMEG_1894;	0.61	23	175	O05842	http://www.matrixscience.com/cgi/protein_view.pl?file=..%2Fdata%2F20171119%2FFTmtlnEOh.dat&hit=1&db_idx=1	16	40	52
active	cytosol	657	75.3	Probable fructose-bisphosphate aldolase Fba	fba	Rv0363c	Involved in glycolysis (at the sixth step) [catalytic activity: D-fructose 1,6-bisphosphate = glycerone phosphate + D-glyceraldehyde 3-phosphate].	36544.5	5.5853	intermediary metabolism and respiration	essential	M. bovis : Mb0370c; M. leprae : ML0286; M. marinum : MMAR_0669; M. smegmatis : MSMEG_0752;	0.82	22	276	P9WQA3	http://www.matrixscience.com/cgi/protein_view.pl?file=..%2Fdata%2F20171119%2FFTmtlnEOe.dat&hit=3&db_idx=1	9	12	13
active	cytosol	658	63.3	Tetrahydrodipicolinate N-succinyltransferase DapD	dapD	Rv1201c	Involved in biosynthesis of diaminopimelate and lysine from aspartate semialdehyde (at the third step) [catalytic activity: tetrahydrodipicolinate + succinyl-CoA + H2O = N-succinyl-2-amino-6-ketopimelate + coenzyme A]	32609.8	5.8419	intermediary metabolism and respiration	essential	M. bovis : Mb1233c; M. leprae : ML1058; M. marinum : MMAR_4236; M. smegmatis : MSMEG_5104;	0.93	26	327	P9WP21	http://www.matrixscience.com/cgi/protein_view.pl?file=..%2Fdata%2F20171119%2FFTmtlnEOm.dat&hit=1&db_idx=1	17	N/D	N/D
active	cytosol	659	74.7	Probable succinyl-CoA synthetase (alpha chain) SucD (SCS-alpha)	sucD	Rv0952	Involved in tricarboxylic acid cycle [catalytic activity: ATP + succinate + CoA = ADP + succinyl-CoA + phosphate].	31228.9	5.6449	intermediary metabolism and respiration	essential	M. bovis : Mb0977; M. leprae : ML0156; M. marinum : MMAR_4549; M. smegmatis : MSMEG_5524;	0.93	25	324	P9WGC7	http://www.matrixscience.com/cgi/protein_view.pl?file=..%2Fdata%2F20171119%2FFTmtlnEOR.dat&hit=1&db_idx=1	11	14	46
active	cytosol	660	36	Proteasome alpha subunit PrcA; assembles with beta subunit PrcB.	prcA	Rv2109c	Protein degradation	26849	5.1885	intermediary metabolism and respiration	essential	M. bovis : Mb2133c; M. leprae : ML1323; M. marinum : MMAR_3084; M. smegmatis : MSMEG_3894;	0.91	21	245	P9WHU1	http://www.matrixscience.com/cgi/protein_view.pl?file=..%2Fdata%2F20171119%2FFTmtlnEwT.dat&hit=1&db_idx=1	39	37	N/D
active	cytosol	660	36	Proteasome alpha subunit PrcA; assembles with beta subunit PrcB.	prcA	Rv2109c	Protein degradation	26849	5.1885	intermediary metabolism and respiration	essential	M. bovis : Mb2133c; M. leprae : ML1323; M. marinum : MMAR_3084; M. smegmatis : MSMEG_3894;	0.91	21	245	P9WHU1	http://www.matrixscience.com/cgi/protein_view.pl?file=..%2Fdata%2F20171119%2FFTmtlnEwT.dat&hit=2&db_idx=1	39	37	N/D
active	cytosol	660	36	Probable citrate (pro-3S)-lyase (beta subunit) CitE (citrase) (citratase) (citritase) (citridesmolase) (citrase aldolase)	citE	Rv2498c	Interconversion of acetate and oxaloacetate from citrate [catalytic activity: citrate = acetate + oxaloacetate].	28885.8	5.0548	intermediary metabolism and respiration	non-essential	M. bovis : Mb2526c; M. leprae : ML0440; M. marinum : MMAR_3845; M. smegmatis : MSMEG_4713;	0.59	9	70	P9WPE1	http://www.matrixscience.com/cgi/protein_view.pl?file=..%2Fdata%2F20171119%2FFTmtlnEwT.dat&hit=52&db_idx=1	39	N/D	N/D
active	cytosol	661	42.4	Secreted antigen 85-a FbpA (mycolyl transferase 85A) (fibronectin-binding protein A) (antigen 85 complex A)	fbpA	Rv3804c	Involved in cell wall mycoloylation. Proteins of the antigen 85 complex are responsible for the high affinity of mycobacteria to fibronectin. Possesses a mycolyltransferase activity required for the biogenesis of trehalose dimycolate (cord factor), a dominant structure necessary for maintaining cell wall integrity.	35686.2	6.5128	lipid metabolism	non-essential	M. bovis : Mb3834c; M. leprae : ML0097; M. marinum : MMAR_5368; M. smegmatis : MSMEG_2078, MSMEG_6398;	0.71	22	218	P9WQP3	http://www.matrixscience.com/cgi/protein_view.pl?file=..%2Fdata%2F20171119%2FFTmtlnEwO.dat&hit=1&db_idx=1	32	N/D	N/D
active	cytosol	662	49.2	Probable endonuclease IV End (endodeoxyribonuclease IV) (apurinase)	end	Rv0670	Involved in base excision repair. Endonuclease IV plays a role in DNA repair. It cleaves phosphodiester bonds at apurinic or apyrimidinic sites (AP sites) to produce new 5' ends that are base-free deoxyribose 5-phosphate residues [catalytic activity: endonucleolytic cleavage to 5'-phosphooligonucleotide end-products].	26813.1	5.3289	information pathways	non-essential	M. bovis : Mb0689; M. leprae : ML1889; M. marinum : MMAR_0999; M. smegmatis : MSMEG_1383;	0.91	25	260	P9WQ13	http://www.matrixscience.com/cgi/protein_view.pl?file=..%2Fdata%2F20171119%2FFTmtlnEwE.dat&hit=1&db_idx=1	27	N/D	N/D
active	cytosol	662	49.2	Probable NADH dehydrogenase I (chain C) NuoC (NADH-ubiquinone oxidoreductase chain C)	nuoC	Rv3147	Involved in aerobic|anaerobic respiration [catalytic activity: NADH + ubiquinone = NAD(+) + ubiquinol].	26932.1	5.3599	intermediary metabolism and respiration	essential	M. bovis : Mb3171; M. marinum : MMAR_1481; M. smegmatis : MSMEG_2061;	0.82	18	172	P9WJH3	http://www.matrixscience.com/cgi/protein_view.pl?file=..%2Fdata%2F20171119%2FFTmtlnEwE.dat&hit=51&db_idx=1	27	N/D	N/D
active	cytosol	663	146.8	Probable short-chain type dehydrogenase/reductase	Rv0148	Rv0148	Function unknown; possibly involved in cellular metabolism.	29778.7	5.1208	intermediary metabolism and respiration	non-essential	M. bovis : Mb0153;	0.86	19	162	P96825	http://www.matrixscience.com/cgi/protein_view.pl?file=..%2Fdata%2F20171119%2FFTmtlnEwL.dat&hit=3&db_idx=1	4	34	N/D
active	cytosol	663	146.8	Conserved protein	Rv1637c	Rv1637c	Function unknown	27936.3	5.4465	conserved hypotheticalsPrediction based on GO and InterPro: intermediary metabolism and respiration (See Mazandu and Mulder, 2012)	non-essential	M. bovis : Mb1663c; M. leprae : ML1391; M. marinum : MMAR_2442; M. smegmatis : MSMEG_3810;	0.89	6	73	O06154	http://www.matrixscience.com/cgi/protein_view.pl?file=..%2Fdata%2F20171119%2FFTmtlnEwL.dat&hit=39&db_idx=1	4	12	N/D
active	cytosol	663	146.8	Iron-dependent repressor and activator IdeR	ideR	Rv2711	Transcriptional regulatory protein (repressor and activator), iron-binding repressor of siderophore biosynthesis and iron uptake. Seems to regulate a variety of genes encoding a variety of proteins e.g. transporters, proteins involved in siderophore synthesis and iron storage, members of the PE/PPE family, enzymes involved in lipid metabolism, transcriptional regulatory proteins, etc. Also activa…	25232.9	5.0464	regulatory proteins	essential	M. bovis : Mb2730; M. leprae : ML1013; M. marinum : MMAR_2002; M. smegmatis : MSMEG_2750;	0.69	13	67	P9WMH1	http://www.matrixscience.com/cgi/protein_view.pl?file=..%2Fdata%2F20171119%2FFTmtlnEwL.dat&hit=50&db_idx=1	4	12	N/D
active	cytosol	664	100	Probable elongation factor P Efp	efp	Rv2534c	Involved in peptide bond synthesis. Stimulate efficient translation and peptide-bond synthesis on native or reconstituted 70S ribosomes in vitro. Probably functions indirectly by altering the affinity of the ribosome for aminoacyl-tRNA, thus increasing their reactivity as acceptors for peptidyl transferase.	20375.1	5.647	information pathways	essential	M. bovis : Mb2563c; M. leprae : ML0522; M. marinum : MMAR_2181; M. smegmatis : MSMEG_3035;	0.81	10	92	P9WNM3	http://www.matrixscience.com/cgi/protein_view.pl?file=..%2Fdata%2F20171119%2FFTmtlnEwt.dat&hit=19&db_idx=1	7	N/D	N/D
active	cytosol	664	100	Ribosome recycling factor Frr (ribosome releasing factor) (RRF)	frr	Rv2882c	Responsible for the release of ribosomes from messenger RNA at the termination of protein biosynthesis. May increase the efficiency of translation by recycling ribosomes from one round of translation to another.	20827.6	5.7718	information pathways	essential	M. bovis : Mb2906c; M. leprae : ML1590; M. marinum : MMAR_1827; M. smegmatis : MSMEG_2541;	0.57	12	116	P9WGY1	http://www.matrixscience.com/cgi/protein_view.pl?file=..%2Fdata%2F20171119%2FFTmtlnEwt.dat&hit=1&db_idx=1	7	N/D	N/D
active	cytosol	665	75.2	Probable pyrrolidone-carboxylate peptidase Pcp (5-oxoprolyl-peptidase) (pyroglutamyl-peptidase I) (PGP-I) (pyrase)	pcp	Rv0319	Removes 5-oxoproline from various penultimate amino acid residues except L-proline [catalytic activity: 5-oxoprolyl-peptide + H2O = 5-oxoproline + peptide].	23192.9	6.5032	intermediary metabolism and respiration	non-essential	M. bovis : Mb0327; M. marinum : MMAR_0598;	0.73	9	82	P9WIJ5	http://www.matrixscience.com/cgi/protein_view.pl?file=..%2Fdata%2F20171119%2FFTmtlnEwh.dat&hit=52&db_idx=1	10	N/D	N/D
active	cytosol	665	75.2	Possible enoyl-CoA hydratase EchA6 (enoyl hydrase) (unsaturated acyl-CoA hydratase) (crotonase)	echA6	Rv0905	Could possibly oxidize fatty acids using specific components [catalytic activity: (3S)-3-hydroxyacyl-CoA = trans-2(or 3)-enoyl-CoA + H(2)O].	26028.8	6.3617	lipid metabolism	non-essential	M. bovis : Mb0929; M. leprae : ML2118; M. marinum : MMAR_4625; M. smegmatis : MSMEG_5639;	0.92	30	307	P9WNP1	http://www.matrixscience.com/cgi/protein_view.pl?file=..%2Fdata%2F20171119%2FFTmtlnEwh.dat&hit=2&db_idx=1	10	N/D	N/D
active	cytosol	665	75.2	Probable enoyl-CoA hydratase EchA14 (enoyl hydrase) (unsaturated acyl-CoA hydratase) (crotonase)	echA14	Rv2486	Could possibly oxidize fatty acids using specific components [catalytic activity: (3S)-3-hydroxyacyl-CoA = trans-2(or 3)-enoyl-CoA + H(2)O].	26280.1	6.2394	lipid metabolism	non-essential	M. bovis : Mb2511; M. leprae : ML0446; M. smegmatis : MSMEG_4709;	0.45	8	47	P9WNN5	http://www.matrixscience.com/cgi/protein_view.pl?file=..%2Fdata%2F20171119%2FFTmtlnEwh.dat&hit=54&db_idx=1	10	N/D	N/D
active	cytosol	665	75.2	Possible oxidoreductase	Rv3368c	Rv3368c	Function unknown; probably involved in cellular metabolism	23733	6.3534	intermediary metabolism and respiration	non-essential	M. bovis : Mb3403c; M. leprae : ML0418; M. marinum : MMAR_1160; M. smegmatis : MSMEG_1635;	0.56	10	84	O50397	http://www.matrixscience.com/cgi/protein_view.pl?file=..%2Fdata%2F20171119%2FFTmtlnEwh.dat&hit=51&db_idx=1	10	N/D	N/D
active	cytosol	666	37.3	Probable iron-regulated peptidyl-prolyl cis-trans isomerase A PpiA (PPIase A) (rotamase A)	ppiA	Rv0009	PPIases accelerate the folding of proteins [catalytic activity: cis-trans isomerization of proline imidic peptide bonds in oligopeptides].	19239.4	6.2287	information pathways	non-essential	M. bovis : Mb0009; M. leprae : ML0011; M. marinum : MMAR_0011; M. smegmatis : MSMEG_0024;	0.82	7	86	P9WHW3	http://www.matrixscience.com/cgi/protein_view.pl?file=..%2Fdata%2F20171119%2FFTmtlnEwe.dat&hit=36&db_idx=1	38	N/D	N/D
active	cytosol	666	37.3	Superoxide dismutase [FE] SodA	sodA	Rv3846	Destroys radicals which are normally produced within the cells and are toxic to biological systems [catalytic activity: 2 peroxide radical + 2 H(+) = O(2) + H(2)O(2)].	23001.9	6.4323	virulence, detoxification, adaptation	essential	M. bovis : Mb3876; M. leprae : ML0072; M. marinum : MMAR_5396; M. smegmatis : MSMEG_6427, MSMEG_6636;	0.99	18	281	P9WGE7	http://www.matrixscience.com/cgi/protein_view.pl?file=..%2Fdata%2F20171119%2FFTmtlnEwe.dat&hit=1&db_idx=1	38	11	50
active	cytosol	667	24.6	Probable glutamate N-acetyltransferase ArgJ	argJ	Rv1653	Arginine biosynthesis.	41115.3	4.4953	intermediary metabolism and respiration	essential	M. bovis : Mb1681; M. leprae : ML1407; M. marinum : MMAR_2463; M. smegmatis : MSMEG_3775;	0.77	12	169	P9WPZ3	http://www.matrixscience.com/cgi/protein_view.pl?file=..%2Fdata%2F20171119%2FFTmtlnEwm.dat&hit=1&db_idx=1	56	N/D	N/D
active	cytosol	668	23.3	Conserved protein	Rv0525	Rv0525	Function unknown	22212.1	6.721	conserved hypotheticals	essential	M. bovis : Mb0538; M. leprae : ML2413; M. marinum : MMAR_0871; M. smegmatis : MSMEG_0970;	0.64	8	78	O06391	http://www.matrixscience.com/cgi/protein_view.pl?file=..%2Fdata%2F20171119%2FFTmtlnEwR.dat&hit=51&db_idx=1	59	N/D	N/D
active	cytosol	668	23.3	Probable short-chain type dehydrogenase/reductase	Rv1144	Rv1144	Function unknown; supposedly involved in cellular metabolism.	25787.8	6.5454	intermediary metabolism and respiration	non-essential	M. bovis : Mb1176; M. leprae : ML0970; M. marinum : MMAR_4307; M. smegmatis : MSMEG_5183;	0.9	26	331	P9WGQ7	http://www.matrixscience.com/cgi/protein_view.pl?file=..%2Fdata%2F20171119%2FFTmtlnEwR.dat&hit=1&db_idx=1	59	N/D	N/D
active	cytosol	668	23.3	TRK system potassium uptake protein CeoB	ceoB	Rv2691	Part of a potassium transport system.	24239.5	6.2851	cell wall and cell processes	non-essential	M. bovis : Mb2710; M. marinum : MMAR_2023; M. smegmatis : MSMEG_2771;	0.64	13	127	I6XF25	http://www.matrixscience.com/cgi/protein_view.pl?file=..%2Fdata%2F20171119%2FFTmtlnEwR.dat&hit=50&db_idx=1	59	N/D	N/D
active	cytosol	669	50.8	Probable enoyl-CoA hydratase EchA3 (enoyl hydrase) (unsaturated acyl-CoA hydratase) (crotonase)	echA3	Rv0632c	Could possibly oxidize fatty acids using specific components [catalytic activity: (3S)-3-hydroxyacyl-CoA = trans-2(or 3)-enoyl-CoA + H(2)O].	24354.9	5.6229	lipid metabolism	non-essential	M. bovis : Mb0649c; M. leprae : ML1913; M. marinum : MMAR_0962; M. smegmatis : MSMEG_1331;	0.85	24	190	I6Y8B5	http://www.matrixscience.com/cgi/protein_view.pl?file=..%2Fdata%2F20171119%2FFTmtlnEaT.dat&hit=10&db_idx=1	25	22	66
active	cytosol	669	50.8	Conserved protein	Rv2558	Rv2558	Function unknown; thought to be involved in the persistence in the host.	25700.4	6.622	conserved hypotheticals	non-essential	M. bovis : Mb2588; M. leprae : ML0511; M. marinum : MMAR_2168;	0.51	10	62	P9WLA3	http://www.matrixscience.com/cgi/protein_view.pl?file=..%2Fdata%2F20171119%2FFTmtlnEaT.dat&hit=51&db_idx=1	25	N/D	N/D
active	cytosol	669	50.8	Conserved protein	Rv3688c	Rv3688c	Function unknown	16701.1	5.114	conserved hypotheticalsPrediction based on GO and InterPro: information pathways (See Mazandu and Mulder, 2012)	non-essential	M. bovis : Mb3713c; M. leprae : ML2311; M. marinum : MMAR_5198; M. smegmatis : MSMEG_6214;	0.82	9	61	I6X831	http://www.matrixscience.com/cgi/protein_view.pl?file=..%2Fdata%2F20171119%2FFTmtlnEaT.dat&hit=52&db_idx=1	25	N/D	N/D
active	cytosol	669	50.8	Conserved protein	Rv3755c	Rv3755c	Function unknown	21969.8	5.3288	conserved hypotheticalsPrediction based on GO and InterPro: cell wall and cell processes (See Mazandu and Mulder, 2012)	essential	M. bovis : Mb3781c; M. leprae : ML2471; M. marinum : MMAR_5298; M. smegmatis : MSMEG_6329;	0.78	13	80	O86358	http://www.matrixscience.com/cgi/protein_view.pl?file=..%2Fdata%2F20171119%2FFTmtlnEaT.dat&hit=37&db_idx=1	25	28	N/D
active	cytosol	670	25.1	Probable pyridoxamine 5'-phosphate oxidase PdxH (PNP/PMP oxidase) (pyridoxinephosphate oxidase) (PNPOX) (pyridoxine 5'-phosphate oxidase)	pdxH	Rv2607	Involved in biosynthesis of pyridoxine (vitamin B6) and pyridoxal phosphate. Oxidize PNP and PMP into pyridoxal 5'-phosphate (PLP)[catalytic activity: pyridoxamine 5'-phosphate + H(2)O + O(2) = pyridoxal 5'-phosphate + NH(3) + H(2)O(2)].	25186.3	5.3856	intermediary metabolism and respiration	non-essential	M. bovis : Mb2639; M. leprae : ML2131; M. marinum : MMAR_4642; M. smegmatis : MSMEG_5675;	0.62	12	90	P9WIJ1	http://www.matrixscience.com/cgi/protein_view.pl?file=..%2Fdata%2F20171119%2FFTmtlnEaO.dat&hit=22&db_idx=1	55	N/D	N/D
active	cytosol	670	25.1	Possible phosphoglycerate mutase Gpm2 (phosphoglyceromutase) (PGAM) (BPG-dependent PGAM)	gpm2	Rv3214	Involved in glycolysis [catalytic activity: 1,3-diphosphoglycerate + 3-phosphoglycerate = 2,3-diphosphoglycerate + 3-phosphoglycerate].	21948.8	5.7754	intermediary metabolism and respiration	non-essential	M. bovis : Mb3240;	0.49	7	36	Q6MWZ7	http://www.matrixscience.com/cgi/protein_view.pl?file=..%2Fdata%2F20171119%2FFTmtlnEaO.dat&hit=54&db_idx=1	55	N/D	59
active	cytosol	670	25.1	Conserved protein	Rv3755c	Rv3755c	Function unknown	21969.8	5.3288	conserved hypotheticalsPrediction based on GO and InterPro: cell wall and cell processes (See Mazandu and Mulder, 2012)	essential	M. bovis : Mb3781c; M. leprae : ML2471; M. marinum : MMAR_5298; M. smegmatis : MSMEG_6329;	0.77	12	73	O86358	http://www.matrixscience.com/cgi/protein_view.pl?file=..%2Fdata%2F20171119%2FFTmtlnEaO.dat&hit=53&db_idx=1	25	28	N/D
active	cytosol	670	25.1	Secreted MPT51/MPB51 antigen protein FbpD (MPT51/MPB51 antigen 85 complex C) (AG58C) (mycolyl transferase 85C) (fibronectin-binding protein C) (85C)	fbpD	Rv3803c	Involved in cell wall mycoloylation. Proteins of the antigen 85 complex are responsible for the high affinity of mycobacteria to fibronectin. Possesses a mycolyltransferase activity required for the biogenesis of trehalose dimycolate (cord factor), a dominant structure necessary for maintaining cell wall integrity.	31088.9	6.6315	lipid metabolism	non-essential	M. bovis : Mb3833c; M. leprae : ML0098; M. marinum : MMAR_5367; M. smegmatis : MSMEG_6396;	0.79	18	109	P9WQN7	http://www.matrixscience.com/cgi/protein_view.pl?file=..%2Fdata%2F20171119%2FFTmtlnEaO.dat&hit=1&db_idx=1	55	3	N/D
active	cytosol	671	12.6	Probable short-chain type dehydrogenase/reductase	Rv0927c	Rv0927c	Function unknown; possibly involved in cellular metabolism.	26745.7	5.6027	intermediary metabolism and respiration	essential	M. bovis : Mb0950c; M. leprae : ML2096; M. marinum : MMAR_4581; M. smegmatis : MSMEG_5584;	0.57	10	105	P9WGQ5	http://www.matrixscience.com/cgi/protein_view.pl?file=..%2Fdata%2F20171119%2FFTmtlnEaS.dat&hit=22&db_idx=1	95	N/D	N/D
active	cytosol	671	12.6	Secreted MPT51/MPB51 antigen protein FbpD (MPT51/MPB51 antigen 85 complex C) (AG58C) (mycolyl transferase 85C) (fibronectin-binding protein C) (85C)	fbpD	Rv3803c	Involved in cell wall mycoloylation. Proteins of the antigen 85 complex are responsible for the high affinity of mycobacteria to fibronectin. Possesses a mycolyltransferase activity required for the biogenesis of trehalose dimycolate (cord factor), a dominant structure necessary for maintaining cell wall integrity.	31088.9	6.6315	lipid metabolism	non-essential	M. bovis : Mb3833c; M. leprae : ML0098; M. marinum : MMAR_5367; M. smegmatis : MSMEG_6396;	0.79	18	122	P9WQN7	http://www.matrixscience.com/cgi/protein_view.pl?file=..%2Fdata%2F20171119%2FFTmtlnEaS.dat&hit=1&db_idx=1	55	3	N/D
active	cytosol	671	12.6	Secreted MPT51/MPB51 antigen protein FbpD (MPT51/MPB51 antigen 85 complex C) (AG58C) (mycolyl transferase 85C) (fibronectin-binding protein C) (85C)	fbpD	Rv3803c	Involved in cell wall mycoloylation. Proteins of the antigen 85 complex are responsible for the high affinity of mycobacteria to fibronectin. Possesses a mycolyltransferase activity required for the biogenesis of trehalose dimycolate (cord factor), a dominant structure necessary for maintaining cell wall integrity.	31088.9	6.6315	lipid metabolism	non-essential	M. bovis : Mb3833c; M. leprae : ML0098; M. marinum : MMAR_5367; M. smegmatis : MSMEG_6396;	0.79	18	122	P9WQN7	http://www.matrixscience.com/cgi/protein_view.pl?file=..%2Fdata%2F20171119%2FFTmtlnEaS.dat&hit=2&db_idx=1	55	3	N/D
active	cytosol	672	91.3	Probable glyceraldehyde 3-phosphate dehydrogenase Gap (GAPDH)	gap	Rv1436	Involved in second phase of glycolysis (first step) [catalytic activity: D-glyceraldehyde 3-phosphate + phosphate + NAD(+) = 3-phospho-D-glyceroyl phosphate + NADH.]	35923.9	5.048	intermediary metabolism and respiration	essential	M. bovis : Mb1471; M. leprae : ML0570; M. marinum : MMAR_2239; M. smegmatis : MSMEG_3084;	0.81	24	329	P9WN83	http://www.matrixscience.com/cgi/protein_view.pl?file=..%2Fdata%2F20171119%2FFTmtlnEaE.dat&hit=8&db_idx=1	8	N/D	N/D
active	cytosol	673	18.1	F420-dependent glucose-6-phosphate dehydrogenase Fgd1	fgd1	Rv0407	Catalyzes oxidation of glucose-6-phosphate to 6-phosphogluconolactone using coenzyme F420 (an *-hydroxy-5-deazaflavin derivative) as the electron acceptor.	36956.8	5.1301	intermediary metabolism and respiration	non-essential	M. bovis : Mb0415; M. leprae : ML0269; M. marinum : MMAR_0709; M. smegmatis : MSMEG_0777;	0.79	23	261	P9WNE1	http://www.matrixscience.com/cgi/protein_view.pl?file=..%2Fdata%2F20171119%2FFTmtlnEaL.dat&hit=3&db_idx=1	80	N/D	29
active	cytosol	673	18.1	Conserved protein Acg	acg	Rv2032	Unknown. May have a role for bacteria within the host environment.	36559.3	5.2284	conserved hypotheticals	essential	M. bovis : Mb2058; M. smegmatis : MSMEG_3943, MSMEG_5246;	0.66	12	80	P9WIZ9	http://www.matrixscience.com/cgi/protein_view.pl?file=..%2Fdata%2F20171119%2FFTmtlnEaL.dat&hit=51&db_idx=1	80	N/D	N/D
active	cytosol	674	23.8	Probable aminomethyltransferase GcvT (glycine cleavage system T protein)	gcvT	Rv2211c	The glycine cleavage system catalyzes the degradation of glycine [catalytic activity: (6S)-tetrahydrofolate + S-aminomethyldihydrolipoylprotein = (6R)-5,10-methylenetetrahydrofolate + NH3 + dihydrolipoylprotein].	39597	5.0447	intermediary metabolism and respiration	essential	M. bovis : Mb2234c; M. leprae : ML0865; M. marinum : MMAR_3256; M. smegmatis : MSMEG_4278;	0.58	16	124	P9WN51	http://www.matrixscience.com/cgi/protein_view.pl?file=..%2Fdata%2F20171119%2FFTmtlnEat.dat&hit=1&db_idx=1	57	41	29
active	cytosol	674	23.8	Probable cytoplasmic peptidase PepQ	pepQ	Rv2535c	Function unknown; hydrolyses peptides.	38758.9	5.127	intermediary metabolism and respiration	essential	M. bovis : Mb2564c; M. leprae : ML0521; M. marinum : MMAR_2180; M. smegmatis : MSMEG_3034;	0.84	22	92	I6YDN6	http://www.matrixscience.com/cgi/protein_view.pl?file=..%2Fdata%2F20171119%2FFTmtlnEat.dat&hit=52&db_idx=1	57	41	29
active	cytosol	675	19.4	Transcriptional regulatory protein	Rv0818	Rv0818	Involved in transcriptional mechanism.	27579.4	5.0354	regulatory proteins	non-essential	M. bovis : Mb0841; M. leprae : ML2194; M. marinum : MMAR_4865; M. smegmatis : MSMEG_5784;	0.7	11	85	O53830	http://www.matrixscience.com/cgi/protein_view.pl?file=..%2Fdata%2F20171119%2FFTmtlnEah.dat&hit=48&db_idx=1	72	N/D	N/D
active	cytosol	675	19.4	Probable elongation factor Tsf (EF-ts)	tsf	Rv2889c	Associates with the EF-TU.GDP complex and induces the exchange of GDP to GTP, it remains bound to the aminoacyl-tRNA. EF-TU.GTP complex up to the GTP hydrolysis stage on the ribosome.	28754.7	5.0106	information pathways	essential	M. bovis : Mb2913c; M. leprae : ML1597; M. marinum : MMAR_1820; M. smegmatis : MSMEG_2520;	0.91	40	586	P9WNM1	http://www.matrixscience.com/cgi/protein_view.pl?file=..%2Fdata%2F20171119%2FFTmtlnEah.dat&hit=1&db_idx=1	72	50	69
active	cytosol	676	19.4	Probable 6-phosphogluconolactonase DevB (6PGL)	devB	Rv1445c	Involved in pentose phosphate pathway. Hydrolysis of 6-phosphogluconolactone to 6- phosphogluconate. [catalytic activity: 6-phospho-D-glucono-1,5-lactone + H(2)O = 6- phospho-D-gluconate]	25772.2	5.0485	intermediary metabolism and respiration	non-essential	M. bovis : Mb1480c; M. leprae : ML0579; M. marinum : MMAR_2250; M. smegmatis : MSMEG_3099;	0.63	18	172	P9WQP5	http://www.matrixscience.com/cgi/protein_view.pl?file=..%2Fdata%2F20171119%2FFTmtlnEae.dat&hit=1&db_idx=1	73	N/D	N/D
active	cytosol	676	19.4	Possible pyridoxine biosynthesis protein SnzP	snzP	Rv2606c	Possibly involved in the biosynthesis of pyridoxine/pyridoxal 5-phosphate biosynthesis	31365.1	5.0506	intermediary metabolism and respiration	essential	M. bovis : Mb2638c; M. leprae : ML0450; M. marinum : MMAR_2094; M. smegmatis : MSMEG_2937;	0.9	31	107	P9WII9	http://www.matrixscience.com/cgi/protein_view.pl?file=..%2Fdata%2F20171119%2FFTmtlnEae.dat&hit=51&db_idx=1	22	15	69
active	cytosol	676	19.4	Probable 3-hydroxyacyl-thioester dehydratase HtdY	htdY	Rv3389c	Involved in fatty acid synthesis type II (fas-II)	30296.3	4.9844	intermediary metabolism and respiration	non-essential	M. bovis : Mb3421c; M. leprae : ML0413; M. marinum : MMAR_1155;	0.73	18	82	I6YBZ8	http://www.matrixscience.com/cgi/protein_view.pl?file=..%2Fdata%2F20171119%2FFTmtlnEae.dat&hit=52&db_idx=1	22	15	27
active	cytosol	677	45	Possible peroxidase BpoC (non-haem peroxidase)	bpoC	Rv0554	Supposedly involved in detoxification reactions.	28349.4	5.0835	virulence, detoxification, adaptation	essential	M. bovis : Mb0569; M. leprae : ML2269; M. marinum : MMAR_0900; M. smegmatis : MSMEG_1108;	0.88	22	135	P9WNH1	http://www.matrixscience.com/cgi/protein_view.pl?file=..%2Fdata%2F20171119%2FFTmtlnEam.dat&hit=51&db_idx=1	30	N/D	N/D
active	cytosol	677	45	Conserved protein	Rv2229c	Rv2229c	Unknown	26850.9	4.9854	conserved hypotheticalsPrediction based on GO and InterPro: intermediary metabolism and respiration (See Mazandu and Mulder, 2012)	essential	M. bovis : Mb2254c; M. leprae : ML1638;	0.62	11	42	P9WLH3	http://www.matrixscience.com/cgi/protein_view.pl?file=..%2Fdata%2F20171119%2FFTmtlnEam.dat&hit=52&db_idx=1	30	N/D	N/D
active	cytosol	677	45	Probable hydrolase	Rv3400	Rv3400	Function unknown; probably involved in cellular metabolism.	28227.7	5.7076	intermediary metabolism and respiration	non-essential	M. bovis : Mb3433; M. leprae : ML0393; M. marinum : MMAR_1144;	0.9	29	308	P9WKZ7	http://www.matrixscience.com/cgi/protein_view.pl?file=..%2Fdata%2F20171119%2FFTmtlnEam.dat&hit=1&db_idx=1	30	N/D	N/D
active	cytosol	678	34.7	Possible peroxidase BpoC (non-haem peroxidase)	bpoC	Rv0554	Supposedly involved in detoxification reactions.	28349.4	5.0835	virulence, detoxification, adaptation	essential	M. bovis : Mb0569; M. leprae : ML2269; M. marinum : MMAR_0900; M. smegmatis : MSMEG_1108;	0.62	11	62	P9WNH1	http://www.matrixscience.com/cgi/protein_view.pl?file=..%2Fdata%2F20171119%2FFTmtlnEaR.dat&hit=53&db_idx=1	30	N/D	N/D
active	cytosol	678	34.7	Conserved protein	Rv2229c	Rv2229c	Unknown	26850.9	4.9854	conserved hypotheticalsPrediction based on GO and InterPro: intermediary metabolism and respiration (See Mazandu and Mulder, 2012)	essential	M. bovis : Mb2254c; M. leprae : ML1638;	0.63	12	74	P9WLH3	http://www.matrixscience.com/cgi/protein_view.pl?file=..%2Fdata%2F20171119%2FFTmtlnEaR.dat&hit=51&db_idx=1	30	N/D	N/D
active	cytosol	678	34.7	Conserved hypothetical protein	Rv2260	Rv2260	Unknown	22137.6	5.18	conserved hypotheticals	essential	M. bovis : Mb2284; M. leprae : ML1785; M. smegmatis : MSMEG_4342;	0.9	9	88	O53534	http://www.matrixscience.com/cgi/protein_view.pl?file=..%2Fdata%2F20171119%2FFTmtlnEaR.dat&hit=7&db_idx=1	40	N/D	N/D
active	cytosol	678	34.7	Probable 3'-phosphoadenosine 5'-phosphosulfate reductase CysH (PAPS reductase, thioredoxin DEP.) (padops reductase) (3'- phosphoadenylylsulfate reductase) (PAPS sulfotransferase)	cysH	Rv2392	Involved in the sulfate activation pathway (at the third step) in the reductive branch of the cysteine biosynthetic pathway. Reduces activated sulfate into sulfite [catalytic activity: 5-phosphoadenosine 3-phosphosulfate + reduced thioredoxin = phosphoadenosine phosphate + oxidized thioredoxin + sulfite].	27422.9	4.9994	intermediary metabolism and respiration	essential	M. bovis : Mb2413; M. marinum : MMAR_3417, MMAR_3711; M. smegmatis : MSMEG_4528;	0.67	12	90	P9WIK3	http://www.matrixscience.com/cgi/protein_view.pl?file=..%2Fdata%2F20171119%2FFTmtlnEaR.dat&hit=6&db_idx=1	40	N/D	N/D
active	cytosol	679	41.8	Probable transcriptional regulatory protein MoxR1	moxR1	Rv1479	Involved in transcriptional mechanism	40762.9	6.3572	regulatory proteins	essential	M. bovis : Mb1515; M. leprae : ML1810; M. marinum : MMAR_2286; M. smegmatis : MSMEG_3147;	0.9	32	392	Q79FN7	http://www.matrixscience.com/cgi/protein_view.pl?file=..%2Fdata%2F20171119%2FFTmtlnEnT.dat&hit=1&db_idx=1	33	N/D	N/D
active	cytosol	680	25.7	Conserved 35 kDa alanine rich protein	35kd_ag	Rv2744c	Unknown	29257.9	5.7697	conserved hypotheticalsPrediction based on GO and InterPro: cell wall and cell processes (See Mazandu and Mulder, 2012)	non-essential	M. bovis : Mb2765c; M. leprae : ML0981; M. marinum : MMAR_1971; M. smegmatis : MSMEG_2695;	0.88	33	381	P9WHP5	http://www.matrixscience.com/cgi/protein_view.pl?file=..%2Fdata%2F20171119%2FFTmtlnEnO.dat&hit=36&db_idx=1	54	6	N/D
active	cytosol	681	29	Possible lysophospholipase	Rv0183	Rv0183	Function unknown; probably involved in cellular metabolism.	30261.6	6.1753	intermediary metabolism and respiration	non-essential	M. bovis : Mb0189; M. leprae : ML2603; M. smegmatis : MSMEG_0220;	0.78	11	106	O07427	http://www.matrixscience.com/cgi/protein_view.pl?file=..%2Fdata%2F20171119%2FFTmtlnEnS.dat&hit=52&db_idx=1	48	N/D	N/D
active	cytosol	681	29	Probable triosephosphate isomerase Tpi (TIM)	tpi	Rv1438	Plays an important role in several metabolic pathways [catalytic activity: D-glyceraldehyde 3-phosphate = glycerone phosphate]	27371	5.7878	intermediary metabolism and respiration	essential	M. bovis : Mb1473; M. leprae : ML0572; M. marinum : MMAR_2241; M. smegmatis : MSMEG_3086;	0.97	26	325	P9WG43	http://www.matrixscience.com/cgi/protein_view.pl?file=..%2Fdata%2F20171119%2FFTmtlnEnS.dat&hit=1&db_idx=1	48	46	N/D
active	cytosol	681	29	Dihydrodipicolinate reductase DapB (DHPR)	dapB	Rv2773c	Involved in biosynthesis of diaminopimelate and lysine from aspartate semialdehyde (at the second step) [catalytic activity: 2,3,4,5-tetrahydrodipicolinate + NAD(P)(+) = 2,3-dihydrodipicolinate + NAD(P)H].	25733.4	5.7507	intermediary metabolism and respiration	essential	M. bovis : Mb2795c; M. leprae : ML1527; M. marinum : MMAR_1938; M. smegmatis : MSMEG_2664;	0.82	8	79	P9WP23	http://www.matrixscience.com/cgi/protein_view.pl?file=..%2Fdata%2F20171119%2FFTmtlnEnS.dat&hit=53&db_idx=1	35	N/D	N/D
active	cytosol	682	10.7	Possible lysophospholipase	Rv0183	Rv0183	Function unknown; probably involved in cellular metabolism.	30261.6	6.1753	intermediary metabolism and respiration	non-essential	M. bovis : Mb0189; M. leprae : ML2603; M. smegmatis : MSMEG_0220;	0.92	23	199	O07427	http://www.matrixscience.com/cgi/protein_view.pl?file=..%2Fdata%2F20171119%2FFTmtlnEnE.dat&hit=2&db_idx=1	48	N/D	N/D
active	cytosol	682	10.7	Probable conserved ATP-binding protein ABC transporter	Rv1463	Rv1463	Thought to be involved in active transport across the membrane. Responsible for energy coupling to the transport system.	28822.7	6.0805	cell wall and cell processes	essential	M. bovis : Mb1498; M. leprae : ML0595; M. marinum : MMAR_2268; M. smegmatis : MSMEG_3124;	0.85	23	169	O53154	http://www.matrixscience.com/cgi/protein_view.pl?file=..%2Fdata%2F20171119%2FFTmtlnEnE.dat&hit=43&db_idx=1	102	N/D	N/D
active	cytosol	682	10.7	Conserved protein	Rv2135c	Rv2135c	Unknown	25122.4	6.024	conserved hypotheticalsPrediction based on GO and InterPro: intermediary metabolism and respiration (See Mazandu and Mulder, 2012)	non-essential	M. bovis : Mb2159c; M. leprae : ML1298; M. marinum : MMAR_3115; M. smegmatis : MSMEG_4193;	0.82	15	83	O06240	http://www.matrixscience.com/cgi/protein_view.pl?file=..%2Fdata%2F20171119%2FFTmtlnEnE.dat&hit=52&db_idx=1	102	N/D	N/D
active	cytosol	683	39.2	Possible oxidoreductase	Rv1856c	Rv1856c	Function unknown; probably involved in cellular metabolism.	23228.1	5.8599	intermediary metabolism and respiration	non-essential	M. bovis : Mb1887c; M. leprae : ML2059; M. marinum : MMAR_2730; M. smegmatis : MSMEG_3619;	0.67	5	59	P9WGQ1	http://www.matrixscience.com/cgi/protein_view.pl?file=..%2Fdata%2F20171119%2FFTmtlnEnL.dat&hit=52&db_idx=1	35	N/D	N/D
active	cytosol	683	39.2	Dihydrodipicolinate reductase DapB (DHPR)	dapB	Rv2773c	Involved in biosynthesis of diaminopimelate and lysine from aspartate semialdehyde (at the second step) [catalytic activity: 2,3,4,5-tetrahydrodipicolinate + NAD(P)(+) = 2,3-dihydrodipicolinate + NAD(P)H].	25733.4	5.7507	intermediary metabolism and respiration	essential	M. bovis : Mb2795c; M. leprae : ML1527; M. marinum : MMAR_1938; M. smegmatis : MSMEG_2664;	0.79	15	166	P9WP23	http://www.matrixscience.com/cgi/protein_view.pl?file=..%2Fdata%2F20171119%2FFTmtlnEnL.dat&hit=1&db_idx=1	35	N/D	N/D
active	cytosol	683	39.2	Two component sensory transduction transcriptional regulatory protein MtrA	mtrA	Rv3246c	Transcriptional activator part of a two component regulatory system.	25279.3	5.1765	regulatory proteins	essential	M. bovis : Mb3274c; M. leprae : ML0773; M. marinum : MMAR_1299; M. smegmatis : MSMEG_1874;	0.48	8	85	P9WGM7	http://www.matrixscience.com/cgi/protein_view.pl?file=..%2Fdata%2F20171119%2FFTmtlnEnL.dat&hit=51&db_idx=1	35	N/D	N/D
active	cytosol	684	20	NADH-dependent enoyl-[acyl-carrier-protein] reductase InhA (NADH-dependent enoyl-ACP reductase)	inhA	Rv1484	This isozyme is involved in mycolic acid biosynthesis. Second reductive step in fatty acid biosynthesis. Involved in the resistance against the antituberculosis drugs isoniazid and ethionamide [catalytic activity: acyl-[acyl-carrier protein] + NAD(+) = trans-2,3-dehydroacyl-[acyl-carrier protein] + NADH].	28527.8	6.0188	lipid metabolism	non-essential	M. bovis : Mb1520; M. leprae : ML1806; M. marinum : MMAR_2290; M. smegmatis : MSMEG_3151;	0.92	26	256	P9WGR1	http://www.matrixscience.com/cgi/protein_view.pl?file=..%2Fdata%2F20171119%2FFTmtlnEnt.dat&hit=7&db_idx=1	70	N/D	N/D
active	cytosol	684	20	Conserved protein YfiH	yfiH	Rv2149c	Unknown	25946.5	6.6748	conserved hypotheticalsPrediction based on GO and InterPro: cell wall and cell processes (See Mazandu and Mulder, 2012)	non-essential	M. bovis : Mb2173c; M. leprae : ML0918; M. marinum : MMAR_3189; M. smegmatis : MSMEG_4221;	0.85	20	163	P9WKD5	http://www.matrixscience.com/cgi/protein_view.pl?file=..%2Fdata%2F20171119%2FFTmtlnEnt.dat&hit=51&db_idx=1	70	N/D	N/D
active	cytosol	685	37.8	Probable ATP synthase gamma chain AtpG	atpG	Rv1309	Produces ATP from ADP in the presence of a proton gradient across the membrane. The gamma chain is believed to be important in regulating ATPase activity and the flow of protons through the cf(0) complex.	33890.4	5.1488	intermediary metabolism and respiration	essential	M. bovis : Mb1341; M. leprae : ML1144; M. marinum : MMAR_4088; M. smegmatis : MSMEG_4937;	0.55	12	110	P9WPU9	http://www.matrixscience.com/cgi/protein_view.pl?file=..%2Fdata%2F20171119%2FFTmtlnEnh.dat&hit=51&db_idx=1	36	N/D	N/D
active	cytosol	685	37.8	Possible mycobactin utilization protein ViuB	viuB	Rv2895c	Thought to be involved in intracellular removal of iron from iron-mycobactin complex. Mycobactin is an iron-chelating compound involved in the transport of iron from the bacterial environment into the cell cytoplasm.	30570.6	5.5223	intermediary metabolism and respiration	non-essential	M. bovis : Mb2919c; M. marinum : MMAR_1815; M. smegmatis : MSMEG_2511;	0.9	25	284	P9WL31	http://www.matrixscience.com/cgi/protein_view.pl?file=..%2Fdata%2F20171119%2FFTmtlnEnh.dat&hit=1&db_idx=1	36	N/D	N/D
active	cytosol	686	27	Probable ribose-phosphate pyrophosphokinase PrsA (phosphoribosyl pyrophosphate synthetase) (PRPP synthetase)	prsA	Rv1017c	Catalyzes the formation of PRPP from ATP and ribose 5-phosphate. PRPP is then used in various biosynthetic pathways, as for example in the formation of purines, pyrimidines, histidine and tryptophan. [catalytic activity: ATP + D-ribose 5-phosphate = AMP + 5-phospho-alpha-D-ribose 1-diphosphate]	35459.4	6.5114	intermediary metabolism and respiration	essential	M. bovis : Mb1045c; M. leprae : ML0248; M. marinum : MMAR_4468; M. smegmatis : MSMEG_5427;	0.61	16	98	P9WKE3	http://www.matrixscience.com/cgi/protein_view.pl?file=..%2Fdata%2F20171119%2FFTmtlnEne.dat&hit=51&db_idx=1	52	N/D	N/D
active	cytosol	686	27	Probable bifunctional protein FolD: methylenetetrahydrofolate dehydrogenase + methenyltetrahydrofolate cyclohydrolase	folD	Rv3356c	Necessary for the biosynthesis of purines, thymydylate, methionine, histidine, pantothenate, and formyl tRNA-met [catalytic activity: 5,10-methylenetetrahydrofolate + NADP(+) = 5,10-methenyltetrahydrofolate + NADPH] [catalytic activity: 5,10-methenyltetrahydrofolate + H(2)O = 10-formyltetrahydrofolate].	29451.7	6.418	intermediary metabolism and respiration	essential	M. leprae : ML0674; M. marinum : MMAR_1176; M. smegmatis : MSMEG_1647;	0.94	30	268	P9WG81	http://www.matrixscience.com/cgi/protein_view.pl?file=..%2Fdata%2F20171119%2FFTmtlnEne.dat&hit=4&db_idx=1	52	N/D	N/D
active	cytosol	686	27	Probable short-chain type dehydrogenase/reductase	Rv3485c	Rv3485c	Function unknown; supposed to be involved in cellular metabolism.	33193.8	7.2161	intermediary metabolism and respiration	non-essential	M. bovis : Mb3515c; M. leprae : ML2250; M. marinum : MMAR_4968; M. smegmatis : MSMEG_5885;	0.53	13	68	O06348	http://www.matrixscience.com/cgi/protein_view.pl?file=..%2Fdata%2F20171119%2FFTmtlnEne.dat&hit=53&db_idx=1	52	N/D	N/D
active	cytosol	687	20.8	Conserved protein	Rv2417c	Rv2417c	Function unknown	28455.7	6.5076	conserved hypotheticalsPrediction based on GO and InterPro: intermediary metabolism and respiration (See Mazandu and Mulder, 2012)	non-essential	M. bovis : Mb2440c; M. leprae : ML1451; M. marinum : MMAR_3745; M. smegmatis : MSMEG_4577;	0.56	10	79	P9WP05	http://www.matrixscience.com/cgi/protein_view.pl?file=..%2Fdata%2F20171119%2FFTmtlnEnm.dat&hit=51&db_idx=1	67	N/D	N/D
active	cytosol	687	20.8	Universal stress protein family protein	Rv2624c	Rv2624c	Function unknown	29400.5	6.4387	virulence, detoxification, adaptation	non-essential	M. bovis : Mb2657c; M. marinum : MMAR_2076; M. smegmatis : MSMEG_3939;	0.91	27	273	P9WFD5	http://www.matrixscience.com/cgi/protein_view.pl?file=..%2Fdata%2F20171119%2FFTmtlnEnm.dat&hit=2&db_idx=1	67	N/D	N/D
active	cytosol	687	20.8	Probable NADH dehydrogenase I (chain I) NuoI (NADH-ubiquinone oxidoreductase chain I)	nuoI	Rv3153	Involved in aerobic|anaerobic respiration [catalytic activity: NADH + ubiquinone = NAD(+) + ubiquinol].	23434.4	6.8817	intermediary metabolism and respiration	non-essential	M. bovis : Mb3177; M. marinum : MMAR_1475; M. smegmatis : MSMEG_2055;	0.77	10	61	P9WJG9	http://www.matrixscience.com/cgi/protein_view.pl?file=..%2Fdata%2F20171119%2FFTmtlnEnm.dat&hit=53&db_idx=1	67	N/D	N/D
active	cytosol	687	20.8	Possible CoA-transferase (beta subunit)	Rv3552	Rv3552	Function unknown. Probable subunit of a CoA-transferase composed of Rv3551|MTCY03C7.05c and Rv3552|MTCY03C7.03c.	27360.9	6.3969	intermediary metabolism and respiration	essential	M. bovis : Mb3582; M. marinum : MMAR_5041; M. smegmatis : MSMEG_6003;	0.61	10	62	P9WPV9	http://www.matrixscience.com/cgi/protein_view.pl?file=..%2Fdata%2F20171119%2FFTmtlnEnm.dat&hit=52&db_idx=1	67	N/D	N/D
active	cytosol	688	21.4	Probable 5'-phosphoribosylglycinamide formyltransferase PurN (GART) (gar transformylase) (5'-phosphoribosylglycinamide transformylase)	purN	Rv0956	Involved in de novo purine biosynthesis (at the third step) [catalytic activity: 10-formyltetrahydrofolate + 5'-phosphoribosylglycinamide = tetrahydrofolate + 5'-phosphoribosyl-N-formylglycinamide].	22383.7	6.6316	intermediary metabolism and respiration	non-essential	M. bovis : Mb0981; M. leprae : ML0160; M. marinum : MMAR_4543; M. smegmatis : MSMEG_5516;	0.87	14	133	P9WHM5	http://www.matrixscience.com/cgi/protein_view.pl?file=..%2Fdata%2F20171119%2FFTmtlnEtT.dat&hit=51&db_idx=1	64	N/D	N/D
active	cytosol	688	21.4	Possible methyltransferase (methylase)	Rv3342	Rv3342	Causes methylation	26608.6	6.783	intermediary metabolism and respiration	non-essential	M. bovis : Mb3374; M. leprae : ML0681; M. marinum : MMAR_1183; M. smegmatis : MSMEG_1650;	0.83	19	212	P9WK01	http://www.matrixscience.com/cgi/protein_view.pl?file=..%2Fdata%2F20171119%2FFTmtlnEtT.dat&hit=1&db_idx=1	64	N/D	N/D
active	cytosol	689	44.2	Conserved protein	Rv1978	Rv1978	Function unknown	30584.1	6.8632	conserved hypotheticals	essential	M. bovis : Mb2000; M. smegmatis : MSMEG_6231;	0.56	11	99	O53979	http://www.matrixscience.com/cgi/protein_view.pl?file=..%2Fdata%2F20171119%2FFTmtlnEtO.dat&hit=51&db_idx=1	31	N/D	N/D
active	cytosol	689	44.2	Probable haloalkane dehalogenase	Rv2296	Rv2296	Converts haloalkanes to corresponding alcohol and halides [catalytic activity: 1-haloalkane + H2O = a primary alcohol + halide].	33357.9	6.977	intermediary metabolism and respiration	non-essential	M. bovis : Mb2318; M. marinum : MMAR_3472;	0.83	21	229	P9WMS3	http://www.matrixscience.com/cgi/protein_view.pl?file=..%2Fdata%2F20171119%2FFTmtlnEtO.dat&hit=1&db_idx=1	31	N/D	N/D
active	cytosol	690	27.6	Universal stress protein family protein	Rv1996	Rv1996	Function unknown	33879.7	6.9678	virulence, detoxification, adaptation	non-essential	M. bovis : Mb2019; M. marinum : MMAR_5410; M. smegmatis : MSMEG_3945;	0.93	28	383	P9WLP1	http://www.matrixscience.com/cgi/protein_view.pl?file=..%2Fdata%2F20171119%2FFTmtlnEtS.dat&hit=1&db_idx=1	50	N/D	N/D
active	cytosol	691	15.6	Possible oxidoreductase	Rv0097	Rv0097	Function unknown; probably involved in cellular metabolism.	32641.3	6.5767	intermediary metabolism and respiration	non-essential	M. bovis : Mb0100; M. leprae : ML1992; M. marinum : MMAR_0260;	0.43	9	65	P9WG83	http://www.matrixscience.com/cgi/protein_view.pl?file=..%2Fdata%2F20171119%2FFTmtlnEtE.dat&hit=51&db_idx=1	89	N/D	N/D
active	cytosol	691	15.6	Probable alcohol dehydrogenase AdhA	adhA	Rv1862	Catalyzes the reversible oxidation of ethanol to acetaldehyde with the concomitant reduction of NAD	36631.7	6.5678	intermediary metabolism and respiration	non-essential	M. bovis : Mb1893; M. leprae : ML2053; M. smegmatis : MSMEG_3615;	0.58	11	129	P9WQC1	http://www.matrixscience.com/cgi/protein_view.pl?file=..%2Fdata%2F20171119%2FFTmtlnEtE.dat&hit=50&db_idx=1	89	N/D	N/D
active	cytosol	691	15.6	30S ribosomal protein S2 RpsB	rpsB	Rv2890c	Involved in translation mechanism.	31089.3	6.3782	information pathways	essential	M. bovis : Mb2914c; M. leprae : ML1598; M. marinum : MMAR_1819; M. smegmatis : MSMEG_2519;	0.75	18	186	P9WH39	http://www.matrixscience.com/cgi/protein_view.pl?file=..%2Fdata%2F20171119%2FFTmtlnEtE.dat&hit=18&db_idx=1	89	N/D	N/D
active	cytosol	692	18.6	Transmembrane serine/threonine-protein kinase D PknD (protein kinase D) (STPK D)	pknD	Rv0931c	Involved in signal transduction (via phosphorylation). Thought to regulate phosphate transport. Can phosphorylate the peptide substrate myelin basic protein (MBP) at serine and threonine residues. Can be autophosphorylated on threonine residues [catalytic activity: ATP + a protein = ADP + a phosphoprotein].	69513.2	5.6353	regulatory proteins	non-essential	M. bovis : Mb0954c, Mb0955c; M. leprae : ML0743; M. marinum : MMAR_4577;	0.64	15	116	P9WI79	http://www.matrixscience.com/cgi/protein_view.pl?file=..%2Fdata%2F20171119%2FFTmtlnEtL.dat&hit=51&db_idx=1	78	N/D	N/D
active	cytosol	692	18.6	Probable Mrp-related protein Mrp	mrp	Rv1229c	Unknown: thought to be a ATP-binding protein.	41063.3	6.6416	intermediary metabolism and respiration	essential	M. bovis : Mb1261c; M. leprae : ML1080; M. marinum : MMAR_4212; M. smegmatis : MSMEG_5068;	0.76	31	273	P9WJN7	http://www.matrixscience.com/cgi/protein_view.pl?file=..%2Fdata%2F20171119%2FFTmtlnEtL.dat&hit=10&db_idx=1	78	N/D	N/D
active	cytosol	693	16.1	Threonine synthase ThrC (ts)	thrC	Rv1295	Involved in threonine biosynthesis [catalytic activity: O-phospho-L-homoserine + H(2)O = L-threonine + phosphate]	37321.9	6.0906	intermediary metabolism and respiration	essential	M. bovis : Mb1327; M. leprae : ML1130; M. marinum : MMAR_4102; M. smegmatis : MSMEG_4956;	0.96	32	346	P9WG59	http://www.matrixscience.com/cgi/protein_view.pl?file=..%2Fdata%2F20171119%2FFTmtlnEtt.dat&hit=2&db_idx=1	88	N/D	N/D
active	cytosol	693	16.1	Secreted L-alanine dehydrogenase Ald (40 kDa antigen) (TB43)	ald	Rv2780	May play a role in cell wall synthesis as L-alanine is an important constituent of the peptidoglycan layer [catalytic activity: L-alanine + H(2)O + NAD(+) = pyruvate + NH(3) + NADH].	38713.2	6.1772	intermediary metabolism and respiration	non-essential	M. bovis : Mb2802, Mb2803; M. leprae : ML1532; M. marinum : MMAR_1928; M. smegmatis : MSMEG_2659;	0.51	12	97	P9WQB1	http://www.matrixscience.com/cgi/protein_view.pl?file=..%2Fdata%2F20171119%2FFTmtlnEtt.dat&hit=51&db_idx=1	2	N/D	55
active	cytosol	694	27.2	Probable acyl-[acyl-carrier protein] desaturase DesA1 (acyl-[ACP] desaturase) (stearoyl-ACP desaturase) (protein Des)	desA1	Rv0824c	Catalyzes the principal conversion of saturated fatty acids to unsaturated fatty acids. Thought to convert stearoyl-ACP to oleoyl-ACP by introduction of a cis double bond between carbons delta-9 and delta-10 of the acyl chain [catalytic activity: stearoyl-[acyl-carrier protein] + AH2 + O2 = oleoyl-[acyl-carrier protein] + a + 2 H2O].	38770.2	6.6827	lipid metabolism	essential	M. bovis : Mb0847c; M. leprae : ML2185; M. marinum : MMAR_4856; M. smegmatis : MSMEG_5773;	0.87	32	250	P9WNZ7	http://www.matrixscience.com/cgi/protein_view.pl?file=..%2Fdata%2F20171119%2FFTmtlnEth.dat&hit=1&db_idx=1	51	N/D	N/D
active	cytosol	694	27.2	Conserved hypothetical protein	Rv1422	Rv1422	Function unknown	35823.2	6.7457	conserved hypotheticalsPrediction based on GO and InterPro: intermediary metabolism and respiration (See Mazandu and Mulder, 2012)	non-essential	M. bovis : Mb1457; M. leprae : ML0564; M. marinum : MMAR_2229; M. smegmatis : MSMEG_3080;	0.68	19	117	P9WMU5	http://www.matrixscience.com/cgi/protein_view.pl?file=..%2Fdata%2F20171119%2FFTmtlnEth.dat&hit=28&db_idx=1	51	N/D	N/D
active	cytosol	695	18.4	Probable N-acetyl-gamma-glutamyl-phoshate reductase ArgC	argC	Rv1652	Involved in arginine biosynthesis (at the third step) [catalytic activity: N-acetyl-L-glutamate 5-semialdehyde + NADP(+) + phosphate = N-acetyl-5-glutamyl phosphate + NADPH].	36304.3	6.7036	intermediary metabolism and respiration	essential	M. bovis : Mb1680; M. leprae : ML1406; M. marinum : MMAR_2462; M. smegmatis : MSMEG_3776;	0.86	17	161	P9WPZ9	http://www.matrixscience.com/cgi/protein_view.pl?file=..%2Fdata%2F20171119%2FFTmtlnEte.dat&hit=3&db_idx=1	79	N/D	N/D
active	cytosol	695	18.4	Probable oxidoreductase	Rv3777	Rv3777	Function unknown; probably involved in cellular metabolism.	33931.3	6.6774	intermediary metabolism and respiration	non-essential	M. bovis : Mb3806; M. leprae : ML0118; M. marinum : MMAR_5332; M. smegmatis : MSMEG_6362;	0.59	18	110	P72043	http://www.matrixscience.com/cgi/protein_view.pl?file=..%2Fdata%2F20171119%2FFTmtlnEte.dat&hit=51&db_idx=1	79	N/D	N/D
active	cytosol	696	17.9	Probable exodeoxyribonuclease III protein XthA (exonuclease III) (EXO III) (AP endonuclease VI)	xthA	Rv0427c	Involved in base excision repair. Apurinic-apyrimidinic endonuclease. Supposed to remove the damaged DNA at cytosines and guanines by cleaving at the 3' side of the AP site by a beta-elimination reaction. Possibly exhibites 3'-5'-exonuclease, 3'-phosphomonoesterase, 3'-repair diesterase and ribonuclease H activities [catalytic activity: degradation of double-stranded DNA. It acts progressively in…	32108.3	5.0145	information pathways	essential	M. bovis : Mb0435c; M. leprae : ML1931; M. marinum : MMAR_0742; M. smegmatis : MSMEG_0829;	0.62	11	76	P96273	http://www.matrixscience.com/cgi/protein_view.pl?file=..%2Fdata%2F20171119%2FFTmtlnEtR.dat&hit=51&db_idx=1	81	N/D	N/D
active	cytosol	696	17.9	Universal stress protein family protein TB31.7	TB31.7	Rv2623	Function unknown	31652.1	5.5551	virulence, detoxification, adaptation	essential	M. bovis : Mb2656; M. marinum : MMAR_2077; M. smegmatis : MSMEG_3945;	0.51	11	75	P9WFD7	http://www.matrixscience.com/cgi/protein_view.pl?file=..%2Fdata%2F20171119%2FFTmtlnEtR.dat&hit=52&db_idx=1	6	40	N/D
active	cytosol	696	17.9	Probable thioredoxin reductase TrxB2 (TRXR) (TR)	trxB2	Rv3913	Enzyme that catalyse the reduction of disulphides by pyridine nucleotides through an enzyme disulphide and a flavin. Seems regulated by sigh (Rv3223c product). [catalytic activity: NADPH + oxidized thioredoxin = NADP(+) + reduced thioredoxin].	35643	5.2173	intermediary metabolism and respiration	essential	M. bovis : Mb3944; M. marinum : MMAR_5477; M. smegmatis : MSMEG_6933;	0.88	27	226	P9WHH1	http://www.matrixscience.com/cgi/protein_view.pl?file=..%2Fdata%2F20171119%2FFTmtlnEtR.dat&hit=1&db_idx=1	81	N/D	N/D
active	cytosol	696	17.9	Probable thioredoxin reductase TrxB2 (TRXR) (TR)	trxB2	Rv3913	Enzyme that catalyse the reduction of disulphides by pyridine nucleotides through an enzyme disulphide and a flavin. Seems regulated by sigh (Rv3223c product). [catalytic activity: NADPH + oxidized thioredoxin = NADP(+) + reduced thioredoxin].	35643	5.2173	intermediary metabolism and respiration	essential	M. bovis : Mb3944; M. marinum : MMAR_5477; M. smegmatis : MSMEG_6933;	0.88	27	226	P9WHH1	http://www.matrixscience.com/cgi/protein_view.pl?file=..%2Fdata%2F20171119%2FFTmtlnEtR.dat&hit=2&db_idx=1	81	N/D	N/D
active	cytosol	697	29.3	Tetrahydrodipicolinate N-succinyltransferase DapD	dapD	Rv1201c	Involved in biosynthesis of diaminopimelate and lysine from aspartate semialdehyde (at the third step) [catalytic activity: tetrahydrodipicolinate + succinyl-CoA + H2O = N-succinyl-2-amino-6-ketopimelate + coenzyme A]	32609.8	5.8419	intermediary metabolism and respiration	essential	M. bovis : Mb1233c; M. leprae : ML1058; M. marinum : MMAR_4236; M. smegmatis : MSMEG_5104;	0.9	20	103	P9WP21	http://www.matrixscience.com/cgi/protein_view.pl?file=..%2Fdata%2F20171119%2FFTmtlnYSO.dat&hit=10&db_idx=1	17	N/D	N/D
active	cytosol	697	29.3	Conserved protein	Rv1339	Rv1339	Function unknown	29154	6.2502	conserved hypotheticalsPrediction based on GO and InterPro: intermediary metabolism and respiration (See Mazandu and Mulder, 2012)	non-essential	M. bovis : Mb1374; M. leprae : ML1173; M. marinum : MMAR_4043; M. smegmatis : MSMEG_4902;	0.79	11	42	P9WGC1	http://www.matrixscience.com/cgi/protein_view.pl?file=..%2Fdata%2F20171119%2FFTmtlnYSO.dat&hit=51&db_idx=1	47	N/D	N/D
active	cytosol	697	29.3	Probable dihydrodipicolinate synthase DapA (DHDPS) (dihydrodipicolinate synthetase)	dapA	Rv2753c	Involved in biosynthesis of diaminopimelate and lysine from aspartate semialdehyde (at the first step) [catalytic activity: L-aspartate 4-semialdehyde + pyruvate = dihydrodipicolinate + 2 H(2)O].	30826.2	5.5714	intermediary metabolism and respiration	essential	M. bovis : Mb2774c; M. leprae : ML1513; M. marinum : MMAR_1962; M. smegmatis : MSMEG_2684;	0.69	16	95	P9WP25	http://www.matrixscience.com/cgi/protein_view.pl?file=..%2Fdata%2F20171119%2FFTmtlnYSO.dat&hit=35&db_idx=1	47	N/D	N/D
active	cytosol	698	11.9	Conserved protein	Rv0356c	Rv0356c	Function unknown	22878.9	5.2499	conserved hypotheticals	non-essential	M. bovis : Mb0363c; M. leprae : ML0279; M. marinum : MMAR_0681; M. smegmatis : MSMEG_0760;	0.69	11	100	O06307	http://www.matrixscience.com/cgi/protein_view.pl?file=..%2Fdata%2F20171119%2FFTmtlnYSS.dat&hit=16&db_idx=1	96	N/D	N/D
active	cytosol	698	11.9	Probable ribonuclease III Rnc (RNase III)	rnc	Rv2925c	Digests double-stranded RNA. Involved in the processing of ribosomal RNA precursors and of some mRNAs [catalytic activity: endonucleolytic cleavage to 5'-phosphomonoester].	25398.9	5.137	information pathways	essential	M. leprae : ML1659; M. marinum : MMAR_1782; M. smegmatis : MSMEG_2418;	0.86	16	111	P9WH03	http://www.matrixscience.com/cgi/protein_view.pl?file=..%2Fdata%2F20171119%2FFTmtlnYSS.dat&hit=1&db_idx=1	96	N/D	N/D
active	cytosol	698	11.9	Conserved protein	Rv3755c	Rv3755c	Function unknown	21969.8	5.3288	conserved hypotheticalsPrediction based on GO and InterPro: cell wall and cell processes (See Mazandu and Mulder, 2012)	essential	M. bovis : Mb3781c; M. leprae : ML2471; M. marinum : MMAR_5298; M. smegmatis : MSMEG_6329;	0.76	19	109	O86358	http://www.matrixscience.com/cgi/protein_view.pl?file=..%2Fdata%2F20171119%2FFTmtlnYSS.dat&hit=3&db_idx=1	25	28	N/D
active	cytosol	699	61.3	Probable malate dehydrogenase Mdh	mdh	Rv1240	Involved in the conversion of malate to oxaloacetate [catalytic activity: (S)-malate + NAD+ = oxaloacetate + NADH].	34289.7	4.3991	intermediary metabolism and respiration	non-essential	M. bovis : Mb1272; M. leprae : ML1091; M. marinum : MMAR_4198;	0.8	25	297	P9WK13	http://www.matrixscience.com/cgi/protein_view.pl?file=..%2Fdata%2F20171119%2FFTmtlnYSL.dat&hit=22&db_idx=1	18	9	23
active	cytosol	700	55	Probable electron transfer flavoprotein (alpha-subunit) FixB (alpha-ETF) (electron transfer flavoprotein large subunit) (ETFLS)	fixB	Rv3028c	The electron transfer flavoprotein serves as a specific electron acceptor for other dehydrogenases. It transfers the electrons to the main respiratory chain via ETF-ubiquinone oxidoreductase (ETF dehydrogenase).	31691	4.4267	intermediary metabolism and respiration	essential	M. bovis : Mb3054c; M. leprae : ML1711; M. marinum : MMAR_1685; M. smegmatis : MSMEG_2352;	0.8	16	227	P9WNG9	http://www.matrixscience.com/cgi/protein_view.pl?file=..%2Fdata%2F20171119%2FFTmtlnYSt.dat&hit=1&db_idx=1	23	2	19
active	cytosol	701	41.2	Diviva family protein Wag31	wag31	Rv2145c	Unknown	28277.2	4.5198	cell wall and cell processes	essential	M. bovis : Mb2169c; M. leprae : ML0922; M. marinum : MMAR_3185; M. smegmatis : MSMEG_4217;	0.88	24	360	P9WMU1	http://www.matrixscience.com/cgi/protein_view.pl?file=..%2Fdata%2F20171119%2FFTmtlnYSh.dat&hit=1&db_idx=1	34	21	19
active	cytosol	702	55.1	Possible pyridoxine biosynthesis protein SnzP	snzP	Rv2606c	Possibly involved in the biosynthesis of pyridoxine/pyridoxal 5-phosphate biosynthesis	31365.1	5.0506	intermediary metabolism and respiration	essential	M. bovis : Mb2638c; M. leprae : ML0450; M. marinum : MMAR_2094; M. smegmatis : MSMEG_2937;	0.49	13	78	P9WII9	http://www.matrixscience.com/cgi/protein_view.pl?file=..%2Fdata%2F20171119%2FFTmtlnYSm.dat&hit=51&db_idx=1	22	15	69
active	cytosol	702	55.1	Probable 3-hydroxyacyl-thioester dehydratase HtdY	htdY	Rv3389c	Involved in fatty acid synthesis type II (fas-II)	30296.3	4.9844	intermediary metabolism and respiration	non-essential	M. bovis : Mb3421c; M. leprae : ML0413; M. marinum : MMAR_1155;	0.82	24	294	I6YBZ8	http://www.matrixscience.com/cgi/protein_view.pl?file=..%2Fdata%2F20171119%2FFTmtlnYSm.dat&hit=1&db_idx=1	22	15	27
active	cytosol	703	71.6	Possible glyoxalase II (hydroxyacylglutathione hydrolase) (GLX II)	Rv0634c	Rv0634c	Thought to be involved in glyoxal pathway. Thiolesterase that catalyses the hydrolysis of S-D-lactoyl-glutathione to form glutathione and D-lactic acid [catalytic activity: (S)-(2-hydroxyacyl)glutathione + H2O = glutathione + a 2-hydroxy acid anion].	25896.1	4.7113	virulence, detoxification, adaptation	non-essential	M. bovis : Mb0651c; M. leprae : ML1912; M. marinum : MMAR_0965; M. smegmatis : MSMEG_1334;	0.49	8	62	I6Y4A5	http://www.matrixscience.com/cgi/protein_view.pl?file=..%2Fdata%2F20171119%2FFTmtlnYSR.dat&hit=51&db_idx=1	13	N/D	N/D
active	cytosol	703	71.6	Secreted antigen 85-B FbpB (85B) (antigen 85 complex B) (mycolyl transferase 85B) (fibronectin-binding protein B) (extracellular alpha-antigen)	fbpB	Rv1886c	Involved in cell wall mycoloylation. Proteins of the antigen 85 complex are responsible for the high affinity of mycobacteria to fibronectin. Possesses a mycolyltransferase activity required for the biogenesis of trehalose dimycolate (cord factor), a dominant structure necessary for maintaining cell wall integrity.	34580.9	5.7162	lipid metabolism	non-essential	M. bovis : Mb1918c; M. leprae : ML2028; M. marinum : MMAR_2777; M. smegmatis : MSMEG_2078, MSMEG_6398;	0.54	13	101	P9WQP1	http://www.matrixscience.com/cgi/protein_view.pl?file=..%2Fdata%2F20171119%2FFTmtlnYSR.dat&hit=1&db_idx=1	13	8	21
active	cytosol	703	71.6	Monophosphatase CysQ	cysQ	Rv2131c	Can dephosphorylate a broad range of substrates. Likely involved in sulfur metabolism, controlling the pool of 3'-phosphoadenosine 5'-phosphate (pap) and 3'-phosphoadenoside 5'-phosphosulfate (PAPS) [catalytic activity: adenosine 3',5'-bisphosphate + H2O = adenosine 5'-phosphate + phosphate]. Has also been shown to have myo-inositol 1-phosphatase [catalytic activity: myo-inositol 1-phosphate + H(…	28415.1	4.6487	intermediary metabolism and respiration	essential	M. bovis : Mb2155c; M. leprae : ML1301; M. marinum : MMAR_3112; M. smegmatis : MSMEG_4190;	0.52	8	72	P9WKJ1	http://www.matrixscience.com/cgi/protein_view.pl?file=..%2Fdata%2F20171119%2FFTmtlnYSR.dat&hit=48&db_idx=1	13	N/D	N/D
active	cytosol	704	23.7	Probable iron-regulated elongation factor TU Tuf (EF-TU)	tuf	Rv0685	This protein promotes the GTP-dependent binding of aminoacyl-tRNA to the A-site of ribosomes during protein biosynthesis.	43561.5	5.1199	information pathways	essential	M. bovis : Mb0704; M. leprae : ML1877; M. marinum : MMAR_1014; M. smegmatis : MSMEG_1401;	0.35	11	67	P9WNN1	http://www.matrixscience.com/cgi/protein_view.pl?file=..%2Fdata%2F20171119%2FFTmtlnYET.dat&hit=54&db_idx=1	1	21	10
active	cytosol	704	23.7	Conserved protein	Rv0831c	Rv0831c	Function unknown	30189.2	4.852	conserved hypotheticals	non-essential	M. bovis : Mb0854c; M. leprae : ML2180;	0.55	10	70	O53842	http://www.matrixscience.com/cgi/protein_view.pl?file=..%2Fdata%2F20171119%2FFTmtlnYET.dat&hit=53&db_idx=1	58	N/D	N/D
active	cytosol	704	23.7	Secreted antigen 85-B FbpB (85B) (antigen 85 complex B) (mycolyl transferase 85B) (fibronectin-binding protein B) (extracellular alpha-antigen)	fbpB	Rv1886c	Involved in cell wall mycoloylation. Proteins of the antigen 85 complex are responsible for the high affinity of mycobacteria to fibronectin. Possesses a mycolyltransferase activity required for the biogenesis of trehalose dimycolate (cord factor), a dominant structure necessary for maintaining cell wall integrity.	34580.9	5.7162	lipid metabolism	non-essential	M. bovis : Mb1918c; M. leprae : ML2028; M. marinum : MMAR_2777; M. smegmatis : MSMEG_2078, MSMEG_6398;	0.36	7	40	P9WQP1	http://www.matrixscience.com/cgi/protein_view.pl?file=..%2Fdata%2F20171119%2FFTmtlnYET.dat&hit=55&db_idx=1	13	8	21
active	cytosol	704	23.7	Probable diaminopimelate epimerase DapF (DAP epimerase)	dapF	Rv2726c	Involved in biosynthesis of lysine from aspartate semialdehyde (at the sixth step) [catalytic activity: ll-2,6-diaminoheptanedioate = MESO-diaminoheptanedioate].	29697.6	4.8154	intermediary metabolism and respiration	essential	M. bovis : Mb2745c; M. leprae : ML0996; M. marinum : MMAR_1987; M. smegmatis : MSMEG_2735;	0.42	12	72	P9WP19	http://www.matrixscience.com/cgi/protein_view.pl?file=..%2Fdata%2F20171119%2FFTmtlnYET.dat&hit=51&db_idx=1	58	N/D	N/D
active	cytosol	704	23.7	Possible S-adenosylmethionine-dependent methyltransferase	Rv3767c	Rv3767c	Possible methyltransferase	34723.2	4.6961	lipid metabolism	essential	M. bovis : Mb3793c; M. leprae : ML0123; M. marinum : MMAR_5323;	0.69	11	72	P9WFH5	http://www.matrixscience.com/cgi/protein_view.pl?file=..%2Fdata%2F20171119%2FFTmtlnYET.dat&hit=52&db_idx=1	58	N/D	N/D
active	cytosol	704	23.7	Possible enoyl-CoA hydratase EchA21 (enoyl hydrase) (unsaturated acyl-CoA hydratase) (crotonase)	echA21	Rv3774	Could possibly oxidize fatty acids using specific components [catalytic activity: (3S)-3-hydroxyacyl-CoA = trans-2(or 3)-enoyl-CoA + H(2)O].	29101.2	4.7532	lipid metabolism	non-essential	M. bovis : Mb3803; M. leprae : ML0120; M. marinum : MMAR_5329; M. smegmatis : MSMEG_6353;	0.83	21	178	P75019	http://www.matrixscience.com/cgi/protein_view.pl?file=..%2Fdata%2F20171119%2FFTmtlnYET.dat&hit=8&db_idx=1	58	N/D	N/D
active	cytosol	705	19.1	Probable thiosulfate sulfurtransferase CysA2 (rhodanese-like protein) (thiosulfate cyanide transsulfurase) (thiosulfate thiotransferase)	cysA2	Rv0815c	May be a sulfotransferase involved in the formation of thiosulfate [catalytic activity: thiosulfate + cyanide = sulfite + thiocyanate].	31014.6	4.9545	intermediary metabolism and respiration	non-essential	M. bovis : Mb0838c; M. leprae : ML2198; M. marinum : MMAR_4868; M. smegmatis : MSMEG_5789;	0.9	25	307	P9WHF9	http://www.matrixscience.com/cgi/protein_view.pl?file=..%2Fdata%2F20171119%2FFTmtlnYEO.dat&hit=2&db_idx=1	74	32	24
active	cytosol	705	19.1	Probable thiosulfate sulfurtransferase CysA2 (rhodanese-like protein) (thiosulfate cyanide transsulfurase) (thiosulfate thiotransferase)	cysA2	Rv0815c	May be a sulfotransferase involved in the formation of thiosulfate [catalytic activity: thiosulfate + cyanide = sulfite + thiocyanate].	31014.6	4.9545	intermediary metabolism and respiration	non-essential	M. bovis : Mb0838c; M. leprae : ML2198; M. marinum : MMAR_4868; M. smegmatis : MSMEG_5789;	0.93	26	325	P9WHF9	http://www.matrixscience.com/cgi/protein_view.pl?file=..%2Fdata%2F20171119%2FFTmtlnYEO.dat&hit=1&db_idx=1	74	32	24
active	cytosol	705	19.1	Conserved protein	Rv0831c	Rv0831c	Function unknown	30189.2	4.852	conserved hypotheticals	non-essential	M. bovis : Mb0854c; M. leprae : ML2180;	0.42	10	68	O53842	http://www.matrixscience.com/cgi/protein_view.pl?file=..%2Fdata%2F20171119%2FFTmtlnYEO.dat&hit=51&db_idx=1	58	N/D	N/D
active	cytosol	705	19.1	Conserved protein	Rv3099c	Rv3099c	Function unknown	30475.7	5.0154	conserved hypotheticalsPrediction based on GO and InterPro: cell wall and cell processes (See Mazandu and Mulder, 2012)	essential	M. bovis : Mb3126c; M. leprae : ML0672; M. marinum : MMAR_1537;	0.33	7	47	O05777	http://www.matrixscience.com/cgi/protein_view.pl?file=..%2Fdata%2F20171119%2FFTmtlnYEO.dat&hit=53&db_idx=1	74	N/D	N/D
active	cytosol	706	30.9	Possible haloalkane dehalogenase DhaA (1-chlorohexane halidohydrolase)	dhaA	Rv2579	Generates a primary alcohol and halide from 1-haloalkane and H2O [catalytic activity: 1-haloalkane + H2O = a primary alcohol + halide].	33728.2	4.8606	intermediary metabolism and respiration	non-essential	M. bovis : Mb2610; M. marinum : MMAR_0112; M. smegmatis : MSMEG_6837;	0.47	11	71	P9WMR9	http://www.matrixscience.com/cgi/protein_view.pl?file=..%2Fdata%2F20171119%2FFTmtlnYES.dat&hit=53&db_idx=1	45	N/D	N/D
active	cytosol	706	30.9	Possible 2-hydroxyhepta-2,4-diene-1,7-dioate isomerase (HHDD isomerase)	Rv2993c	Rv2993c	Isomerizes HHDD (2-hydroxy-hept-2,4-diene-1,7-dioate) to OHED (2-oxo-hept-3-ene-1,7-dioate).	25341.1	5.2561	intermediary metabolism and respiration	essential	M. bovis : Mb3017c; M. leprae : ML1689; M. marinum : MMAR_1718; M. smegmatis : MSMEG_2382;	0.7	14	134	I6Y276	http://www.matrixscience.com/cgi/protein_view.pl?file=..%2Fdata%2F20171119%2FFTmtlnYES.dat&hit=1&db_idx=1	45	N/D	26
active	cytosol	706	30.9	Possible 2-hydroxyhepta-2,4-diene-1,7-dioate isomerase (HHDD isomerase)	Rv2993c	Rv2993c	Isomerizes HHDD (2-hydroxy-hept-2,4-diene-1,7-dioate) to OHED (2-oxo-hept-3-ene-1,7-dioate).	25341.1	5.2561	intermediary metabolism and respiration	essential	M. bovis : Mb3017c; M. leprae : ML1689; M. marinum : MMAR_1718; M. smegmatis : MSMEG_2382;	0.68	12	126	I6Y276	http://www.matrixscience.com/cgi/protein_view.pl?file=..%2Fdata%2F20171119%2FFTmtlnYES.dat&hit=3&db_idx=1	45	N/D	26
active	cytosol	707	68.8	Probable electron transfer flavoprotein (beta-subunit) FixA (beta-ETF) (electron transfer flavoprotein small subunit) (ETFSS)	fixA	Rv3029c	The electron transfer flavoprotein serves as a specific electron acceptor for other dehydrogenases. It transfers the electrons to the main respiratory chain via ETF-ubiquinone oxidoreductase (ETF dehydrogenase).	28080.8	4.3723	intermediary metabolism and respiration	essential	M. bovis : Mb3055c; M. leprae : ML1712; M. marinum : MMAR_1684; M. smegmatis : MSMEG_2351;	0.85	27	419	P9WNG7	http://www.matrixscience.com/cgi/protein_view.pl?file=..%2Fdata%2F20171119%2FFTmtlnYEE.dat&hit=2&db_idx=1	15	9	20
active	cytosol	708	52.5	Conserved protein TB27.3	TB27.3	Rv0577	Function unknown. Involved in ability to absorb neutral red stain.	27342.9	4.1968	conserved hypotheticalsPrediction based on GO and InterPro: cell wall and cell processes (See Mazandu and Mulder, 2012)	non-essential	M. bovis : Mb0592; M. marinum : MMAR_3576;	0.51	12	132	P9WIR3	http://www.matrixscience.com/cgi/protein_view.pl?file=..%2Fdata%2F20171119%2FFTmtlnYEL.dat&hit=1&db_idx=1	24	26	17
active	cytosol	709	71.3	Immunogenic protein Mpt64 (antigen Mpt64/MPB64)	mpt64	Rv1980c	Unknown	24823.1	4.5994	cell wall and cell processes	non-essential	M. bovis : Mb2002c; M. marinum : MMAR_5409;	0.94	14	223	P9WIN9	http://www.matrixscience.com/cgi/protein_view.pl?file=..%2Fdata%2F20171119%2FFTmtlnYEt.dat&hit=1&db_idx=1	14	13	N/D
active	cytosol	710	32.5	60 kDa chaperonin 2 GroEL2 (protein CPN60-2) (GroEL protein 2) (65 kDa antigen) (heat shock protein 65) (cell wall protein A) (antigen A)	groEL2	Rv0440	Prevents misfolding and promotes the refolding and proper assembly of unfolded polypeptides generated under stress conditions.	56726.7	4.5594	virulence, detoxification, adaptation	essential	M. bovis : Mb0448; M. leprae : ML0317; M. marinum : MMAR_0759;	0.75	6	87	P9WPE7	http://www.matrixscience.com/cgi/protein_view.pl?file=..%2Fdata%2F20171119%2FFTmtlnYEh.dat&hit=18&db_idx=1	3	9	2
active	cytosol	710	32.5	Inorganic pyrophosphatase Ppa (pyrophosphate phospho-hydrolase) (PPASE) (inorganic diphosphatase) (diphosphate phospho-hydrolase)	ppa	Rv3628	Involved in the function of cellular bioenergetics [catalytic activity: pyrophosphate + H(2)O = 2 orthophosphate].	18296.6	4.5155	intermediary metabolism and respiration	essential	M. bovis : Mb3652; M. leprae : ML0210; M. marinum : MMAR_5128; M. smegmatis : MSMEG_6114;	0.57	11	139	P9WI55	http://www.matrixscience.com/cgi/protein_view.pl?file=..%2Fdata%2F20171119%2FFTmtlnYEh.dat&hit=1&db_idx=1	41	N/D	34
active	cytosol	711	46.1	Probable GrpE protein (HSP-70 cofactor)	grpE	Rv0351	Stimulates, jointly with DNAJ|Rv0352, the ATPase activity of DNAK|Rv0350. HELPS to release ADP from DNAK thus allowing DNAK to recycle more efficiently. Seems to be regulated negatively by HSPR (Rv0353 product).	24500.6	4.1657	virulence, detoxification, adaptation	essential	M. bovis : Mb0359; M. leprae : ML2495; M. marinum : MMAR_0638; M. smegmatis : MSMEG_0710;	0.98	19	233	P9WMT5	http://www.matrixscience.com/cgi/protein_view.pl?file=..%2Fdata%2F20171119%2FFTmtlnYEe.dat&hit=1&db_idx=1	28	N/D	N/D
active	cytosol	711	46.1	Conserved protein	Rv2680	Rv2680	Function unknown	22555.1	4.2693	conserved hypotheticals	non-essential	M. bovis : Mb2699; M. leprae : ML1041; M. marinum : MMAR_2036; M. smegmatis : MSMEG_2779;	0.67	16	92	O86317	http://www.matrixscience.com/cgi/protein_view.pl?file=..%2Fdata%2F20171119%2FFTmtlnYEe.dat&hit=51&db_idx=1	28	N/D	N/D
active	cytosol	712	18.8	Adenylate kinase Adk (ATP-AMP transphosphorylase)	adk	Rv0733	This small ubiquitous enzyme is essential in intracellular nucleotide metabolism, in addition it has been found to act as both a nucleoside mono- and DI-phosphate kinase suggesting it may have a role in RNA and DNA biosynthesis [catalytic activity: ATP + AMP = ADP + ADP].	20092.8	4.758	intermediary metabolism and respiration	essential	M. bovis : Mb0754; M. leprae : ML1832; M. marinum : MMAR_1071; M. smegmatis : MSMEG_1484;	0.46	10	94	P9WKF5	http://www.matrixscience.com/cgi/protein_view.pl?file=..%2Fdata%2F20171119%2FFTmtlnYEm.dat&hit=11&db_idx=1	77	N/D	71
active	cytosol	712	18.8	Conserved protein	Rv1732c	Rv1732c	Function unknown	19398.9	4.873	conserved hypotheticalsPrediction based on GO and InterPro: intermediary metabolism and respiration (See Mazandu and Mulder, 2012)	non-essential	M. bovis : Mb1761c; M. leprae : ML1418; M. marinum : MMAR_2937;	0.68	15	110	P71990	http://www.matrixscience.com/cgi/protein_view.pl?file=..%2Fdata%2F20171119%2FFTmtlnYEm.dat&hit=1&db_idx=1	66	10	N/D
active	cytosol	713	58.8	Conserved protein with FHA domain, GarA	garA	Rv1827	Function unknown	17218.8	4.0642	conserved hypotheticalsPrediction based on GO and InterPro: regulatory proteins (See Mazandu and Mulder, 2012)	essential	M. bovis : Mb1858; M. leprae : ML2076; M. marinum : MMAR_2704; M. smegmatis : MSMEG_3647;	0.74	19	369	P9WJA9	http://www.matrixscience.com/cgi/protein_view.pl?file=..%2Fdata%2F20171119%2FFTmtlnYER.dat&hit=1&db_idx=1	12	6	N/D
active	cytosol	714	71.7	Conserved protein with FHA domain, GarA	garA	Rv1827	Function unknown	17218.8	4.0642	conserved hypotheticalsPrediction based on GO and InterPro: regulatory proteins (See Mazandu and Mulder, 2012)	essential	M. bovis : Mb1858; M. leprae : ML2076; M. marinum : MMAR_2704; M. smegmatis : MSMEG_3647;	0.78	16	273	P9WJA9	http://www.matrixscience.com/cgi/protein_view.pl?file=..%2Fdata%2F20171119%2FFTmtlnYeO.dat&hit=1&db_idx=1	12	6	N/D
active	cytosol	715	37.8	Probable ferredoxin FdxC	fdxC	Rv1177	Ferredoxins are iron-sulfur proteins that transfer electrons in a wide variety of metabolic reactions.	11807.1	3.6807	intermediary metabolism and respiration	essential	M. bovis : Mb1210; M. leprae : ML1489; M. marinum : MMAR_4274; M. smegmatis : MSMEG_5122;	0.47	8	124	O50433	http://www.matrixscience.com/cgi/protein_view.pl?file=..%2Fdata%2F20171119%2FFTmtlnYeS.dat&hit=1&db_idx=1	37	4	N/D
active	cytosol	716	22.9	ESX-1 secretion-associated protein EspD	espD	Rv3614c	Function unknown	19802.5	3.7278	cell wall and cell processes	non-essential	M. bovis : Mb3644c; M. leprae : ML0407; M. marinum : MMAR_4168; M. smegmatis : MSMEG_0058;	0.94	16	246	P9WJD5	http://www.matrixscience.com/cgi/protein_view.pl?file=..%2Fdata%2F20171119%2FFTmtlnYeE.dat&hit=1&db_idx=1	62	N/D	N/D
active	cytosol	717	59.2	ESX-1 secretion-associated protein EspH	espH	Rv3867	Function unknown	19945.6	3.6718	cell wall and cell processes	non-essential	M. bovis : Mb3897; M. leprae : ML0056c; M. marinum : MMAR_5442; M. smegmatis : MSMEG_0058, MSMEG_0080;	0.63	14	165	O69732	http://www.matrixscience.com/cgi/protein_view.pl?file=..%2Fdata%2F20171119%2FFTmtlnYeL.dat&hit=3&db_idx=1	19	N/D	N/D
active	cytosol	718	57.2	Possible lipoprotein LprA	lprA	Rv1270c	Unknown	24874	5.2108	cell wall and cell processes	non-essential	M. bovis : Mb1301c; M. marinum : MMAR_4152;	0.74	9	64	P9WK55	http://www.matrixscience.com/cgi/protein_view.pl?file=..%2Fdata%2F20171119%2FFTmtlnYeh.dat&hit=51&db_idx=1	21	38	N/D
active	cytosol	718	57.2	Conserved protein	Rv1301	Rv1301	Function unknown	22552.7	4.5737	conserved hypotheticalsPrediction based on GO and InterPro: intermediary metabolism and respiration (See Mazandu and Mulder, 2012)	essential	M. bovis : Mb1333; M. leprae : ML1136; M. marinum : MMAR_4096; M. smegmatis : MSMEG_4948;	0.76	15	105	P9WGC9	http://www.matrixscience.com/cgi/protein_view.pl?file=..%2Fdata%2F20171119%2FFTmtlnYeh.dat&hit=1&db_idx=1	21	N/D	N/D
active	cytosol	718	57.2	Conserved protein	Rv2557	Rv2557	Function unknown; thought to be involved in the persistence in the host.	24277.3	4.5389	conserved hypotheticalsPrediction based on GO and InterPro: information pathways (See Mazandu and Mulder, 2012)	non-essential	M. bovis : Mb2587;	0.71	16	101	P9WLA5	http://www.matrixscience.com/cgi/protein_view.pl?file=..%2Fdata%2F20171119%2FFTmtlnYeh.dat&hit=4&db_idx=1	21	38	38
active	cytosol	719	22.2	Possible enoyl-CoA hydratase EchA9 (enoyl hydrase) (unsaturated acyl-CoA hydratase) (crotonase)	echA9	Rv1071c	Could possibly oxidize fatty acids using specific components [catalytic activity: (3S)-3-hydroxyacyl-CoA = trans-2(or 3)-enoyl-CoA + H(2)O].	36322	4.7005	lipid metabolism	non-essential	M. bovis : Mb1100c; M. leprae : ML2401; M. marinum : MMAR_4395; M. smegmatis : MSMEG_5276;	0.73	19	141	O53419	http://www.matrixscience.com/cgi/protein_view.pl?file=..%2Fdata%2F20171119%2FFTmtlnYee.dat&hit=46&db_idx=1	63	N/D	N/D
active	cytosol	719	22.2	Aspartate-semialdehyde dehydrogenase Asd (ASA dehydrogenase) (ASADH) (aspartic semialdehyde dehydrogenase) (L-aspartate-beta-semialdehyde dehydrogenase)	asd	Rv3708c	Involved at the second step in the common biosynthetic pathway leading from asp to the cell wall precursor MESO-diaminopimelate, to LYS, to met, to ILE and to THR [catalytic activity: L-aspartate-semialdehyde + orthophosphate + NADP(+) = L-aspartyl phosphate + NADPH].	36230.2	4.644	intermediary metabolism and respiration	essential	M. bovis : Mb3735c; M. leprae : ML2322; M. marinum : MMAR_5221; M. smegmatis : MSMEG_6256;	0.85	24	264	P9WNX5	http://www.matrixscience.com/cgi/protein_view.pl?file=..%2Fdata%2F20171119%2FFTmtlnYee.dat&hit=2&db_idx=1	63	N/D	N/D
active	cytosol	720	12.9	Probable NAD(P) transhydrogenase (subunit alpha) PntAa [first part; catalytic part] (pyridine nucleotide transhydrogenase subunit alpha) (nicotinamide nucleotide transhydrogenase subunit alpha)	pntAa	Rv0155	The transhydrogenation between NADH and NADP is coupled to respiration and ATP hydrolysis and functions as a proton pump across the membrane [catalytic activity: NADPH + NAD+ = NADP+ + NADH].	37693.9	4.6393	intermediary metabolism and respiration	essential	M. bovis : Mb0160; M. leprae : ML2636; M. marinum : MMAR_0377; M. smegmatis : MSMEG_0152;	0.83	31	248	P96832	http://www.matrixscience.com/cgi/protein_view.pl?file=..%2Fdata%2F20171119%2FFTmtlnYem.dat&hit=3&db_idx=1	94	38	9
active	cytosol	720	12.9	Probable NAD(P) transhydrogenase (subunit alpha) PntAa [first part; catalytic part] (pyridine nucleotide transhydrogenase subunit alpha) (nicotinamide nucleotide transhydrogenase subunit alpha)	pntAa	Rv0155	The transhydrogenation between NADH and NADP is coupled to respiration and ATP hydrolysis and functions as a proton pump across the membrane [catalytic activity: NADPH + NAD+ = NADP+ + NADH].	37693.9	4.6393	intermediary metabolism and respiration	essential	M. bovis : Mb0160; M. leprae : ML2636; M. marinum : MMAR_0377; M. smegmatis : MSMEG_0152;	0.83	31	248	P96832	http://www.matrixscience.com/cgi/protein_view.pl?file=..%2Fdata%2F20171119%2FFTmtlnYem.dat&hit=3&db_idx=1	94	38	9
active	cytosol	720	12.9	Probable phosphoglycerate kinase Pgk	pgk	Rv1437	Involved in the second phase of glycolysis (second step) [catalytic activity: ATP + 3-phospho-D-glycerate = ADP + 3-phospho-D-glyceroyl phosphate]	42512.5	4.5938	intermediary metabolism and respiration	essential	M. bovis : Mb1472; M. leprae : ML0571; M. marinum : MMAR_2240; M. smegmatis : MSMEG_3085;	0.68	20	113	P9WID1	http://www.matrixscience.com/cgi/protein_view.pl?file=..%2Fdata%2F20171119%2FFTmtlnYem.dat&hit=51&db_idx=1	94	N/D	9
active	cytosol	721	6	Probable NADP-dependent alcohol dehydrogenase AdhC	adhC	Rv3045	Generates aldehyde or ketone from alcohol [catalytic activity: alcohol + NADP(+) = aldehyde or ketone + NADPH].	37075.3	4.9332	intermediary metabolism and respiration	non-essential	M. bovis : Mb3071; M. leprae : ML1730; M. marinum : MMAR_1649; M. smegmatis : MSMEG_2317;	0.81	36	374	P9WQC5	http://www.matrixscience.com/cgi/protein_view.pl?file=..%2Fdata%2F20171119%2FFTmtlnYmT.dat&hit=1&db_idx=1	127	N/D	28
active	cytosol	722	8.7	Probable arginine deiminase ArcA (adi) (ad) (arginine dihydrolase)	arcA	Rv1001	Arginine degradation [catalytic activity:L-arginine + H(2)O = L-citrulline + NH(3)]	43057.1	5.0292	intermediary metabolism and respiration	non-essential	M. bovis : Mb1028; M. leprae : ML0191; M. marinum : MMAR_4492; M. smegmatis : MSMEG_5448;	0.62	17	71	P9WQ05	http://www.matrixscience.com/cgi/protein_view.pl?file=..%2Fdata%2F20171119%2FFTmtlnYmO.dat&hit=52&db_idx=1	104	N/D	18
active	cytosol	722	8.7	Probable glyceraldehyde 3-phosphate dehydrogenase Gap (GAPDH)	gap	Rv1436	Involved in second phase of glycolysis (first step) [catalytic activity: D-glyceraldehyde 3-phosphate + phosphate + NAD(+) = 3-phospho-D-glyceroyl phosphate + NADH.]	35923.9	5.048	intermediary metabolism and respiration	essential	M. bovis : Mb1471; M. leprae : ML0570; M. marinum : MMAR_2239; M. smegmatis : MSMEG_3084;	0.73	18	104	P9WN83	http://www.matrixscience.com/cgi/protein_view.pl?file=..%2Fdata%2F20171119%2FFTmtlnYmO.dat&hit=51&db_idx=1	8	N/D	N/D
active	cytosol	722	8.7	Probable GcpE protein	gcpE	Rv2868c	Unknown. GCPE is an essential gene.	40450.3	4.9184	conserved hypotheticalsPrediction based on GO and InterPro: intermediary metabolism and respiration (See Mazandu and Mulder, 2012)	essential	M. bovis : Mb2893c; M. leprae : ML1581; M. marinum : MMAR_1838; M. smegmatis : MSMEG_2580;	0.75	23	139	P9WKG3	http://www.matrixscience.com/cgi/protein_view.pl?file=..%2Fdata%2F20171119%2FFTmtlnYmO.dat&hit=1&db_idx=1	109	N/D	N/D
active	cytosol	723	6.8	myo-inositol-1-phosphate synthase Ino1 (inositol 1-phosphate synthetase) (D-glucose 6-phosphate cycloaldolase) (glucose 6-phosphate cyclase) (glucocycloaldolase)	ino1	Rv0046c	Involved in phosphatidylinositol (PI) biosynthetic pathway [catalytic activity: D-glucose 6-phosphate = 1L-myo-inositol 1-phosphate].	40093.6	4.8009	intermediary metabolism and respiration	non-essential	M. bovis : Mb0047c; M. leprae : ML0396, ML2692; M. marinum : MMAR_0065; M. smegmatis : MSMEG_6904;	0.67	25	139	P9WKI1	http://www.matrixscience.com/cgi/protein_view.pl?file=..%2Fdata%2F20171119%2FFTmtlnYmS.dat&hit=43&db_idx=1	119	N/D	N/D
active	cytosol	723	6.8	Probable succinyl-CoA synthetase (beta chain) SucC (SCS-beta)	sucC	Rv0951	Involved in tricarboxylic acid cycle [catalytic activity: ATP + succinate + CoA = ADP + succinyl-CoA + phosphate].	40925.7	4.7352	intermediary metabolism and respiration	essential	M. bovis : Mb0976; M. leprae : ML0155; M. marinum : MMAR_4550; M. smegmatis : MSMEG_5525;	0.79	28	163	P9WGC5	http://www.matrixscience.com/cgi/protein_view.pl?file=..%2Fdata%2F20171119%2FFTmtlnYmS.dat&hit=1&db_idx=1	119	76	9
active	cytosol	723	6.8	Probable acyl-CoA dehydrogenase FadE27	fadE27	Rv3505	Function unknown, but involved in lipid degradation.	39007.9	4.8073	lipid metabolism	non-essential	M. bovis : Mb3535; M. leprae : ML0356; M. marinum : MMAR_4993; M. smegmatis : MSMEG_5907;	0.38	11	62	I6Y3Q0	http://www.matrixscience.com/cgi/protein_view.pl?file=..%2Fdata%2F20171119%2FFTmtlnYmS.dat&hit=52&db_idx=1	119	N/D	N/D
active	cytosol	724	3.3	Possible S-adenosylmethionine-dependent methyltransferase	Rv0281	Rv0281	Possible methyltransferase	32965.9	4.6264	lipid metabolism	non-essential	M. bovis : Mb0289; M. leprae : ML2539; M. marinum : MMAR_0539; M. smegmatis : MSMEG_0614;	0.91	31	443	P9WFI9	http://www.matrixscience.com/cgi/protein_view.pl?file=..%2Fdata%2F20171119%2FFTmtlnYmE.dat&hit=1&db_idx=1	147	4	56
active	cytosol	724	3.3	Conserved protein	Rv1794	Rv1794	Function unknown	32399.6	4.644	conserved hypotheticalsPrediction based on GO and InterPro: cell wall and cell processes (See Mazandu and Mulder, 2012)	essential	M. bovis : Mb1822; M. leprae : ML1540; M. marinum : MMAR_2676;	0.47	9	81	O53943	http://www.matrixscience.com/cgi/protein_view.pl?file=..%2Fdata%2F20171119%2FFTmtlnYmE.dat&hit=51&db_idx=1	111	N/D	N/D
active	cytosol	725	8	60 kDa chaperonin 2 GroEL2 (protein CPN60-2) (GroEL protein 2) (65 kDa antigen) (heat shock protein 65) (cell wall protein A) (antigen A)	groEL2	Rv0440	Prevents misfolding and promotes the refolding and proper assembly of unfolded polypeptides generated under stress conditions.	56726.7	4.5594	virulence, detoxification, adaptation	essential	M. bovis : Mb0448; M. leprae : ML0317; M. marinum : MMAR_0759;	0.47	14	76	P9WPE7	http://www.matrixscience.com/cgi/protein_view.pl?file=..%2Fdata%2F20171119%2FFTmtlnYmt.dat&hit=49&db_idx=1	3	9	2
active	cytosol	725	8	Probable L-aparaginase AnsA	ansA	Rv1538c	Conversion of asparagine to aspartate [catalytic activity: L-asparagine + H(2)O = L-aspartate + NH(3).]	32946.5	4.8327	intermediary metabolism and respiration	non-essential	M. bovis : Mb1565c; M. leprae : ML1198; M. marinum : MMAR_2360; M. smegmatis : MSMEG_3173;	0.54	12	57	P9WPX5	http://www.matrixscience.com/cgi/protein_view.pl?file=..%2Fdata%2F20171119%2FFTmtlnYmt.dat&hit=51&db_idx=1	111	N/D	N/D
active	cytosol	725	8	Conserved protein	Rv1794	Rv1794	Function unknown	32399.6	4.644	conserved hypotheticalsPrediction based on GO and InterPro: cell wall and cell processes (See Mazandu and Mulder, 2012)	essential	M. bovis : Mb1822; M. leprae : ML1540; M. marinum : MMAR_2676;	0.94	28	268	O53943	http://www.matrixscience.com/cgi/protein_view.pl?file=..%2Fdata%2F20171119%2FFTmtlnYmt.dat&hit=2&db_idx=1	111	N/D	N/D
active	cytosol	726	7.3	Probable oxidoreductase	Rv2971	Rv2971	Function unknown; probably involved in cellular metabolism.	30332	4.449	intermediary metabolism and respiration	essential	M. bovis : Mb2996; M. leprae : ML1669; M. marinum : MMAR_1744; M. smegmatis : MSMEG_2407;	0.79	22	262	P9WQA5	http://www.matrixscience.com/cgi/protein_view.pl?file=..%2Fdata%2F20171119%2FFTmtlnYmh.dat&hit=1&db_idx=1	113	N/D	40
active	cytosol	726	7.3	Probable electron transfer flavoprotein (alpha-subunit) FixB (alpha-ETF) (electron transfer flavoprotein large subunit) (ETFLS)	fixB	Rv3028c	The electron transfer flavoprotein serves as a specific electron acceptor for other dehydrogenases. It transfers the electrons to the main respiratory chain via ETF-ubiquinone oxidoreductase (ETF dehydrogenase).	31691	4.4267	intermediary metabolism and respiration	essential	M. bovis : Mb3054c; M. leprae : ML1711; M. marinum : MMAR_1685; M. smegmatis : MSMEG_2352;	0.84	6	60	P9WNG9	http://www.matrixscience.com/cgi/protein_view.pl?file=..%2Fdata%2F20171119%2FFTmtlnYmh.dat&hit=51&db_idx=1	23	2	19
active	cytosol	727	3.1	Probable tryptophan synthase, alpha subunit TrpA	trpA	Rv1613	Tryptophan biosynthesis pathway (fifth - last step). The alpha subunit is responsible for the ALDOL cleavage of indoleglycerol phosphate to indole and glyceraldehyde 3- phosphate. [catalytic activity: L-serine + 1-(indol-3-YL)glycerol 3-phosphate = L-tryptophan + glyceraldehyde 3-phosphate + H(2)O.]	27727.7	4.6768	intermediary metabolism and respiration	essential	M. bovis : Mb1639; M. leprae : ML1273; M. marinum : MMAR_2415; M. smegmatis : MSMEG_3221;	0.69	16	129	P9WFY1	http://www.matrixscience.com/cgi/protein_view.pl?file=..%2Fdata%2F20171119%2FFTmtlnYmm.dat&hit=51&db_idx=1	148	N/D	N/D
active	cytosol	727	3.1	Probable uridylate kinase PyrH (UK) (uridine monophosphate kinase) (UMP kinase)	pyrH	Rv2883c	Uridine monophosphate kinase [catalytic activity: ATP + UMP = ADP + UDP].	27429.6	4.9285	intermediary metabolism and respiration	essential	M. bovis : Mb2907c; M. leprae : ML1591; M. marinum : MMAR_1826; M. smegmatis : MSMEG_2540;	0.92	29	202	P9WHK5	http://www.matrixscience.com/cgi/protein_view.pl?file=..%2Fdata%2F20171119%2FFTmtlnYmm.dat&hit=3&db_idx=1	108	N/D	N/D
active	cytosol	727	3.1	Probable uridylate kinase PyrH (UK) (uridine monophosphate kinase) (UMP kinase)	pyrH	Rv2883c	Uridine monophosphate kinase [catalytic activity: ATP + UMP = ADP + UDP].	27429.6	4.9285	intermediary metabolism and respiration	essential	M. bovis : Mb2907c; M. leprae : ML1591; M. marinum : MMAR_1826; M. smegmatis : MSMEG_2540;	0.93	29	202	P9WHK5	http://www.matrixscience.com/cgi/protein_view.pl?file=..%2Fdata%2F20171119%2FFTmtlnYmm.dat&hit=1&db_idx=1	108	N/D	N/D
active	cytosol	728	4	Probable nicotinate-nucleotide-dimethylbenzimidazol phosphoribosyltransferase CobT	cobT	Rv2207	Involved in cobalamin biosynthesis	36411.3	4.8165	intermediary metabolism and respiration	essential	M. bovis : Mb2230; M. leprae : ML0868; M. marinum : MMAR_3252; M. smegmatis : MSMEG_4275;	0.52	15	113	P9WP85	http://www.matrixscience.com/cgi/protein_view.pl?file=..%2Fdata%2F20171119%2FFTmtlnYmR.dat&hit=51&db_idx=1	141	N/D	N/D
active	cytosol	728	4	D-alpha-D-mannose-1-phosphate guanylyltransferase ManB (D-alpha-D-heptose-1-phosphate guanylyltransferase)	manB	Rv3264c	Involved in GDP-mannose biosynthesis and biosynthesis of nucleotide-activated glycero-manno-heptose (D-alpha-D pathway): generates GDP-mannose and phosphate from GTP and alpha-D-mannose 1-phosphate. MANB product is needed for all mannosyl glycolipids and polysaccharides which, like rhamnosyl residues, are an important part of the mycobacterium envelope [catalytic activity: alpha-D-mannose 1-phosp…	37839	4.8208	cell wall and cell processes	essential	M. bovis : Mb3292c; M. leprae : ML0753; M. marinum : MMAR_1277;	0.71	25	141	L7N6A5	http://www.matrixscience.com/cgi/protein_view.pl?file=..%2Fdata%2F20171119%2FFTmtlnYmR.dat&hit=2&db_idx=1	104	N/D	N/D
active	cytosol	729	9.7	Possible zinc-containing alcohol dehydrogenase NAD dependent AdhB	adhB	Rv0761c	Thought to catalyze the reversible oxidation of ethanol to acetaldehyde with the concomitant reduction of NAD. Probably acts on primary or secondary alcohols or hemiacetals [catalytic activity: an alcohol + NAD+ = an aldehyde or ketone + NADH].	39715.6	4.9263	intermediary metabolism and respiration	non-essential	M. bovis : Mb0784c; M. marinum : MMAR_4935; M. smegmatis : MSMEG_5866;	0.71	26	173	P9WQC7	http://www.matrixscience.com/cgi/protein_view.pl?file=..%2Fdata%2F20171119%2FFTmtlnYTO.dat&hit=1&db_idx=1	104	N/D	N/D
active	cytosol	729	9.7	Probable arginine deiminase ArcA (adi) (ad) (arginine dihydrolase)	arcA	Rv1001	Arginine degradation [catalytic activity:L-arginine + H(2)O = L-citrulline + NH(3)]	43057.1	5.0292	intermediary metabolism and respiration	non-essential	M. bovis : Mb1028; M. leprae : ML0191; M. marinum : MMAR_4492; M. smegmatis : MSMEG_5448;	0.62	16	95	P9WQ05	http://www.matrixscience.com/cgi/protein_view.pl?file=..%2Fdata%2F20171119%2FFTmtlnYTO.dat&hit=48&db_idx=1	104	N/D	18
active	cytosol	729	9.7	D-alpha-D-mannose-1-phosphate guanylyltransferase ManB (D-alpha-D-heptose-1-phosphate guanylyltransferase)	manB	Rv3264c	Involved in GDP-mannose biosynthesis and biosynthesis of nucleotide-activated glycero-manno-heptose (D-alpha-D pathway): generates GDP-mannose and phosphate from GTP and alpha-D-mannose 1-phosphate. MANB product is needed for all mannosyl glycolipids and polysaccharides which, like rhamnosyl residues, are an important part of the mycobacterium envelope [catalytic activity: alpha-D-mannose 1-phosp…	37839	4.8208	cell wall and cell processes	essential	M. bovis : Mb3292c; M. leprae : ML0753; M. marinum : MMAR_1277;	0.31	10	51	L7N6A5	http://www.matrixscience.com/cgi/protein_view.pl?file=..%2Fdata%2F20171119%2FFTmtlnYTO.dat&hit=51&db_idx=1	104	N/D	N/D
active	cytosol	730	5.8	60 kDa chaperonin 2 GroEL2 (protein CPN60-2) (GroEL protein 2) (65 kDa antigen) (heat shock protein 65) (cell wall protein A) (antigen A)	groEL2	Rv0440	Prevents misfolding and promotes the refolding and proper assembly of unfolded polypeptides generated under stress conditions.	56726.7	4.5594	virulence, detoxification, adaptation	essential	M. bovis : Mb0448; M. leprae : ML0317; M. marinum : MMAR_0759;	0.59	5	60	P9WPE7	http://www.matrixscience.com/cgi/protein_view.pl?file=..%2Fdata%2F20171119%2FFTmtlnYTS.dat&hit=39&db_idx=1	3	9	2
active	cytosol	730	5.8	Probable tryptophanyl-tRNA synthetase TrpS (tryptophan--tRNA ligase) (TRPRS) (tryptophan translase)	trpS	Rv3336c	Involved in translation mechanism [catalytic activity: ATP + L-tryptophan + tRNA(TRP) = AMP + pyrophosphate + L-tryptophanyl-tRNA(TRP)].	36272	4.9215	information pathways	essential	M. bovis : Mb3369c; M. leprae : ML0686; M. marinum : MMAR_1188; M. smegmatis : MSMEG_1657;	0.69	15	208	P9WFT3	http://www.matrixscience.com/cgi/protein_view.pl?file=..%2Fdata%2F20171119%2FFTmtlnYTS.dat&hit=1&db_idx=1	129	N/D	N/D
active	cytosol	731	8.9	Probable ribulose-phosphate 3-epimerase Rpe (PPE) (R5P3E) (pentose-5-phosphate 3-epimerase)	rpe	Rv1408	Involved in the calvin cycle [catalytic activity: D-ribulose 5-phosphate = D-xylulose 5- phosphate]	24073.4	4.1833	intermediary metabolism and respiration	essential	M. bovis : Mb1443; M. leprae : ML0554; M. marinum : MMAR_2217; M. smegmatis : MSMEG_3066;	0.44	5	57	P9WI51	http://www.matrixscience.com/cgi/protein_view.pl?file=..%2Fdata%2F20171119%2FFTmtlnYTE.dat&hit=51&db_idx=1	107	N/D	N/D
active	cytosol	731	8.9	Conserved protein similar to jag protein	Rv3920c	Rv3920c	Unknown	20558.6	4.0567	conserved hypotheticalsPrediction based on GO and InterPro: cell wall and cell processes (See Mazandu and Mulder, 2012)	non-essential	M. bovis : Mb3951c; M. leprae : ML2709; M. marinum : MMAR_5484; M. smegmatis : MSMEG_6941;	0.93	20	320	O53598	http://www.matrixscience.com/cgi/protein_view.pl?file=..%2Fdata%2F20171119%2FFTmtlnYTE.dat&hit=1&db_idx=1	107	N/D	N/D
active	cytosol	732	21	Putative transferase	Rv1377c	Rv1377c	Function unknown; probably involved in cellular metabolism	22815.5	4.5791	intermediary metabolism and respiration	non-essential	M. bovis : Mb1412c; M. leprae : ML0529; M. smegmatis : MSMEG_3041;	0.83	17	176	P71805	http://www.matrixscience.com/cgi/protein_view.pl?file=..%2Fdata%2F20171119%2FFTmtlnYTL.dat&hit=2&db_idx=1	66	N/D	N/D
active	cytosol	732	21	Putative transferase	Rv1377c	Rv1377c	Function unknown; probably involved in cellular metabolism	22815.5	4.5791	intermediary metabolism and respiration	non-essential	M. bovis : Mb1412c; M. leprae : ML0529; M. smegmatis : MSMEG_3041;	0.83	17	176	P71805	http://www.matrixscience.com/cgi/protein_view.pl?file=..%2Fdata%2F20171119%2FFTmtlnYTL.dat&hit=2&db_idx=1	66	N/D	N/D
active	cytosol	732	21	Conserved protein	Rv1732c	Rv1732c	Function unknown	19398.9	4.873	conserved hypotheticalsPrediction based on GO and InterPro: intermediary metabolism and respiration (See Mazandu and Mulder, 2012)	non-essential	M. bovis : Mb1761c; M. leprae : ML1418; M. marinum : MMAR_2937;	0.51	5	49	P71990	http://www.matrixscience.com/cgi/protein_view.pl?file=..%2Fdata%2F20171119%2FFTmtlnYTL.dat&hit=51&db_idx=1	66	10	N/D
active	cytosol	733	11.5	Conserved protein	Rv0813c	Rv0813c	Function unknown	23868.3	4.6202	conserved hypotheticalsPrediction based on GO and InterPro: cell wall and cell processes (See Mazandu and Mulder, 2012)	non-essential	M. bovis : Mb0836c; M. leprae : ML2200; M. marinum : MMAR_4871; M. smegmatis : MSMEG_5792;	0.68	9	80	P9WFG9	http://www.matrixscience.com/cgi/protein_view.pl?file=..%2Fdata%2F20171119%2FFTmtlnYTt.dat&hit=51&db_idx=1	97	N/D	N/D
active	cytosol	733	11.5	Conserved protein	Rv2114	Rv2114	Unknown	22774.7	4.8125	conserved hypotheticals	non-essential	M. bovis : Mb2138; M. leprae : ML1317;	0.68	8	66	O33249	http://www.matrixscience.com/cgi/protein_view.pl?file=..%2Fdata%2F20171119%2FFTmtlnYTt.dat&hit=52&db_idx=1	97	N/D	N/D
active	cytosol	733	11.5	Conserved alanine rich protein	Rv2728c	Rv2728c	Function unknown	23455.7	4.6864	conserved hypotheticalsPrediction based on GO and InterPro: intermediary metabolism and respiration (See Mazandu and Mulder, 2012)	non-essential	M. bovis : Mb2747c; M. leprae : ML0994; M. marinum : MMAR_1985; M. smegmatis : MSMEG_2733;	0.81	11	130	I6X579	http://www.matrixscience.com/cgi/protein_view.pl?file=..%2Fdata%2F20171119%2FFTmtlnYTt.dat&hit=1&db_idx=1	97	N/D	N/D
active	cytosol	733	11.5	Probable conserved secreted protein TB22.2	TB22.2	Rv3036c	Unknown	24406.7	5.058	cell wall and cell processes	non-essential	M. bovis : Mb3062c; M. leprae : ML1721; M. marinum : MMAR_1665; M. smegmatis : MSMEG_2331;	0.6	10	90	I6YF08	http://www.matrixscience.com/cgi/protein_view.pl?file=..%2Fdata%2F20171119%2FFTmtlnYTt.dat&hit=37&db_idx=1	97	N/D	N/D
active	cytosol	734	5.9	Probable nicotinate-nucleotide pyrophosphatase NadC	nadC	Rv1596	de novo biosynthesis of NAD and NADP [catalytic activity: nicotinate D-ribonucleotide + diphosphate + CO(2) = pyridine-2,3-dicarboxylate + 5-phospho-alpha-D-ribose 1-diphosphate]	29951.1	4.8783	intermediary metabolism and respiration	non-essential	M. bovis : Mb1622; M. leprae : ML1227; M. marinum : MMAR_2393; M. smegmatis : MSMEG_3201;	0.78	23	190	P9WJJ7	http://www.matrixscience.com/cgi/protein_view.pl?file=..%2Fdata%2F20171119%2FFTmtlnYTe.dat&hit=1&db_idx=1	128	N/D	N/D
active	cytosol	734	5.9	Probable nicotinate-nucleotide pyrophosphatase NadC	nadC	Rv1596	de novo biosynthesis of NAD and NADP [catalytic activity: nicotinate D-ribonucleotide + diphosphate + CO(2) = pyridine-2,3-dicarboxylate + 5-phospho-alpha-D-ribose 1-diphosphate]	29951.1	4.8783	intermediary metabolism and respiration	non-essential	M. bovis : Mb1622; M. leprae : ML1227; M. marinum : MMAR_2393; M. smegmatis : MSMEG_3201;	0.76	22	175	P9WJJ7	http://www.matrixscience.com/cgi/protein_view.pl?file=..%2Fdata%2F20171119%2FFTmtlnYTe.dat&hit=6&db_idx=1	128	N/D	N/D
active	cytosol	735	6.9	Periplasmic phosphate-binding lipoprotein PstS1 (PBP-1) (PstS1)	pstS1	Rv0934	Involved in active transport of inorganic phosphate across the membrane (import). This is one of the proteins required for binding-protein-mediated phosphate transport.	38211.1	5.0223	cell wall and cell processes	non-essential	M. bovis : Mb0959; M. leprae : ML0740;	0.98	20	189	P9WGU1	http://www.matrixscience.com/cgi/protein_view.pl?file=..%2Fdata%2F20171119%2FFTmtlnYTR.dat&hit=9&db_idx=1	117	4	11
active	cytosol	735	6.9	Conserved alanine and leucine rich protein	Rv2714	Rv2714	Function unknown	35519.8	4.4383	conserved hypotheticalsPrediction based on GO and InterPro: cell wall and cell processes (See Mazandu and Mulder, 2012)	non-essential	M. bovis : Mb2733; M. leprae : ML1009; M. marinum : MMAR_1998; M. smegmatis : MSMEG_2746;	0.81	21	201	I6YA29	http://www.matrixscience.com/cgi/protein_view.pl?file=..%2Fdata%2F20171119%2FFTmtlnYTR.dat&hit=2&db_idx=1	117	N/D	N/D
active	cytosol	736	9.3	Probable transcription antitermination protein NusG	nusG	Rv0639	Influences transcription termination and antitermination. Acts as a component of the transcription complex, and interacts with the termination factor rho and RNA polymerase.	25414.5	4.4246	information pathways	essential	M. bovis : Mb0658; M. leprae : ML1906; M. marinum : MMAR_0972; M. smegmatis : MSMEG_1345;	0.54	19	274	P9WIU9	http://www.matrixscience.com/cgi/protein_view.pl?file=..%2Fdata%2F20171119%2FFTmtlnYOT.dat&hit=18&db_idx=1	105	N/D	N/D
active	cytosol	737	8.1	Proteasome beta subunit PrcB; assembles with alpha subunit PrcA.	prcB	Rv2110c	Protein degradation	30273	4.4183	intermediary metabolism and respiration	essential	M. bovis : Mb2134c; M. leprae : ML1322; M. marinum : MMAR_3085; M. smegmatis : MSMEG_3895;	0.83	11	96	P9WHT9	http://www.matrixscience.com/cgi/protein_view.pl?file=..%2Fdata%2F20171119%2FFTmtlnYOO.dat&hit=46&db_idx=1	110	24	N/D
active	cytosol	737	8.1	Conserved protein	Rv3699	Rv3699	Function unknown	24998.1	4.4397	conserved hypotheticals	non-essential	M. bovis : Mb3725; M. leprae : ML2316; M. smegmatis : MSMEG_6235;	0.91	11	131	O69667	http://www.matrixscience.com/cgi/protein_view.pl?file=..%2Fdata%2F20171119%2FFTmtlnYOO.dat&hit=1&db_idx=1	92	24	N/D
active	cytosol	737	8.1	Conserved protein	Rv3699	Rv3699	Function unknown	24998.1	4.4397	conserved hypotheticals	non-essential	M. bovis : Mb3725; M. leprae : ML2316; M. smegmatis : MSMEG_6235;	0.74	11	130	O69667	http://www.matrixscience.com/cgi/protein_view.pl?file=..%2Fdata%2F20171119%2FFTmtlnYOO.dat&hit=2&db_idx=1	92	24	N/D
active	cytosol	738	14.8	Probable methyltransferase	Rv1220c	Rv1220c	Function unknown; involved in cellular metabolism	22107.1	4.607	intermediary metabolism and respiration	non-essential	M. bovis : Mb1252c; M. leprae : ML1075; M. marinum : MMAR_4217; M. smegmatis : MSMEG_5073;	0.66	8	97	P9WJZ7	http://www.matrixscience.com/cgi/protein_view.pl?file=..%2Fdata%2F20171119%2FFTmtlnYOE.dat&hit=51&db_idx=1	92	N/D	N/D
active	cytosol	738	14.8	Conserved protein	Rv3699	Rv3699	Function unknown	24998.1	4.4397	conserved hypotheticals	non-essential	M. bovis : Mb3725; M. leprae : ML2316; M. smegmatis : MSMEG_6235;	0.94	18	291	O69667	http://www.matrixscience.com/cgi/protein_view.pl?file=..%2Fdata%2F20171119%2FFTmtlnYOE.dat&hit=1&db_idx=1	92	24	N/D
active	cytosol	739	1.1	Conserved protein	Rv0036c	Rv0036c	Function unknown	27546.1	4.633	conserved hypotheticalsPrediction based on GO and InterPro: cell wall and cell processes (See Mazandu and Mulder, 2012)	non-essential	M. bovis : Mb0037c; M. marinum : MMAR_0051; M. smegmatis : MSMEG_6923;	0.97	28	393	P9WM91	http://www.matrixscience.com/cgi/protein_view.pl?file=..%2Fdata%2F20171119%2FFTmtlnYOL.dat&hit=1&db_idx=1	158	N/D	N/D
active	cytosol	740	18.8	Two component response transcriptional regulatory protein PrrA	prrA	Rv0903c	Transcriptional regulator part of the two component regulatory system PRRA/PRRB. Thought to be involved in the environmental adaptation, specifically in an early phase of the intracellular growth.	25253.9	4.7448	regulatory proteins	essential	M. bovis : Mb0927c; M. leprae : ML2123; M. marinum : MMAR_4633; M. smegmatis : MSMEG_5662;	0.63	8	66	P9WGM1	http://www.matrixscience.com/cgi/protein_view.pl?file=..%2Fdata%2F20171119%2FFTmtlnYOt.dat&hit=52&db_idx=1	76	N/D	N/D
active	cytosol	740	18.8	Probable two-component system transcriptional regulator	Rv1626	Rv1626	Sensor part of a two component regulatory system	22669.2	4.7423	regulatory proteins	essential	M. bovis : Mb1652; M. leprae : ML1286; M. smegmatis : MSMEG_3246;	0.9	26	212	P9WGM3	http://www.matrixscience.com/cgi/protein_view.pl?file=..%2Fdata%2F20171119%2FFTmtlnYOt.dat&hit=1&db_idx=1	76	N/D	N/D
active	cytosol	740	18.8	Probable alanine rich hydrolase	Rv2765	Rv2765	Function unknown; probably involved in cellular metabolism.	26159.5	4.9122	intermediary metabolism and respiration	non-essential	M. bovis : Mb2787; M. leprae : ML1520; M. marinum : MMAR_1955; M. smegmatis : MSMEG_2669;	0.76	17	126	I6XF92	http://www.matrixscience.com/cgi/protein_view.pl?file=..%2Fdata%2F20171119%2FFTmtlnYOt.dat&hit=51&db_idx=1	76	N/D	N/D
active	cytosol	741	8.8	Probable enoyl-CoA hydratase EchA1 (enoyl hydrase) (unsaturated acyl-CoA hydratase) (crotonase)	echA1	Rv0222	Could possibly oxidize fatty acids using specific components [catalytic activity: (3S)-3-hydroxyacyl-CoA = trans-2(or 3)-enoyl-CoA + H(2)O].	27280.3	4.7813	lipid metabolism	essential	M. marinum : MMAR_0465; M. smegmatis : MSMEG_2227;	0.94	28	196	P96404	http://www.matrixscience.com/cgi/protein_view.pl?file=..%2Fdata%2F20171119%2FFTmtlnYOe.dat&hit=1&db_idx=1	108	N/D	N/D
active	cytosol	741	8.8	Probable indole-3-glycerol phosphate synthase TrpC	trpC	Rv1611	Tryptophan biosynthesis pathway (fourth step) [catalytic activity: 1-(2-carboxyphenylamino)-1-deoxy-D-ribulose 5-phosphate = 1-(indol-3-YL)glycerol 3-phosphate + CO(2) + H(2)O.]	28023.1	4.8613	intermediary metabolism and respiration	essential	M. bovis : Mb1637; M. leprae : ML1271; M. marinum : MMAR_2413; M. smegmatis : MSMEG_3219;	0.69	20	97	P9WFX7	http://www.matrixscience.com/cgi/protein_view.pl?file=..%2Fdata%2F20171119%2FFTmtlnYOe.dat&hit=43&db_idx=1	108	N/D	N/D
active	cytosol	741	8.8	Probable uridylate kinase PyrH (UK) (uridine monophosphate kinase) (UMP kinase)	pyrH	Rv2883c	Uridine monophosphate kinase [catalytic activity: ATP + UMP = ADP + UDP].	27429.6	4.9285	intermediary metabolism and respiration	essential	M. bovis : Mb2907c; M. leprae : ML1591; M. marinum : MMAR_1826; M. smegmatis : MSMEG_2540;	0.7	15	63	P9WHK5	http://www.matrixscience.com/cgi/protein_view.pl?file=..%2Fdata%2F20171119%2FFTmtlnYOe.dat&hit=51&db_idx=1	108	N/D	N/D
active	cytosol	742	136.9	Probable chaperone protein DnaK (heat shock protein 70) (heat shock 70 kDa protein) (HSP70)	dnaK	Rv0350	Acts as a chaperone. Involved in induction by stress conditions e.g. heat shock. Possibly has an ATPase activity. Seems to be regulated positively by sigh (Rv3223c product) and negatively by HSPR (Rv0353 product).	66830.9	4.5884	virulence, detoxification, adaptation	essential	M. bovis : Mb0358; M. leprae : ML2496; M. marinum : MMAR_0637; M. smegmatis : MSMEG_0709;	0.85	48	663	P9WMJ9	http://www.matrixscience.com/cgi/protein_view.pl?file=..%2Fdata%2F20171119%2FFTmtlnYOm.dat&hit=1&db_idx=1	5	1	2
active	cytosol	743	258.7	60 kDa chaperonin 2 GroEL2 (protein CPN60-2) (GroEL protein 2) (65 kDa antigen) (heat shock protein 65) (cell wall protein A) (antigen A)	groEL2	Rv0440	Prevents misfolding and promotes the refolding and proper assembly of unfolded polypeptides generated under stress conditions.	56726.7	4.5594	virulence, detoxification, adaptation	essential	M. bovis : Mb0448; M. leprae : ML0317; M. marinum : MMAR_0759;	0.68	35	413	P9WPE7	http://www.matrixscience.com/cgi/protein_view.pl?file=..%2Fdata%2F20171119%2FFTmtlnYOR.dat&hit=1&db_idx=1	3	9	2
active	cytosol	744	3.6	Secreted ESX-1 substrate protein B, EspB. Conserved alanine and glycine rich protein	espB	Rv3881c	Function unknown. Is a proteolytic substrate of MYCP1|Rv3883c.	47593.8	4.4873	cell wall and cell processes	non-essential	M. bovis : Mb3911c; M. leprae : ML0043; M. marinum : MMAR_5457; M. smegmatis : MSMEG_0076;	0.89	31	452	P9WJD9	http://www.matrixscience.com/cgi/protein_view.pl?file=..%2Fdata%2F20171119%2FFTmtlnYwT.dat&hit=1&db_idx=1	145	N/D	N/D
active	cytosol	745	16.7	60 kDa chaperonin 2 GroEL2 (protein CPN60-2) (GroEL protein 2) (65 kDa antigen) (heat shock protein 65) (cell wall protein A) (antigen A)	groEL2	Rv0440	Prevents misfolding and promotes the refolding and proper assembly of unfolded polypeptides generated under stress conditions.	56726.7	4.5594	virulence, detoxification, adaptation	essential	M. bovis : Mb0448; M. leprae : ML0317; M. marinum : MMAR_0759;	0.39	11	91	P9WPE7	http://www.matrixscience.com/cgi/protein_view.pl?file=..%2Fdata%2F20171119%2FFTmtlnYwO.dat&hit=51&db_idx=1	3	9	2
active	cytosol	745	16.7	Probable acetohydroxyacid synthase IlvX (acetolactate synthase)	ilvX	Rv3509c	Could be involved in valine and isoleucine biosynthesis (at the first step) [catalytic activity: 2-acetolactate + CO(2) = 2 pyruvate].	52040.3	4.5316	intermediary metabolism and respiration	non-essential	M. bovis : Mb3539c; M. leprae : ML0354; M. marinum : MMAR_4997; M. smegmatis : MSMEG_4348;	0.6	22	206	O53554	http://www.matrixscience.com/cgi/protein_view.pl?file=..%2Fdata%2F20171119%2FFTmtlnYwO.dat&hit=1&db_idx=1	83	48	8
active	cytosol	746	32.3	Probable trigger factor (TF) protein Tig	tig	Rv2462c	Involved in protein export. Acts as a chaperone by maintaining the newly synthesized protein in an open conformation.	50584	4.1654	cell wall and cell processes	non-essential	M. bovis : Mb2489c; M. leprae : ML1481; M. marinum : MMAR_3809; M. smegmatis : MSMEG_4674;	0.87	34	436	P9WG55	http://www.matrixscience.com/cgi/protein_view.pl?file=..%2Fdata%2F20171119%2FFTmtlnYwS.dat&hit=1&db_idx=1	42	N/D	N/D
active	cytosol	747	16.6	Alanine and proline rich secreted protein Apa (fibronectin attachment protein) (immunogenic protein MPT32) (antigen MPT-32) (45-kDa glycoprotein) (45/47 kDa antigen)	apa	Rv1860	Unknown (could mediate bacterial attachment to host cells).	32720.8	4.7048	cell wall and cell processes	non-essential	M. bovis : Mb1891; M. leprae : ML2055; M. marinum : MMAR_2737; M. smegmatis : MSMEG_3618;	0.6	11	132	P9WIR7	http://www.matrixscience.com/cgi/protein_view.pl?file=..%2Fdata%2F20171119%2FFTmtlnYwE.dat&hit=1&db_idx=1	84	7	N/D
active	cytosol	748	21.4	Conserved protein with FHA domain, FhaA	fhaA	Rv0020c	Signal transduction	56880.3	4.653	regulatory proteins	non-essential	M. bovis : Mb0020c; M. leprae : ML0022; M. marinum : MMAR_0022; M. smegmatis : MSMEG_0035;	0.95	26	456	P71590	http://www.matrixscience.com/cgi/protein_view.pl?file=..%2Fdata%2F20171119%2FFTmtlnYwL.dat&hit=1&db_idx=1	65	37	44
active	cytosol	749	15	Probable DNA-directed RNA polymerase (alpha chain) RpoA (transcriptase alpha chain) (RNA polymerase alpha subunit) (DNA-directed RNA nucleotidyltransferase)	rpoA	Rv3457c	DNA-dependent RNA polymerase catalyzes the transcription of DNA into RNA using the four ribonucleoside triphosphates as substrates. The amino-terminal portion is involved in the assembly of core RNAP, whereas the C-terminal is involved in interaction with transcriptional regulators [catalytic activity: N nucleoside triphosphate = N pyrophosphate + RNA(N)].	37706.5	4.3794	information pathways	essential	M. bovis : Mb3486c; M. leprae : ML1957; M. marinum : MMAR_1090; M. smegmatis : MSMEG_1524;	0.93	37	557	P9WGZ1	http://www.matrixscience.com/cgi/protein_view.pl?file=..%2Fdata%2F20171119%2FFTmtlnYwt.dat&hit=1&db_idx=1	91	28	43
active	cytosol	750	7.5	Probable enolase Eno	eno	Rv1023	Glycolysis [catalytic activity:2-phospho-D-glycerate = phosphoenolpyruvate + H(2)O]	44929.5	4.2554	intermediary metabolism and respiration	essential	M. bovis : Mb1051; M. leprae : ML0255; M. marinum : MMAR_4462; M. smegmatis : MSMEG_5415;	0.84	23	306	P9WNL1	http://www.matrixscience.com/cgi/protein_view.pl?file=..%2Fdata%2F20171119%2FFTmtlnYwh.dat&hit=1&db_idx=1	112	26	48
active	cytosol	751	45.1	Probable beta-ketoacyl CoA thiolase FadA3	fadA3	Rv1074c	Function unknown, but supposedly involved in lipid degradation (beta oxidation).	42655.4	4.6671	lipid metabolism	non-essential	M. bovis : Mb1103c; M. leprae : ML2399; M. marinum : MMAR_4393; M. smegmatis : MSMEG_5273;	0.91	39	343	O53422	http://www.matrixscience.com/cgi/protein_view.pl?file=..%2Fdata%2F20171119%2FFTmtlnYwe.dat&hit=1&db_idx=1	29	39	12
active	cytosol	752	15.6	Possible acyl-CoA thiolase FadA	fadA	Rv0859	Function unknown, but involvement in lipid degradation.	42414.5	5.028	lipid metabolism	non-essential	M. bovis : Mb0882; M. leprae : ML2162; M. marinum : MMAR_4677; M. smegmatis : MSMEG_5721;	0.9	36	443	O53871	http://www.matrixscience.com/cgi/protein_view.pl?file=..%2Fdata%2F20171119%2FFTmtlnYwm.dat&hit=1&db_idx=1	90	18	18
active	cytosol	753	20.4	Probable iron-regulated elongation factor TU Tuf (EF-TU)	tuf	Rv0685	This protein promotes the GTP-dependent binding of aminoacyl-tRNA to the A-site of ribosomes during protein biosynthesis.	43561.5	5.1199	information pathways	essential	M. bovis : Mb0704; M. leprae : ML1877; M. marinum : MMAR_1014; M. smegmatis : MSMEG_1401;	0.4	12	78	P9WNN1	http://www.matrixscience.com/cgi/protein_view.pl?file=..%2Fdata%2F20171119%2FFTmtlnYaT.dat&hit=51&db_idx=1	1	21	10
active	cytosol	753	20.4	3-oxoacyl-[acyl-carrier protein] synthase 1 KasA (beta-ketoacyl-ACP synthase) (KAS I)	kasA	Rv2245	Involved in fatty acid biosynthesis (mycolic acids synthesis); involved in meromycolate extension. Catalyzes the condensation reaction of fatty acid synthesis by the addition to an acyl acceptor of two carbons from malonyl-ACP [catalytic activity: acyl-[acyl-carrier protein] + malonyl-[acyl-carrier protein] = 3-oxoacyl-[acyl-carrier protein] + [acyl-carrier protein] + CO(2)].	43284.1	4.9268	lipid metabolism	essential	M. bovis : Mb2269; M. leprae : ML1655; M. marinum : MMAR_3338; M. smegmatis : MSMEG_4327;	0.94	36	369	P9WQD9	http://www.matrixscience.com/cgi/protein_view.pl?file=..%2Fdata%2F20171119%2FFTmtlnYaT.dat&hit=1&db_idx=1	68	N/D	N/D
active	cytosol	754	16.3	Probable iron-regulated elongation factor TU Tuf (EF-TU)	tuf	Rv0685	This protein promotes the GTP-dependent binding of aminoacyl-tRNA to the A-site of ribosomes during protein biosynthesis.	43561.5	5.1199	information pathways	essential	M. bovis : Mb0704; M. leprae : ML1877; M. marinum : MMAR_1014; M. smegmatis : MSMEG_1401;	0.71	26	133	P9WNN1	http://www.matrixscience.com/cgi/protein_view.pl?file=..%2Fdata%2F20171119%2FFTmtlnYaO.dat&hit=52&db_idx=1	1	21	10
active	cytosol	754	16.3	3-oxoacyl-[acyl-carrier protein] synthase 1 KasA (beta-ketoacyl-ACP synthase) (KAS I)	kasA	Rv2245	Involved in fatty acid biosynthesis (mycolic acids synthesis); involved in meromycolate extension. Catalyzes the condensation reaction of fatty acid synthesis by the addition to an acyl acceptor of two carbons from malonyl-ACP [catalytic activity: acyl-[acyl-carrier protein] + malonyl-[acyl-carrier protein] = 3-oxoacyl-[acyl-carrier protein] + [acyl-carrier protein] + CO(2)].	43284.1	4.9268	lipid metabolism	essential	M. bovis : Mb2269; M. leprae : ML1655; M. marinum : MMAR_3338; M. smegmatis : MSMEG_4327;	0.91	39	306	P9WQD9	http://www.matrixscience.com/cgi/protein_view.pl?file=..%2Fdata%2F20171119%2FFTmtlnYaO.dat&hit=2&db_idx=1	68	N/D	N/D
active	cytosol	755	6.9	Probable acetyl-CoA acetyltransferase FadA4 (acetoacetyl-CoA thiolase)	fadA4	Rv1323	Function unknown, but supposed involvement in lipid degradation [catalytic activity: 2 acetyl-CoA = CoA + acetoacetyl-CoA].	40048.5	4.6898	lipid metabolism	non-essential	M. bovis : Mb1358; M. leprae : ML2162; M. marinum : MMAR_4075; M. smegmatis : MSMEG_4920;	0.94	33	250	P9WG69	http://www.matrixscience.com/cgi/protein_view.pl?file=..%2Fdata%2F20171119%2FFTmtlnYaE.dat&hit=3&db_idx=1	118	60	12
active	cytosol	755	6.9	Conserved protein	Rv2230c	Rv2230c	Unknown	39597.8	4.9522	conserved hypotheticalsPrediction based on GO and InterPro: information pathways (See Mazandu and Mulder, 2012)	non-essential	M. bovis : Mb2255c; M. leprae : ML1639;	0.41	11	66	P9WFM1	http://www.matrixscience.com/cgi/protein_view.pl?file=..%2Fdata%2F20171119%2FFTmtlnYaE.dat&hit=52&db_idx=1	118	N/D	N/D
active	cytosol	755	6.9	3-oxoacyl-[acyl-carrier protein] synthase 1 KasA (beta-ketoacyl-ACP synthase) (KAS I)	kasA	Rv2245	Involved in fatty acid biosynthesis (mycolic acids synthesis); involved in meromycolate extension. Catalyzes the condensation reaction of fatty acid synthesis by the addition to an acyl acceptor of two carbons from malonyl-ACP [catalytic activity: acyl-[acyl-carrier protein] + malonyl-[acyl-carrier protein] = 3-oxoacyl-[acyl-carrier protein] + [acyl-carrier protein] + CO(2)].	43284.1	4.9268	lipid metabolism	essential	M. bovis : Mb2269; M. leprae : ML1655; M. marinum : MMAR_3338; M. smegmatis : MSMEG_4327;	0.8	24	202	P9WQD9	http://www.matrixscience.com/cgi/protein_view.pl?file=..%2Fdata%2F20171119%2FFTmtlnYaE.dat&hit=51&db_idx=1	68	N/D	N/D
active	cytosol	756	17.7	Probable iron-regulated aconitate hydratase Acn (citrate hydro-lyase) (aconitase)	acn	Rv1475c	Involved in tricarboxylic acid cycle [catalytic activity: citrate = cis-aconitate + H2O]	102417	4.7203	intermediary metabolism and respiration	essential	M. bovis : Mb1511c; M. leprae : ML1814; M. marinum : MMAR_2282; M. smegmatis : MSMEG_3143;	0.76	69	735	O53166	http://www.matrixscience.com/cgi/protein_view.pl?file=..%2Fdata%2F20171119%2FFTmtlnYat.dat&hit=1&db_idx=1	82	7	22
active	cytosol	757	19.8	DlaT, dihydrolipoamide acyltransferase, E2 component of pyruvate dehydrogenase	dlaT	Rv2215	Involved in tricarboxylic acid cycle; converts pyruvate to acetyl-CoA and CO2. Also involved in antioxidant defense; LPDC|Rv0462, DLAT|Rv2215, AHPD|Rv2429, and AHPC|Rv2428 constitute an NADH-dependent peroxidase and peroxynitrite reductase that provides protection against oxidative stress.	57087.7	4.6408	intermediary metabolism and respiration	essential	M. bovis : Mb2238; M. leprae : ML0861; M. marinum : MMAR_3260; M. smegmatis : MSMEG_4283;	0.77	37	485	P9WIS7	http://www.matrixscience.com/cgi/protein_view.pl?file=..%2Fdata%2F20171119%2FFTmtlnYah.dat&hit=1&db_idx=1	71	N/D	N/D
active	cytosol	758	16.6	Probable 5-methyltetrahydropteroyltriglutamate--homocysteine methyltransferase MetE (methionine synthase, vitamin-B12 independent isozyme)	metE	Rv1133c	Catalyzes the transfer of a methyl group from 5-methyltetrahydrofolate to homocysteine resulting in methionine formation (pathway: terminal step in the de novo biosynthesis of methionine) [catalytic activity: 5-methyltetrahydropteroyltri-L-glutamate + L- homocysteine = tetrahydropteroyltri-L-glutamate + L-methionine.]	81549.5	4.9173	intermediary metabolism and respiration	essential	M. bovis : Mb1164c; M. leprae : ML0961; M. marinum : MMAR_4328; M. smegmatis : MSMEG_6638;	0.78	50	432	P9WK07	http://www.matrixscience.com/cgi/protein_view.pl?file=..%2Fdata%2F20171119%2FFTmtlnYae.dat&hit=2&db_idx=1	85	54	1
active	cytosol	758	16.6	Catalase-peroxidase-peroxynitritase T KatG	katG	Rv1908c	Multifunctional enzyme, exhibiting both a catalase, a broad-spectrum peroxidase, and a peroxynitritase activities. May play a role in the intracellular survival of mycobacteria within macrophages; protection against reactive oxygen and nitrogen intermediates produced by phagocytic cells. Seems regulated by SIGB|Rv2710 [catalytic activity: 2 H(2)O(2) = O(2) + 2 H(2)O].	80572.8	4.87	virulence, detoxification, adaptation	non-essential	M. bovis : Mb1943c; M. leprae : ML2009; M. smegmatis : MSMEG_6384;	0.45	19	64	P9WIE5	http://www.matrixscience.com/cgi/protein_view.pl?file=..%2Fdata%2F20171119%2FFTmtlnYae.dat&hit=51&db_idx=1	85	45	1
active	cytosol	759	4.7	Malate synthase G GlcB	glcB	Rv1837c	Involved in glyoxylate bypass (second step), an alternative to the tricarboxylic acid cycle [catalytic activity: L-malate + CoA = acetyl-CoA + H(2)O + glyoxylate]	80403	4.8272	intermediary metabolism and respiration	non-essential	M. bovis : Mb1868c; M. leprae : ML2069; M. marinum : MMAR_2713; M. smegmatis : MSMEG_3640;	0.78	42	332	P9WK17	http://www.matrixscience.com/cgi/protein_view.pl?file=..%2Fdata%2F20171119%2FFTmtlnYaR.dat&hit=2&db_idx=1	134	45	1
active	cytosol	759	4.7	Catalase-peroxidase-peroxynitritase T KatG	katG	Rv1908c	Multifunctional enzyme, exhibiting both a catalase, a broad-spectrum peroxidase, and a peroxynitritase activities. May play a role in the intracellular survival of mycobacteria within macrophages; protection against reactive oxygen and nitrogen intermediates produced by phagocytic cells. Seems regulated by SIGB|Rv2710 [catalytic activity: 2 H(2)O(2) = O(2) + 2 H(2)O].	80572.8	4.87	virulence, detoxification, adaptation	non-essential	M. bovis : Mb1943c; M. leprae : ML2009; M. smegmatis : MSMEG_6384;	0.38	15	58	P9WIE5	http://www.matrixscience.com/cgi/protein_view.pl?file=..%2Fdata%2F20171119%2FFTmtlnYaR.dat&hit=52&db_idx=1	85	45	1
active	cytosol	759	4.7	2-isopropylmalate synthase LeuA (alpha-isopropylmalate synthase) (alpha-IPM synthetase) (IPMS)	leuA	Rv3710	Involved in leucine biosynthesis (at the first step). Catalyzes condensation of acetyl-CoA and 2-oxoisovalerate to form 2-isopropylmalate synthase [catalytic activity: 3-carboxy-3-hydroxy-4-methylpentanoate + CoA = acetyl-CoA + 3-methyl-2-oxobutanoate + H(2)O].	70081.6	4.7902	intermediary metabolism and respiration	essential	M. bovis : Mb3737; M. leprae : ML2324; M. marinum : MMAR_5225; M. smegmatis : MSMEG_6271;	0.41	19	108	P9WQB3	http://www.matrixscience.com/cgi/protein_view.pl?file=..%2Fdata%2F20171119%2FFTmtlnYaR.dat&hit=51&db_idx=1	134	N/D	N/D
active	cytosol	760	3.8	Probable elongation factor G FusA1 (EF-G)	fusA1	Rv0684	This protein promotes the GTP-dependent translocation of the nascent protein chain from the A-site to the P-site of the ribosome.	77170.5	4.6927	information pathways	essential	M. bovis : Mb0703; M. leprae : ML1878; M. marinum : MMAR_1013;	0.76	50	532	P9WNM7	http://www.matrixscience.com/cgi/protein_view.pl?file=..%2Fdata%2F20171119%2FFTmtlnYnT.dat&hit=2&db_idx=1	143	33	N/D
active	cytosol	761	6.3	Probable elongation factor G FusA2 (EF-G)	fusA2	Rv0120c	Involved in translation mechanism. This protein may promote the GTP-dependent translocation of the nascent protein chain from the A-site to the P-site of the ribosome.	75630.5	4.7248	information pathways	non-essential	M. bovis : Mb0124c, Mb0125c; M. leprae : ML2660; M. marinum : MMAR_0321; M. smegmatis : MSMEG_6535;	0.9	53	545	P9WNM9	http://www.matrixscience.com/cgi/protein_view.pl?file=..%2Fdata%2F20171119%2FFTmtlnYnS.dat&hit=1&db_idx=1	124	N/D	N/D
active	cytosol	762	14.2	60 kDa chaperonin 2 GroEL2 (protein CPN60-2) (GroEL protein 2) (65 kDa antigen) (heat shock protein 65) (cell wall protein A) (antigen A)	groEL2	Rv0440	Prevents misfolding and promotes the refolding and proper assembly of unfolded polypeptides generated under stress conditions.	56726.7	4.5594	virulence, detoxification, adaptation	essential	M. bovis : Mb0448; M. leprae : ML0317; M. marinum : MMAR_0759;	0.45	13	72	P9WPE7	http://www.matrixscience.com/cgi/protein_view.pl?file=..%2Fdata%2F20171119%2FFTmtlnYnE.dat&hit=51&db_idx=1	3	9	2
active	cytosol	762	14.2	Probable S-adenosylmethionine synthetase MetK (mat) (AdoMet synthetase) (methionine adenosyltransferase)	metK	Rv1392	Involved in the activated methyl cycle. Catalyzes the formation of S-adenosylmethionine from methionine and ATP. The overall synthetic reaction is composed of two sequential steps, AdoMet formation and the subsequent tripolyphosphate hydrolysis which occurs prior to release of AdoMet from the enzyme. [catalytic activity : ATP + L-methionine + H(2)O = phosphate + diphosphate + S-adenosyl-L-methion…	43014.6	4.73	intermediary metabolism and respiration	essential	M. bovis : Mb1427; M. leprae : ML0544; M. marinum : MMAR_2205; M. smegmatis : MSMEG_3055;	0.91	38	372	P9WGV1	http://www.matrixscience.com/cgi/protein_view.pl?file=..%2Fdata%2F20171119%2FFTmtlnYnE.dat&hit=1&db_idx=1	93	51	31
active	cytosol	763	11.4	60 kDa chaperonin 2 GroEL2 (protein CPN60-2) (GroEL protein 2) (65 kDa antigen) (heat shock protein 65) (cell wall protein A) (antigen A)	groEL2	Rv0440	Prevents misfolding and promotes the refolding and proper assembly of unfolded polypeptides generated under stress conditions.	56726.7	4.5594	virulence, detoxification, adaptation	essential	M. bovis : Mb0448; M. leprae : ML0317; M. marinum : MMAR_0759;	0.78	46	462	P9WPE7	http://www.matrixscience.com/cgi/protein_view.pl?file=..%2Fdata%2F20171119%2FFTmtlnYnL.dat&hit=3&db_idx=1	3	9	2
active	cytosol	763	11.4	Possible phosphoserine aminotransferase SerC (PSAT)	serC	Rv0884c	Catalyzes the reversible interconversion of phosphoserine and 2-oxoglutarate to 3-phosphonooxypyruvate and glutamate. Require both in the major phosphorylated pathway of serine biosynthesis and in pyridoxine biosynthesis [catalytic activity: O-phospho-L-serine + 2-oxoglutarate = 3-phosphonooxypyruvate + L-glutamate].	40233.4	4.5336	intermediary metabolism and respiration	essential	M. bovis : Mb0908c; M. leprae : ML2136; M. marinum : MMAR_4648; M. smegmatis : MSMEG_5684;	0.68	17	66	P9WQ73	http://www.matrixscience.com/cgi/protein_view.pl?file=..%2Fdata%2F20171119%2FFTmtlnYnL.dat&hit=52&db_idx=1	98	17	44
active	cytosol	763	11.4	Probable peptide chain release factor 2 PrfB (RF-2)	prfB	Rv3105c	Peptide chain release factor 2 directs the termination of translation in response to the peptide chain termination codons UGA and UAA.	42125	4.5631	information pathways	essential	M. leprae : ML0667; M. marinum : MMAR_1527; M. smegmatis : MSMEG_2086;	0.61	18	70	P9WHG1	http://www.matrixscience.com/cgi/protein_view.pl?file=..%2Fdata%2F20171119%2FFTmtlnYnL.dat&hit=51&db_idx=1	98	N/D	31
active	cytosol	764	6.3	Probable peptide chain release factor 2 PrfB (RF-2)	prfB	Rv3105c	Peptide chain release factor 2 directs the termination of translation in response to the peptide chain termination codons UGA and UAA.	42125	4.5631	information pathways	essential	M. leprae : ML0667; M. marinum : MMAR_1527; M. smegmatis : MSMEG_2086;	0.79	25	191	P9WHG1	http://www.matrixscience.com/cgi/protein_view.pl?file=..%2Fdata%2F20171119%2FFTmtlnYnt.dat&hit=1&db_idx=1	98	N/D	31
active	cytosol	764	6.3	Probable peptide chain release factor 2 PrfB (RF-2)	prfB	Rv3105c	Peptide chain release factor 2 directs the termination of translation in response to the peptide chain termination codons UGA and UAA.	42125	4.5631	information pathways	essential	M. leprae : ML0667; M. marinum : MMAR_1527; M. smegmatis : MSMEG_2086;	0.76	25	188	P9WHG1	http://www.matrixscience.com/cgi/protein_view.pl?file=..%2Fdata%2F20171119%2FFTmtlnYnt.dat&hit=4&db_idx=1	98	N/D	31
active	cytosol	765	2.5	Probable aldehyde dehydrogenase	Rv0223c	Rv0223c	Thought to oxidize a wide variety of aliphatic and aromatic aldehydes.	51157.4	4.5142	intermediary metabolism and respiration	non-essential	M. bovis : Mb0228c; M. leprae : ML2585; M. marinum : MMAR_0472; M. smegmatis : MSMEG_0309;	0.68	25	212	I6X8S7	http://www.matrixscience.com/cgi/protein_view.pl?file=..%2Fdata%2F20171119%2FFTmtlnYnh.dat&hit=2&db_idx=1	152	N/D	N/D
active	cytosol	765	2.5	Probable chaperone protein DnaK (heat shock protein 70) (heat shock 70 kDa protein) (HSP70)	dnaK	Rv0350	Acts as a chaperone. Involved in induction by stress conditions e.g. heat shock. Possibly has an ATPase activity. Seems to be regulated positively by sigh (Rv3223c product) and negatively by HSPR (Rv0353 product).	66830.9	4.5884	virulence, detoxification, adaptation	essential	M. bovis : Mb0358; M. leprae : ML2496; M. marinum : MMAR_0637; M. smegmatis : MSMEG_0709;	0.48	17	114	P9WMJ9	http://www.matrixscience.com/cgi/protein_view.pl?file=..%2Fdata%2F20171119%2FFTmtlnYnh.dat&hit=51&db_idx=1	5	1	2
active	cytosol	765	2.5	60 kDa chaperonin 2 GroEL2 (protein CPN60-2) (GroEL protein 2) (65 kDa antigen) (heat shock protein 65) (cell wall protein A) (antigen A)	groEL2	Rv0440	Prevents misfolding and promotes the refolding and proper assembly of unfolded polypeptides generated under stress conditions.	56726.7	4.5594	virulence, detoxification, adaptation	essential	M. bovis : Mb0448; M. leprae : ML0317; M. marinum : MMAR_0759;	0.55	14	70	P9WPE7	http://www.matrixscience.com/cgi/protein_view.pl?file=..%2Fdata%2F20171119%2FFTmtlnYnh.dat&hit=52&db_idx=1	3	9	2
active	cytosol	766	2.5	60 kDa chaperonin 2 GroEL2 (protein CPN60-2) (GroEL protein 2) (65 kDa antigen) (heat shock protein 65) (cell wall protein A) (antigen A)	groEL2	Rv0440	Prevents misfolding and promotes the refolding and proper assembly of unfolded polypeptides generated under stress conditions.	56726.7	4.5594	virulence, detoxification, adaptation	essential	M. bovis : Mb0448; M. leprae : ML0317; M. marinum : MMAR_0759;	0.55	17	137	P9WPE7	http://www.matrixscience.com/cgi/protein_view.pl?file=..%2Fdata%2F20171119%2FFTmtlnYne.dat&hit=52&db_idx=1	3	9	2
active	cytosol	766	2.5	Probable histidinol dehydrogenase HisD (HDH)	hisD	Rv1599	Involved in histidine biosynthesis pathway (tenth step). This protein is considered as a bifunctional enzyme, possessing two active sites, one an alcohol dehydrogenase and the other an aldehyde dehydrogenase [catalytic activity: L-histidinol + 2 NAD(+) + H(2)O = L-histidine + 2 NADH].	45346.2	4.6346	intermediary metabolism and respiration	essential	M. bovis : Mb1625; M. leprae : ML1257; M. marinum : MMAR_2395; M. smegmatis : MSMEG_3205;	0.41	8	49	P9WNW9	http://www.matrixscience.com/cgi/protein_view.pl?file=..%2Fdata%2F20171119%2FFTmtlnYne.dat&hit=55&db_idx=1	153	N/D	32
active	cytosol	766	2.5	Probable D-3-phosphoglycerate dehydrogenase SerA1 (PGDH)	serA1	Rv2996c	Involved at the first committed step in the 'phosphorylated' pathway of L-serine biosynthesis [catalytic activity: 3-phosphoglycerate + NAD(+) = 3-phosphohydroxypyruvate + NADH].	54522.2	4.564	intermediary metabolism and respiration	essential	M. bovis : Mb3020c; M. leprae : ML1692; M. marinum : MMAR_1715; M. smegmatis : MSMEG_2378;	0.89	32	345	P9WNX3	http://www.matrixscience.com/cgi/protein_view.pl?file=..%2Fdata%2F20171119%2FFTmtlnYne.dat&hit=2&db_idx=1	153	42	30
active	cytosol	767	2.6	60 kDa chaperonin 2 GroEL2 (protein CPN60-2) (GroEL protein 2) (65 kDa antigen) (heat shock protein 65) (cell wall protein A) (antigen A)	groEL2	Rv0440	Prevents misfolding and promotes the refolding and proper assembly of unfolded polypeptides generated under stress conditions.	56726.7	4.5594	virulence, detoxification, adaptation	essential	M. bovis : Mb0448; M. leprae : ML0317; M. marinum : MMAR_0759;	0.69	24	163	P9WPE7	http://www.matrixscience.com/cgi/protein_view.pl?file=..%2Fdata%2F20171119%2FFTmtlnYnm.dat&hit=51&db_idx=1	3	9	2
active	cytosol	767	2.6	DlaT, dihydrolipoamide acyltransferase, E2 component of pyruvate dehydrogenase	dlaT	Rv2215	Involved in tricarboxylic acid cycle; converts pyruvate to acetyl-CoA and CO2. Also involved in antioxidant defense; LPDC|Rv0462, DLAT|Rv2215, AHPD|Rv2429, and AHPC|Rv2428 constitute an NADH-dependent peroxidase and peroxynitrite reductase that provides protection against oxidative stress.	57087.7	4.6408	intermediary metabolism and respiration	essential	M. bovis : Mb2238; M. leprae : ML0861; M. marinum : MMAR_3260; M. smegmatis : MSMEG_4283;	0.65	10	68	P9WIS7	http://www.matrixscience.com/cgi/protein_view.pl?file=..%2Fdata%2F20171119%2FFTmtlnYnm.dat&hit=54&db_idx=1	71	N/D	N/D
active	cytosol	767	2.6	Probable dehydrogenase	Rv2280	Rv2280	Oxidoreduction	48052	4.6372	intermediary metabolism and respiration	non-essential	M. bovis : Mb2301; M. marinum : MMAR_3413;	0.59	20	115	P9WIT1	http://www.matrixscience.com/cgi/protein_view.pl?file=..%2Fdata%2F20171119%2FFTmtlnYnm.dat&hit=52&db_idx=1	115	N/D	16
active	cytosol	767	2.6	Probable glutamyl-tRNA(GLN) amidotransferase (subunit A) GatA (Glu-ADT subunit A)	gatA	Rv3011c	Component of the translational apparatus. Furnishes a means for formation of correctly charged GLN-tRNA(GLN) through the transamidation of misacylated GLU-tRNA(GLN) in organisms which lack glutaminyl-tRNA synthetase. The reaction takes place in the presence of glutamine and ATP through an activated gamma-phospho-GLU-tRNA(GLN) [catalytic activity: ATP + L-glutamyl-tRNA(GLN) + L-glutamine = ADP + p…	51388.2	4.6972	information pathways	essential	M. bovis : Mb3036c; M. leprae : ML1702; M. marinum : MMAR_1702; M. smegmatis : MSMEG_2365;	0.67	33	252	P9WQA1	http://www.matrixscience.com/cgi/protein_view.pl?file=..%2Fdata%2F20171119%2FFTmtlnYnm.dat&hit=4&db_idx=1	151	N/D	32
active	cytosol	768	11.4	60 kDa chaperonin 2 GroEL2 (protein CPN60-2) (GroEL protein 2) (65 kDa antigen) (heat shock protein 65) (cell wall protein A) (antigen A)	groEL2	Rv0440	Prevents misfolding and promotes the refolding and proper assembly of unfolded polypeptides generated under stress conditions.	56726.7	4.5594	virulence, detoxification, adaptation	essential	M. bovis : Mb0448; M. leprae : ML0317; M. marinum : MMAR_0759;	0.59	21	111	P9WPE7	http://www.matrixscience.com/cgi/protein_view.pl?file=..%2Fdata%2F20171119%2FFTmtlnYnR.dat&hit=52&db_idx=1	3	9	2
active	cytosol	768	11.4	Putative ferredoxin reductase	Rv0688	Rv0688	Ferredoxins are iron-sulfur proteins that transfer electrons in a wide variety of metabolic reactions.	43017.8	4.6712	intermediary metabolism and respiration	non-essential	M. bovis : Mb0707; M. leprae : ML1874; M. marinum : MMAR_1017; M. smegmatis : MSMEG_1416;	0.76	27	251	P95034	http://www.matrixscience.com/cgi/protein_view.pl?file=..%2Fdata%2F20171119%2FFTmtlnYnR.dat&hit=1&db_idx=1	99	N/D	N/D
active	cytosol	769	3.4	60 kDa chaperonin 2 GroEL2 (protein CPN60-2) (GroEL protein 2) (65 kDa antigen) (heat shock protein 65) (cell wall protein A) (antigen A)	groEL2	Rv0440	Prevents misfolding and promotes the refolding and proper assembly of unfolded polypeptides generated under stress conditions.	56726.7	4.5594	virulence, detoxification, adaptation	essential	M. bovis : Mb0448; M. leprae : ML0317; M. marinum : MMAR_0759;	0.62	19	160	P9WPE7	http://www.matrixscience.com/cgi/protein_view.pl?file=..%2Fdata%2F20171119%2FFTmtlnYtT.dat&hit=1&db_idx=1	3	9	2
active	cytosol	769	3.4	Putative ferredoxin reductase	Rv0688	Rv0688	Ferredoxins are iron-sulfur proteins that transfer electrons in a wide variety of metabolic reactions.	43017.8	4.6712	intermediary metabolism and respiration	non-essential	M. bovis : Mb0707; M. leprae : ML1874; M. marinum : MMAR_1017; M. smegmatis : MSMEG_1416;	0.74	16	133	P95034	http://www.matrixscience.com/cgi/protein_view.pl?file=..%2Fdata%2F20171119%2FFTmtlnYtT.dat&hit=4&db_idx=1	99	N/D	N/D
active	cytosol	770	6.5	60 kDa chaperonin 2 GroEL2 (protein CPN60-2) (GroEL protein 2) (65 kDa antigen) (heat shock protein 65) (cell wall protein A) (antigen A)	groEL2	Rv0440	Prevents misfolding and promotes the refolding and proper assembly of unfolded polypeptides generated under stress conditions.	56726.7	4.5594	virulence, detoxification, adaptation	essential	M. bovis : Mb0448; M. leprae : ML0317; M. marinum : MMAR_0759;	0.64	13	78	P9WPE7	http://www.matrixscience.com/cgi/protein_view.pl?file=..%2Fdata%2F20171119%2FFTmtlnYtO.dat&hit=51&db_idx=1	3	9	2
active	cytosol	770	6.5	Probable ATP synthase beta chain AtpD	atpD	Rv1310	Produces ATP from ADP in the presence of a proton gradient across the membrane. The beta chain is the catalytic subunit [catalytic activity: ATP + H(2)O + H(+)(in) = ADP + phosphate + H(+)(out)]	53094.2	4.5971	intermediary metabolism and respiration	essential	M. bovis : Mb1342; M. leprae : ML1145; M. marinum : MMAR_4087; M. smegmatis : MSMEG_4936;	0.89	50	510	P9WPU5	http://www.matrixscience.com/cgi/protein_view.pl?file=..%2Fdata%2F20171119%2FFTmtlnYtO.dat&hit=1&db_idx=1	121	19	16
active	cytosol	770	6.5	Probable transaldolase Tal	tal	Rv1448c	Transaldolase is important for the balance of metabolites in the pentose-phosphate pathway [catalytic activity: sedoheptulose 7-phosphate + D-glyceraldehyde 3-phosphate = D-erythrose 4-phosphate + D-fructose 6-phosphate]	40720.7	4.6433	intermediary metabolism and respiration	essential	M. bovis : Mb1483c; M. leprae : ML0582; M. marinum : MMAR_2253; M. smegmatis : MSMEG_3102;	0.44	9	52	P9WG33	http://www.matrixscience.com/cgi/protein_view.pl?file=..%2Fdata%2F20171119%2FFTmtlnYtO.dat&hit=52&db_idx=1	115	43	16
active	cytosol	771	7.1	60 kDa chaperonin 2 GroEL2 (protein CPN60-2) (GroEL protein 2) (65 kDa antigen) (heat shock protein 65) (cell wall protein A) (antigen A)	groEL2	Rv0440	Prevents misfolding and promotes the refolding and proper assembly of unfolded polypeptides generated under stress conditions.	56726.7	4.5594	virulence, detoxification, adaptation	essential	M. bovis : Mb0448; M. leprae : ML0317; M. marinum : MMAR_0759;	0.44	15	89	P9WPE7	http://www.matrixscience.com/cgi/protein_view.pl?file=..%2Fdata%2F20171119%2FFTmtlnYtS.dat&hit=52&db_idx=1	3	9	2
active	cytosol	771	7.1	Probable S-adenosylmethionine synthetase MetK (mat) (AdoMet synthetase) (methionine adenosyltransferase)	metK	Rv1392	Involved in the activated methyl cycle. Catalyzes the formation of S-adenosylmethionine from methionine and ATP. The overall synthetic reaction is composed of two sequential steps, AdoMet formation and the subsequent tripolyphosphate hydrolysis which occurs prior to release of AdoMet from the enzyme. [catalytic activity : ATP + L-methionine + H(2)O = phosphate + diphosphate + S-adenosyl-L-methion…	43014.6	4.73	intermediary metabolism and respiration	essential	M. bovis : Mb1427; M. leprae : ML0544; M. marinum : MMAR_2205; M. smegmatis : MSMEG_3055;	0.36	12	77	P9WGV1	http://www.matrixscience.com/cgi/protein_view.pl?file=..%2Fdata%2F20171119%2FFTmtlnYtS.dat&hit=53&db_idx=1	93	51	31
active	cytosol	771	7.1	Probable transaldolase Tal	tal	Rv1448c	Transaldolase is important for the balance of metabolites in the pentose-phosphate pathway [catalytic activity: sedoheptulose 7-phosphate + D-glyceraldehyde 3-phosphate = D-erythrose 4-phosphate + D-fructose 6-phosphate]	40720.7	4.6433	intermediary metabolism and respiration	essential	M. bovis : Mb1483c; M. leprae : ML0582; M. marinum : MMAR_2253; M. smegmatis : MSMEG_3102;	0.35	10	60	P9WG33	http://www.matrixscience.com/cgi/protein_view.pl?file=..%2Fdata%2F20171119%2FFTmtlnYtS.dat&hit=55&db_idx=1	115	43	16
active	cytosol	771	7.1	Probable dehydrogenase	Rv2280	Rv2280	Oxidoreduction	48052	4.6372	intermediary metabolism and respiration	non-essential	M. bovis : Mb2301; M. marinum : MMAR_3413;	0.65	20	136	P9WIT1	http://www.matrixscience.com/cgi/protein_view.pl?file=..%2Fdata%2F20171119%2FFTmtlnYtS.dat&hit=51&db_idx=1	115	N/D	16
active	cytosol	771	7.1	Probable mannose-6-phosphate isomerase ManA (phosphomannose isomerase) (phosphomannoisomerase) (PMI) (phosphohexoisomerase) (phosphohexomutase)	manA	Rv3255c	This enzyme converts D-mannose 6-phosphate to D-fructose 6-phosphate [catalytic activity: D-mannose 6-phosphate = D-fructose 6-phosphate].	43339.2	4.7478	intermediary metabolism and respiration	essential	M. bovis : Mb3283c; M. leprae : ML0765; M. marinum : MMAR_1287; M. smegmatis : MSMEG_1836;	0.41	11	68	O05898	http://www.matrixscience.com/cgi/protein_view.pl?file=..%2Fdata%2F20171119%2FFTmtlnYtS.dat&hit=54&db_idx=1	115	N/D	16
active	cytosol	772	2.5	Probable aldehyde dehydrogenase	Rv0458	Rv0458	Interconversion aldehyde and acid [catalytic activity: an aldehyde + NAD+ + H2O = an acid + NADH].	54574.8	4.9026	intermediary metabolism and respiration	non-essential	M. bovis : Mb0467; M. leprae : ML2383; M. marinum : MMAR_0780;	0.79	31	406	P9WNY1	http://www.matrixscience.com/cgi/protein_view.pl?file=..%2Fdata%2F20171119%2FFTmtlnYtE.dat&hit=1&db_idx=1	154	N/D	N/D
active	cytosol	773	10.5	Probable cystathionine beta-synthase Cbs (serine sulfhydrase) (beta-thionase) (hemoprotein H-450)	cbs	Rv1077	Thought to be involved in homocysteine transulfuration [catalytic activity: L-serine + L-homocysteine = cystathionine + H2O]	48635.2	4.942	intermediary metabolism and respiration	non-essential	M. bovis : Mb1106; M. leprae : ML2396; M. marinum : MMAR_4390; M. smegmatis : MSMEG_5270;	0.85	41	433	P9WP51	http://www.matrixscience.com/cgi/protein_view.pl?file=..%2Fdata%2F20171119%2FFTmtlnYtt.dat&hit=1&db_idx=1	103	52	N/D
active	cytosol	774	6.5	Glutamine synthetase GlnA1 (glutamine synthase) (GS-I)	glnA1	Rv2220	Involved in glutamine biosynthesis [catalytic activity: ATP + L-glutamate + NH(3) = ADP + glutamine + orthophosphate].	53537.9	4.8416	intermediary metabolism and respiration	essential	M. bovis : Mb2244; M. leprae : ML0925; M. marinum : MMAR_3289; M. smegmatis : MSMEG_4290;	0.4	12	76	P9WN39	http://www.matrixscience.com/cgi/protein_view.pl?file=..%2Fdata%2F20171119%2FFTmtlnYth.dat&hit=51&db_idx=1	122	25	3
active	cytosol	774	6.5	60 kDa chaperonin 1 GroEL1 (protein CPN60-1) (GroEL protein 1)	groEL1	Rv3417c	Prevents misfolding and promotes the refolding and proper assembly of unfolded polypeptides generated under stress conditions.	55877.5	4.7423	virulence, detoxification, adaptation	non-essential	M. bovis : Mb3451c; M. leprae : ML0381; M. marinum : MMAR_1126; M. smegmatis : MSMEG_1583;	0.9	46	528	P9WPE9	http://www.matrixscience.com/cgi/protein_view.pl?file=..%2Fdata%2F20171119%2FFTmtlnYth.dat&hit=2&db_idx=1	122	45	30
active	cytosol	775	2.5	Succinate-semialdehyde dehydrogenase [NADP+] dependent (SSDH) GabD1	gabD1	Rv0234c	Involved in 4-aminobutyrate (GABA) degradation pathway [catalytic activity: succinate semialdehyde + NAD(P)(+) + H(2)O = succinate + NAD(P)H].	54299.6	5.2213	intermediary metabolism and respiration	essential	M. bovis : Mb0239c; M. leprae : ML2573; M. marinum : MMAR_0490;	0.45	13	77	P9WNX9	http://www.matrixscience.com/cgi/protein_view.pl?file=..%2Fdata%2F20171119%2FFTmtlnYtm.dat&hit=51&db_idx=1	131	25	30
active	cytosol	775	2.5	Glutamine synthetase GlnA1 (glutamine synthase) (GS-I)	glnA1	Rv2220	Involved in glutamine biosynthesis [catalytic activity: ATP + L-glutamate + NH(3) = ADP + glutamine + orthophosphate].	53537.9	4.8416	intermediary metabolism and respiration	essential	M. bovis : Mb2244; M. leprae : ML0925; M. marinum : MMAR_3289; M. smegmatis : MSMEG_4290;	0.65	25	204	P9WN39	http://www.matrixscience.com/cgi/protein_view.pl?file=..%2Fdata%2F20171119%2FFTmtlnYtm.dat&hit=1&db_idx=1	122	25	3
active	cytosol	776	5.5	Succinate-semialdehyde dehydrogenase [NADP+] dependent (SSDH) GabD1	gabD1	Rv0234c	Involved in 4-aminobutyrate (GABA) degradation pathway [catalytic activity: succinate semialdehyde + NAD(P)(+) + H(2)O = succinate + NAD(P)H].	54299.6	5.2213	intermediary metabolism and respiration	essential	M. bovis : Mb0239c; M. leprae : ML2573; M. marinum : MMAR_0490;	0.89	39	481	P9WNX9	http://www.matrixscience.com/cgi/protein_view.pl?file=..%2Fdata%2F20171119%2FFTmtlnYtR.dat&hit=1&db_idx=1	131	25	30
active	cytosol	777	5.8	Probable iron-regulated phosphoenolpyruvate carboxykinase [GTP] PckA (phosphoenolpyruvate carboxylase) (PEPCK)(pep carboxykinase)	pckA	Rv0211	Rate-limiting gluconeogenic enzyme [catalytic activity: GTP + oxaloacetate = GDP + phosphoenolpyruvate + CO2].	67253.1	4.679	intermediary metabolism and respiration	essential	M. bovis : Mb0217; M. leprae : ML2624; M. marinum : MMAR_0451; M. smegmatis : MSMEG_0255;	0.76	39	346	P9WIH3	http://www.matrixscience.com/cgi/protein_view.pl?file=..%2Fdata%2F20171119%2FFTmtlnSSS.dat&hit=1&db_idx=1	130	N/D	7
active	cytosol	777	5.8	Probable chaperone protein DnaK (heat shock protein 70) (heat shock 70 kDa protein) (HSP70)	dnaK	Rv0350	Acts as a chaperone. Involved in induction by stress conditions e.g. heat shock. Possibly has an ATPase activity. Seems to be regulated positively by sigh (Rv3223c product) and negatively by HSPR (Rv0353 product).	66830.9	4.5884	virulence, detoxification, adaptation	essential	M. bovis : Mb0358; M. leprae : ML2496; M. marinum : MMAR_0637; M. smegmatis : MSMEG_0709;	0.3	9	50	P9WMJ9	http://www.matrixscience.com/cgi/protein_view.pl?file=..%2Fdata%2F20171119%2FFTmtlnSSS.dat&hit=51&db_idx=1	5	1	2
active	cytosol	778	4.7	Probable ATP synthase alpha chain AtpA	atpA	Rv1308	Produces ATP from ADP in the presence of a proton gradient across the membrane. The alpha chain is a regulatory subunit [catalytic activity:ATP + H(2)O + H(+)(in) = ADP + phosphate + H(+)(out)]	59288.3	4.7814	intermediary metabolism and respiration	essential	M. bovis : Mb1340; M. leprae : ML1143; M. smegmatis : MSMEG_4938;	0.74	39	550	P9WPU7	http://www.matrixscience.com/cgi/protein_view.pl?file=..%2Fdata%2F20171119%2FFTmtlnSSE.dat&hit=1&db_idx=1	135	N/D	N/D
active	cytosol	779	395.3	Probable iron-regulated elongation factor TU Tuf (EF-TU)	tuf	Rv0685	This protein promotes the GTP-dependent binding of aminoacyl-tRNA to the A-site of ribosomes during protein biosynthesis.	43561.5	5.1199	information pathways	essential	M. bovis : Mb0704; M. leprae : ML1877; M. marinum : MMAR_1014; M. smegmatis : MSMEG_1401;	0.85	40	399	P9WNN1	http://www.matrixscience.com/cgi/protein_view.pl?file=..%2Fdata%2F20171119%2FFTmtlnSSt.dat&hit=1&db_idx=1	1	21	10
active	cytosol	780	23.2	3-oxoacyl-[acyl-carrier protein] synthase 2 KasB (beta-ketoacyl-ACP synthase) (KAS I)	kasB	Rv2246	Involved in fatty acid biosynthesis (mycolic acids synthesis); involved in meromycolate extension. Catalyzes the condensation reaction of fatty acid synthesis by the addition to an acyl acceptor of two carbons from malonyl-ACP [catalytic activity: acyl-[acyl-carrier protein] + malonyl-[acyl-carrier protein] = 3-oxoacyl-[acyl-carrier protein] + [acyl-carrier protein] + CO(2)].	46388.7	5.1567	lipid metabolism	essential	M. bovis : Mb2270; M. leprae : ML1656; M. marinum : MMAR_3339; M. smegmatis : MSMEG_4328;	0.82	34	396	P9WQD7	http://www.matrixscience.com/cgi/protein_view.pl?file=..%2Fdata%2F20171119%2FFTmtlnSSh.dat&hit=2&db_idx=1	60	26	42
active	cytosol	781	19	Probable acyl-CoA dehydrogenase FadE25	fadE25	Rv3274c	Function unknown, but involved in lipid degradation [catalytic activity: acyl-CoA + ETF = 2,3-dehydroacyl-CoA + reduced ETF].	41723.4	4.984	lipid metabolism	non-essential	M. bovis : Mb3302c; M. leprae : ML0737; M. marinum : MMAR_1262; M. smegmatis : MSMEG_1821;	0.89	50	499	P9WQG1	http://www.matrixscience.com/cgi/protein_view.pl?file=..%2Fdata%2F20171119%2FFTmtlnSSR.dat&hit=2&db_idx=1	75	N/D	53
active	cytosol	782	262.3	Secreted L-alanine dehydrogenase Ald (40 kDa antigen) (TB43)	ald	Rv2780	May play a role in cell wall synthesis as L-alanine is an important constituent of the peptidoglycan layer [catalytic activity: L-alanine + H(2)O + NAD(+) = pyruvate + NH(3) + NADH].	38713.2	6.1772	intermediary metabolism and respiration	non-essential	M. bovis : Mb2802, Mb2803; M. leprae : ML1532; M. marinum : MMAR_1928; M. smegmatis : MSMEG_2659;	0.95	32	373	P9WQB1	http://www.matrixscience.com/cgi/protein_view.pl?file=..%2Fdata%2F20171119%2FFTmtlnSET.dat&hit=1&db_idx=1	2	N/D	55
active	cytosol	783	32.1	Secreted L-alanine dehydrogenase Ald (40 kDa antigen) (TB43)	ald	Rv2780	May play a role in cell wall synthesis as L-alanine is an important constituent of the peptidoglycan layer [catalytic activity: L-alanine + H(2)O + NAD(+) = pyruvate + NH(3) + NADH].	38713.2	6.1772	intermediary metabolism and respiration	non-essential	M. bovis : Mb2802, Mb2803; M. leprae : ML1532; M. marinum : MMAR_1928; M. smegmatis : MSMEG_2659;	0.73	8	70	P9WQB1	http://www.matrixscience.com/cgi/protein_view.pl?file=..%2Fdata%2F20171119%2FFTmtlnSEE.dat&hit=52&db_idx=1	2	N/D	55
active	cytosol	783	32.1	Putative triacylglycerol synthase (diacylglycerol acyltransferase) Tgs2	tgs2	Rv3734c	May be involved in synthesis of triacylglycerol	49303.8	6.8451	lipid metabolism	non-essential	M. bovis : Mb3761c; M. marinum : MMAR_5271; M. smegmatis : MSMEG_6322;	0.8	40	371	P9WKC7	http://www.matrixscience.com/cgi/protein_view.pl?file=..%2Fdata%2F20171119%2FFTmtlnSEE.dat&hit=2&db_idx=1	43	N/D	N/D
active	cytosol	784	32.1	Probable acyl-CoA dehydrogenase FadE2	fadE2	Rv0154c	Function unknown, but involved in lipid degradation.	44343.4	7.031	lipid metabolism	non-essential	M. bovis : Mb0159c; M. leprae : ML2637;	0.46	16	198	P96831	http://www.matrixscience.com/cgi/protein_view.pl?file=..%2Fdata%2F20171119%2FFTmtlnSES.dat&hit=1&db_idx=1	44	N/D	N/D
active	cytosol	785	3.7	Probable 3-oxoacyl-[acyl-carrier protein] reductase FabG4 (3-ketoacyl-acyl carrier protein reductase)	fabG4	Rv0242c	Involved in the fatty acid biosynthesis pathway (first reduction step) [catalytic activity: (3R)-3-hydroxyacyl-[acyl-carrier protein] + NADP+ = 3-oxoacyl-[acyl-carrier protein] + NADPH].	46798.1	6.3848	lipid metabolism	non-essential	M. bovis : Mb0248c; M. leprae : ML2565; M. marinum : MMAR_0503; M. smegmatis : MSMEG_0372;	0.86	31	332	I6Y778	http://www.matrixscience.com/cgi/protein_view.pl?file=..%2Fdata%2F20171119%2FFTmtlnSEt.dat&hit=1&db_idx=1	26	23	55
active	cytosol	786	50.6	Probable 3-oxoacyl-[acyl-carrier protein] reductase FabG4 (3-ketoacyl-acyl carrier protein reductase)	fabG4	Rv0242c	Involved in the fatty acid biosynthesis pathway (first reduction step) [catalytic activity: (3R)-3-hydroxyacyl-[acyl-carrier protein] + NADP+ = 3-oxoacyl-[acyl-carrier protein] + NADPH].	46798.1	6.3848	lipid metabolism	non-essential	M. bovis : Mb0248c; M. leprae : ML2565; M. marinum : MMAR_0503; M. smegmatis : MSMEG_0372;	0.87	30	425	I6Y778	http://www.matrixscience.com/cgi/protein_view.pl?file=..%2Fdata%2F20171119%2FFTmtlnSEh.dat&hit=1&db_idx=1	26	23	55
active	cytosol	787	29.4	Serine hydroxymethyltransferase 1 GlyA1	glyA1	Rv1093	Interconversion of serine and glycine. Key enzyme in the biosynthesis of purines, lipids, hormones and other components [catalytic activity: 5,10-methylenetetrahydrofolate + glycine + H(2)O = tetrahydrofolate + L-serine.]	45029.4	6.5802	intermediary metabolism and respiration	essential	M. bovis : Mb1123; M. leprae : ML1953; M. marinum : MMAR_4375;	0.79	29	387	P9WGI9	http://www.matrixscience.com/cgi/protein_view.pl?file=..%2Fdata%2F20171119%2FFTmtlnSEm.dat&hit=2&db_idx=1	46	N/D	N/D
active	cytosol	788	23.1	Probable inosine-5'-monophosphate dehydrogenase GuaB1(imp dehydrogenase) (IMPDH) (IMPD)	guaB1	Rv1843c	Involved in GMP biosynthesis [catalytic activity: inosine 5'-phosphate + NAD+ + H2O = xanthosine 5'-phosphate + NADH]	49932.8	6.2957	intermediary metabolism and respiration	non-essential	M. bovis : Mb1874c; M. leprae : ML2066; M. marinum : MMAR_2717; M. smegmatis : MSMEG_3634;	0.82	37	446	P9WKI3	http://www.matrixscience.com/cgi/protein_view.pl?file=..%2Fdata%2F20171119%2FFTmtlnSER.dat&hit=1&db_idx=1	61	N/D	N/D
active	cytosol	789	4.3	Serine hydroxymethyltransferase 1 GlyA1	glyA1	Rv1093	Interconversion of serine and glycine. Key enzyme in the biosynthesis of purines, lipids, hormones and other components [catalytic activity: 5,10-methylenetetrahydrofolate + glycine + H(2)O = tetrahydrofolate + L-serine.]	45029.4	6.5802	intermediary metabolism and respiration	essential	M. bovis : Mb1123; M. leprae : ML1953; M. marinum : MMAR_4375;	0.5	15	95	P9WGI9	http://www.matrixscience.com/cgi/protein_view.pl?file=..%2Fdata%2F20171119%2FFTmtlnSeO.dat&hit=51&db_idx=1	46	N/D	N/D
active	cytosol	789	4.3	Probable fatty-acid-CoA ligase FadD36 (fatty-acid-CoA synthetase) (fatty-acid-CoA synthase)	fadD36	Rv1193	Function unknown, but supposedly involved in lipid degradation.	49488.3	6.347	lipid metabolism	essential	M. bovis : Mb1225; M. leprae : ML1051; M. marinum : MMAR_4243; M. smegmatis : MSMEG_5114;	0.73	25	234	O05295	http://www.matrixscience.com/cgi/protein_view.pl?file=..%2Fdata%2F20171119%2FFTmtlnSeO.dat&hit=1&db_idx=1	138	N/D	N/D
active	cytosol	789	4.3	Probable inosine-5'-monophosphate dehydrogenase GuaB1(imp dehydrogenase) (IMPDH) (IMPD)	guaB1	Rv1843c	Involved in GMP biosynthesis [catalytic activity: inosine 5'-phosphate + NAD+ + H2O = xanthosine 5'-phosphate + NADH]	49932.8	6.2957	intermediary metabolism and respiration	non-essential	M. bovis : Mb1874c; M. leprae : ML2066; M. marinum : MMAR_2717; M. smegmatis : MSMEG_3634;	0.39	9	53	P9WKI3	http://www.matrixscience.com/cgi/protein_view.pl?file=..%2Fdata%2F20171119%2FFTmtlnSeO.dat&hit=52&db_idx=1	61	N/D	N/D
active	cytosol	790	20.3	Probable acetyl-CoA acyltransferase FadA2 (3-ketoacyl-CoA thiolase) (beta-ketothiolase)	fadA2	Rv0243	Function unknown, but involved in lipid degradation [catalytic activity: acyl-CoA + acetyl-CoA = CoA + 3-oxoacyl-CoA].	46075.2	6.6351	lipid metabolism	non-essential	M. bovis : Mb0249; M. leprae : ML2564; M. marinum : MMAR_0504; M. smegmatis : MSMEG_0373;	0.58	23	257	O86361	http://www.matrixscience.com/cgi/protein_view.pl?file=..%2Fdata%2F20171119%2FFTmtlnSeS.dat&hit=1&db_idx=1	69	N/D	N/D
active	cytosol	791	28.8	Probable fumarase Fum (fumarate hydratase)	fum	Rv1098c	Involved in the tricarboxylic acid cycle. Catalyzes the reversible hydration of fumarate to L-malate [catalytic activity: (S)-malate = fumarate + H2O]	50141	5.1806	intermediary metabolism and respiration	essential	M. bovis : Mb1128c; M. leprae : ML1947; M. marinum : MMAR_4368; M. smegmatis : MSMEG_5240;	0.85	35	470	P9WN93	http://www.matrixscience.com/cgi/protein_view.pl?file=..%2Fdata%2F20171119%2FFTmtlnSeL.dat&hit=1&db_idx=1	49	42	35
active	cytosol	792	6.3	Probable fumarase Fum (fumarate hydratase)	fum	Rv1098c	Involved in the tricarboxylic acid cycle. Catalyzes the reversible hydration of fumarate to L-malate [catalytic activity: (S)-malate = fumarate + H2O]	50141	5.1806	intermediary metabolism and respiration	essential	M. bovis : Mb1128c; M. leprae : ML1947; M. marinum : MMAR_4368; M. smegmatis : MSMEG_5240;	0.83	29	407	P9WN93	http://www.matrixscience.com/cgi/protein_view.pl?file=..%2Fdata%2F20171119%2FFTmtlnSet.dat&hit=1&db_idx=1	49	42	35
active	cytosol	793	11	Probable endopeptidase ATP binding protein (chain B) ClpB (ClpB protein) (heat shock protein F84.1)	clpB	Rv0384c	Thought to be an ATPase subunit of an intracellular ATP-dependent protease. Seems to be regulated positively by sigh (Rv3223c product) and negatively by HSPR (Rv0353 product).	92536.2	4.9752	virulence, detoxification, adaptation	essential	M. bovis : Mb0391c; M. leprae : ML2490; M. marinum : MMAR_0645; M. smegmatis : MSMEG_0732;	0.7	52	572	P9WPD1	http://www.matrixscience.com/cgi/protein_view.pl?file=..%2Fdata%2F20171119%2FFTmtlnSeh.dat&hit=1&db_idx=1	101	N/D	N/D
active	cytosol	794	4.7	Probable isocitrate dehydrogenase [NADP] Icd2 (oxalosuccinate decarboxylase) (IDH) (NADP+-specific ICDH) (IDP)	icd2	Rv0066c	Involved in the KREBS cycle [catalytic activity: isocitrate + NADP+ = 2-oxoglutarate + CO(2) + NADPH].	82550	5.0712	intermediary metabolism and respiration	non-essential	M. bovis : Mb0067c; M. leprae : ML2672; M. marinum : MMAR_0158; M. smegmatis : MSMEG_1654;	0.36	16	90	O53611	http://www.matrixscience.com/cgi/protein_view.pl?file=..%2Fdata%2F20171119%2FFTmtlnSee.dat&hit=51&db_idx=1	136	N/D	N/D
active	cytosol	794	4.7	Probable endopeptidase ATP binding protein (chain B) ClpB (ClpB protein) (heat shock protein F84.1)	clpB	Rv0384c	Thought to be an ATPase subunit of an intracellular ATP-dependent protease. Seems to be regulated positively by sigh (Rv3223c product) and negatively by HSPR (Rv0353 product).	92536.2	4.9752	virulence, detoxification, adaptation	essential	M. bovis : Mb0391c; M. leprae : ML2490; M. marinum : MMAR_0645; M. smegmatis : MSMEG_0732;	0.54	39	352	P9WPD1	http://www.matrixscience.com/cgi/protein_view.pl?file=..%2Fdata%2F20171119%2FFTmtlnSee.dat&hit=7&db_idx=1	101	N/D	N/D
active	cytosol	795	3	Probable isocitrate dehydrogenase [NADP] Icd2 (oxalosuccinate decarboxylase) (IDH) (NADP+-specific ICDH) (IDP)	icd2	Rv0066c	Involved in the KREBS cycle [catalytic activity: isocitrate + NADP+ = 2-oxoglutarate + CO(2) + NADPH].	82550	5.0712	intermediary metabolism and respiration	non-essential	M. bovis : Mb0067c; M. leprae : ML2672; M. marinum : MMAR_0158; M. smegmatis : MSMEG_1654;	0.58	33	145	O53611	http://www.matrixscience.com/cgi/protein_view.pl?file=..%2Fdata%2F20171119%2FFTmtlnSmT.dat&hit=3&db_idx=1	136	N/D	N/D
active	cytosol	795	3	Probable endopeptidase ATP binding protein (chain B) ClpB (ClpB protein) (heat shock protein F84.1)	clpB	Rv0384c	Thought to be an ATPase subunit of an intracellular ATP-dependent protease. Seems to be regulated positively by sigh (Rv3223c product) and negatively by HSPR (Rv0353 product).	92536.2	4.9752	virulence, detoxification, adaptation	essential	M. bovis : Mb0391c; M. leprae : ML2490; M. marinum : MMAR_0645; M. smegmatis : MSMEG_0732;	0.62	20	108	P9WPD1	http://www.matrixscience.com/cgi/protein_view.pl?file=..%2Fdata%2F20171119%2FFTmtlnSmT.dat&hit=51&db_idx=1	101	N/D	N/D
active	cytosol	796	26.8	Probable fatty oxidation protein FadB	fadB	Rv0860	Involved in fatty acid degradation (probably in fatty acid beta-oxidation cycle).	76104.1	5.2147	lipid metabolism	non-essential	M. bovis : Mb0883; M. leprae : ML2161; M. marinum : MMAR_4676; M. smegmatis : MSMEG_5720;	0.78	53	464	O53872	http://www.matrixscience.com/cgi/protein_view.pl?file=..%2Fdata%2F20171119%2FFTmtlnSmO.dat&hit=3&db_idx=1	53	58	N/D
active	cytosol	796	26.8	Probable acyl-CoA ligase FadD31 (acyl-CoA synthetase) (acyl-CoA synthase)	fadD31	Rv1925	Function unknown, but involvement in lipid degradation.	66310.1	5.4576	lipid metabolism	non-essential	M. bovis : Mb1960; M. leprae : ML1980c; M. marinum : MMAR_2835; M. smegmatis : MSMEG_3465;	0.52	18	113	I6Y7V6	http://www.matrixscience.com/cgi/protein_view.pl?file=..%2Fdata%2F20171119%2FFTmtlnSmO.dat&hit=51&db_idx=1	53	N/D	N/D
active	cytosol	797	2.2	Probable acyl-CoA dehydrogenase FadE6	fadE6	Rv0271c	Function unknown, but involved in lipid degradation.	78477.2	5.0956	lipid metabolism	non-essential	M. bovis : Mb0277c; M. leprae : ML2545; M. marinum : MMAR_0530; M. smegmatis : MSMEG_0603;	0.74	43	386	P95228	http://www.matrixscience.com/cgi/protein_view.pl?file=..%2Fdata%2F20171119%2FFTmtlnSmS.dat&hit=1&db_idx=1	157	N/D	N/D
active	cytosol	797	2.2	Probable fatty oxidation protein FadB	fadB	Rv0860	Involved in fatty acid degradation (probably in fatty acid beta-oxidation cycle).	76104.1	5.2147	lipid metabolism	non-essential	M. bovis : Mb0883; M. leprae : ML2161; M. marinum : MMAR_4676; M. smegmatis : MSMEG_5720;	0.51	23	136	O53872	http://www.matrixscience.com/cgi/protein_view.pl?file=..%2Fdata%2F20171119%2FFTmtlnSmS.dat&hit=51&db_idx=1	53	58	N/D
active	cytosol	798	5.1	Fatty-acid-AMP ligase FadD28 (fatty-acid-AMP synthetase) (fatty-acid-AMP synthase)	fadD28	Rv2941	Involved in phthiocerol dimycocerosate (dim) biosynthesis. Thought to be involved in the release and transfer of mycoserosic acid from mas onto the DIOLS.	62640.7	5.0571	lipid metabolism	non-essential	M. bovis : Mb2966; M. leprae : ML0138; M. marinum : MMAR_1765; M. smegmatis : MSMEG_4731;	0.79	40	479	P9WQ59	http://www.matrixscience.com/cgi/protein_view.pl?file=..%2Fdata%2F20171119%2FFTmtlnSmE.dat&hit=1&db_idx=1	132	25	N/D
active	cytosol	799	7.3	Probable fatty-acid-CoA ligase FadD2 (fatty-acid-CoA synthetase) (fatty-acid-CoA synthase)	fadD2	Rv0270	Function unknown, but involved in lipid degradation.	59892.6	6.7598	lipid metabolism	non-essential	M. bovis : Mb0276; M. leprae : ML2546; M. marinum : MMAR_0528; M. smegmatis : MSMEG_0599;	0.86	42	536	P95227	http://www.matrixscience.com/cgi/protein_view.pl?file=..%2Fdata%2F20171119%2FFTmtlnSmt.dat&hit=1&db_idx=1	114	N/D	N/D
active	cytosol	800	3.9	Fatty-acid-AMP ligase FadD32 (fatty-acid-AMP synthetase) (fatty-acid-AMP synthase). Also shown to have acyl-ACP ligase activity.	fadD32	Rv3801c	Involved in the final steps of mycolic acid biosynthesis. Activates meromycolic acid into meromycoloyl-AMP and transfers the meromycolic acyl chains onto PKS13	69232	6.1033	lipid metabolism	essential	M. bovis : Mb3831c; M. leprae : ML0100; M. marinum : MMAR_5365; M. smegmatis : MSMEG_6393;	0.79	34	468	O53580	http://www.matrixscience.com/cgi/protein_view.pl?file=..%2Fdata%2F20171119%2FFTmtlnSmh.dat&hit=1&db_idx=1	142	N/D	N/D
active	cytosol	801	9	Probable ATP-dependent protease ATP-binding subunit ClpC1	clpC1	Rv3596c	Hydrolyses proteins in presence of ATP. May interact with a CLPP-like protease involved in degradation of denatured proteins.	93552.4	5.6591	intermediary metabolism and respiration	essential	M. bovis : Mb3627c; M. leprae : ML0235; M. marinum : MMAR_5100; M. smegmatis : MSMEG_6091;	0.62	40	471	P9WPC9	http://www.matrixscience.com/cgi/protein_view.pl?file=..%2Fdata%2F20171119%2FFTmtlnSmm.dat&hit=1&db_idx=1	106	N/D	N/D
active	cytosol	802	7.1	Probable transcription termination factor Rho homolog	rho	Rv1297	Facilitates transcription termination by a mechanism that involves rho binding to the nascent RNA, activation of rho'S RNA-dependent ATPase activity, and release of the mRNA from the DNA template	65101.4	5.4216	information pathways	essential	M. bovis : Mb1329; M. leprae : ML1132; M. marinum : MMAR_4100; M. smegmatis : MSMEG_4954;	0.62	33	379	P9WHF3	http://www.matrixscience.com/cgi/protein_view.pl?file=..%2Fdata%2F20171119%2FFTmtlnSmR.dat&hit=5&db_idx=1	116	N/D	N/D
active	cytosol	803	11.1	Dihydrolipoamide dehydrogenase LpdC (lipoamide reductase (NADH)) (lipoyl dehydrogenase) (dihydrolipoyl dehydrogenase) (diaphorase)	lpdC	Rv0462	Involved in energy metabolism. Lipoamide dehydrogenase is the E3 component of pyruvate dehydrogenase and the alpha-ketoacid dehydrogenase complex [catalytic activity: dihydrolipoamide + NAD(+) = lipoamide + NADH]. Also involved in antioxidant defense; LPDC|Rv0462, DLAT|Rv2215, AHPD|Rv2429, and AHPC|Rv2428 constitute an NADH-dependent peroxidase and peroxynitrite reductase that provides protection…	49207.1	5.7049	intermediary metabolism and respiration	essential	M. bovis : Mb0471; M. leprae : ML2387; M. marinum : MMAR_0785; M. smegmatis : MSMEG_0903;	0.88	32	276	P9WHH9	http://www.matrixscience.com/cgi/protein_view.pl?file=..%2Fdata%2F20171119%2FFTmtlnSTO.dat&hit=8&db_idx=1	100	7	63
active	cytosol	803	11.1	Conserved protein	Rv0571c	Rv0571c	Function unknown	46655.3	5.4792	conserved hypotheticals	essential	M. bovis : Mb0586c; M. leprae : ML2106;	0.69	14	64	P9WHK1	http://www.matrixscience.com/cgi/protein_view.pl?file=..%2Fdata%2F20171119%2FFTmtlnSTO.dat&hit=53&db_idx=1	100	N/D	N/D
active	cytosol	803	11.1	Probable pyruvate kinase PykA	pykA	Rv1617	Produces phosphoenol pyruvate in glycolysis [catalytic activity: ATP + pyruvate = ADP + phosphoenolpyruvate]	50667.1	5.3743	intermediary metabolism and respiration	essential	M. bovis : Mb1643; M. leprae : ML1277; M. marinum : MMAR_2420; M. smegmatis : MSMEG_3227;	0.51	19	82	P9WKE5	http://www.matrixscience.com/cgi/protein_view.pl?file=..%2Fdata%2F20171119%2FFTmtlnSTO.dat&hit=51&db_idx=1	100	N/D	36
active	cytosol	804	16.5	Probable methylmalonate-semialdehyde dehydrogenase MmsA (methylmalonic acid semialdehyde dehydrogenase) (MMSDH)	mmsA	Rv0753c	Plays a role in valine and pyrimidine metabolism. Binds fatty acyl-CoA [catalytic activity: 2-methyl-3-oxopropanoate + CoA + NAD+ = propanoyl-CoA + CO2 + NADH].	54453.9	5.45	intermediary metabolism and respiration	non-essential	M. bovis : Mb0775c; M. marinum : MMAR_1079; M. smegmatis : MSMEG_1498;	0.89	43	525	O53816	http://www.matrixscience.com/cgi/protein_view.pl?file=..%2Fdata%2F20171119%2FFTmtlnSTS.dat&hit=1&db_idx=1	86	N/D	25
active	cytosol	805	6.1	Probable fatty-acid-CoA ligase FadD7 (fatty-acid-CoA synthetase) (fatty-acid-CoA synthase)	fadD7	Rv0119	Function unknown, but involved in lipid degradation.	55158.8	6.4543	lipid metabolism	essential	M. bovis : Mb0123; M. leprae : ML2661; M. smegmatis : MSMEG_5295;	0.74	30	270	O07169	http://www.matrixscience.com/cgi/protein_view.pl?file=..%2Fdata%2F20171119%2FFTmtlnSTL.dat&hit=1&db_idx=1	126	N/D	N/D
active	cytosol	805	6.1	Probable acetyl-/propionyl-CoA carboxylase (beta subunit) AccD1	accD1	Rv2502c	Involved in fatty acid metabolism.	56745.7	6.5135	lipid metabolism	non-essential	M. bovis : Mb2530c; M. leprae : ML0436; M. marinum : MMAR_3849; M. smegmatis : MSMEG_4717;	0.61	21	166	I6YDK7	http://www.matrixscience.com/cgi/protein_view.pl?file=..%2Fdata%2F20171119%2FFTmtlnSTL.dat&hit=51&db_idx=1	126	N/D	N/D
active	cytosol	806	4.4	Probable inosine-5'-monophosphate dehydrogenase GuaB2 (imp dehydrogenase) (inosinic acid dehydrogenase) (inosinate dehydrogenase) (imp oxidoreductase) (inosine-5'-monophosphate oxidoreductase) (IMPDH) (IMPD)	guaB2	Rv3411c	Catalyses the first reaction unique to GMP biosynthesis [catalytic activity: inosine 5'-phosphate + NAD(+) + H(2)O = xanthosine 5'-phosphate + NADH].	54867	6.33	intermediary metabolism and respiration	essential	M. bovis : Mb3445c; M. leprae : ML0387; M. marinum : MMAR_1137; M. smegmatis : MSMEG_1602;	0.83	39	415	P9WKI7	http://www.matrixscience.com/cgi/protein_view.pl?file=..%2Fdata%2F20171119%2FFTmtlnSTt.dat&hit=1&db_idx=1	137	N/D	N/D
active	cytosol	807	4.1	Probable bifunctional menaquinone biosynthesis protein MenD : 2-succinyl-6-hydroxy-2,4-cyclohexadiene-1-carboxylate synthase (SHCHC synthase) + 2-oxoglutarate decarboxylase (alpha- ketoglutarate decarboxylase) (KDC)	menD	Rv0555	Involved in menaquinone biosynthesis (at the first step) [catalytic activity 1: isochorismate + 2-ketoglutarate = 2-succinyl-6-hydroxy-2,4-cyclohexadiene-1-carboxylate + pyruvate + CO(2)] [catalytic activity 2: 2-oxoglutarate = succinate semialdehyde + CO(2)].	57803.8	6.7965	intermediary metabolism and respiration	essential	M. bovis : Mb0570; M. leprae : ML2270; M. marinum : MMAR_0901; M. smegmatis : MSMEG_1109;	0.62	26	354	P9WK11	http://www.matrixscience.com/cgi/protein_view.pl?file=..%2Fdata%2F20171119%2FFTmtlnSTm.dat&hit=1&db_idx=1	140	N/D	N/D
active	cytosol	808	6.8	Probable bifunctional protein acetyl-/propionyl-coenzyme A carboxylase (alpha chain) AccA3: biotin carboxylase + biotin carboxyl carrier protein (BCCP)	accA3	Rv3285	Involved in long-chain fatty acid synthesis (at the first step). Carries two functions: biotin carboxyl carrier protein and biotin carboxyltransferase [catalytic activity: ATP + biotin-carboxyl-carrier protein + CO(2) = ADP + orthophosphate + carboxybiotin-carboxyl-carrier protein].	63751	5.5055	lipid metabolism	essential	M. bovis : Mb3313; M. leprae : ML0726; M. marinum : MMAR_1251; M. smegmatis : MSMEG_1807;	0.77	32	399	P96890	http://www.matrixscience.com/cgi/protein_view.pl?file=..%2Fdata%2F20171119%2FFTmtlnSTR.dat&hit=3&db_idx=1	120	88	N/D
active	cytosol	808	6.8	Probable fatty-acid-AMP ligase FadD23 (fatty-acid-AMP synthetase) (fatty-acid-AMP synthase)	fadD23	Rv3826	Function unknown, but involved in lipid degradation.	62840.8	5.3526	lipid metabolism	essential	M. bovis : Mb3856; M. smegmatis : MSMEG_4731;	0.37	11	83	P9WQ47	http://www.matrixscience.com/cgi/protein_view.pl?file=..%2Fdata%2F20171119%2FFTmtlnSTR.dat&hit=51&db_idx=1	120	N/D	N/D
active	cytosol	809	2.3	60 kDa chaperonin 2 GroEL2 (protein CPN60-2) (GroEL protein 2) (65 kDa antigen) (heat shock protein 65) (cell wall protein A) (antigen A)	groEL2	Rv0440	Prevents misfolding and promotes the refolding and proper assembly of unfolded polypeptides generated under stress conditions.	56726.7	4.5594	virulence, detoxification, adaptation	essential	M. bovis : Mb0448; M. leprae : ML0317; M. marinum : MMAR_0759;	0.3	8	42	P9WPE7	http://www.matrixscience.com/cgi/protein_view.pl?file=..%2Fdata%2F20171119%2FFTmtlnSOT.dat&hit=51&db_idx=1	3	9	2
active	cytosol	809	2.3	Possible flavoprotein	Rv2250A	Rv2250A	Electron acceptor	15458.6	11.1179	intermediary metabolism and respiration	essential		0.64	25	209	L0TBY6	http://www.matrixscience.com/cgi/protein_view.pl?file=..%2Fdata%2F20171119%2FFTmtlnSOT.dat&hit=1&db_idx=1	156	N/D	N/D
active	cytosol	810	4.2	Probable acyl-CoA dehydrogenase FadE8	fadE8	Rv0672	Function unknown, but involved in lipid degradation.	58534.5	5.9478	lipid metabolism	non-essential	M. bovis : Mb0691; M. leprae : ML1888; M. marinum : MMAR_1001; M. smegmatis : MSMEG_1387;	0.41	18	121	I6X9J0	http://www.matrixscience.com/cgi/protein_view.pl?file=..%2Fdata%2F20171119%2FFTmtlnSOO.dat&hit=51&db_idx=1	139	N/D	N/D
active	cytosol	810	4.2	Conserved protein	Rv1867	Rv1867	Function unknown, but supposed involvement in lipid degradation.	53560.5	5.6669	lipid metabolism	non-essential	M. bovis : Mb1898; M. marinum : MMAR_2746; M. smegmatis : MSMEG_3608;	0.66	29	271	P95148	http://www.matrixscience.com/cgi/protein_view.pl?file=..%2Fdata%2F20171119%2FFTmtlnSOO.dat&hit=3&db_idx=1	139	N/D	N/D
active	cytosol	811	2.8	Probable dioxygenase	Rv0654	Rv0654	Function unknown; probably involved in cellular metabolism.	54943.8	6.0252	intermediary metabolism and respiration	non-essential	M. bovis : Mb0673; M. leprae : ML1893; M. marinum : MMAR_0993;	0.33	13	58	P9WPR5	http://www.matrixscience.com/cgi/protein_view.pl?file=..%2Fdata%2F20171119%2FFTmtlnSOE.dat&hit=53&db_idx=1	150	N/D	N/D
active	cytosol	811	2.8	Possible protease IV SppA (endopeptidase IV) (signal peptide peptidase)	sppA	Rv0724	Involved in digestion of the cleaved signal peptides. This activity is necessary to maintain proper secretion of mature proteins across the membrane.	65935.9	5.8256	cell wall and cell processes	non-essential	M. bovis : Mb0745; M. leprae : ML1839; M. marinum : MMAR_1056; M. smegmatis : MSMEG_1476;	0.66	37	285	P95072	http://www.matrixscience.com/cgi/protein_view.pl?file=..%2Fdata%2F20171119%2FFTmtlnSOE.dat&hit=2&db_idx=1	150	N/D	N/D
active	cytosol	811	2.8	Probable acetolactate synthase IlvG (acetohydroxy-acid synthase)(ALS)	ilvG	Rv1820	Valine and isoleucine biosynthesis (first step) [catalytic activity: 2-acetolactate + CO(2) = 2 pyruvate]	57520.5	5.735	intermediary metabolism and respiration	non-essential	M. bovis : Mb1851; M. leprae : ML2083; M. marinum : MMAR_2697;	0.46	19	88	P9WG39	http://www.matrixscience.com/cgi/protein_view.pl?file=..%2Fdata%2F20171119%2FFTmtlnSOE.dat&hit=51&db_idx=1	150	N/D	N/D
active	cytosol	811	2.8	Probable acyl-CoA dehydrogenase FadE24	fadE24	Rv3139	Function unknown, but involved in lipid degradation.	49646.4	5.9166	lipid metabolism	non-essential	M. bovis : Mb3163; M. leprae : ML0661; M. marinum : MMAR_1510; M. smegmatis : MSMEG_2081;	0.36	13	69	P95187	http://www.matrixscience.com/cgi/protein_view.pl?file=..%2Fdata%2F20171119%2FFTmtlnSOE.dat&hit=52&db_idx=1	150	N/D	N/D
active	cytosol	812	1.1	Putative conserved ATPase	Rv0435c	Rv0435c	ATPase; possibly catalyzes the transport of undetermined substrate with hydrolyse of ATP [catalytic activity: ATP + H(2)O + undetermined substrate(in) = ADP + phosphate + undetermined substrate(out)].	75314	4.9584	cell wall and cell processes	non-essential	M. bovis : Mb0443c; M. leprae : ML0309; M. marinum : MMAR_0752; M. smegmatis : MSMEG_0858;	0.7	43	428	P96281	http://www.matrixscience.com/cgi/protein_view.pl?file=..%2Fdata%2F20171119%2FFTmtlnSOL.dat&hit=1&db_idx=1	159	N/D	N/D
active	cytosol	813	4.7	Probable fatty-acid-AMP ligase FadD25 (fatty-acid-AMP synthetase) (fatty-acid-AMP synthase)	fadD25	Rv1521	Function unknown, but involvement in lipid degradation.	63141.6	5.005	lipid metabolism	non-essential	M. bovis : Mb1548; M. marinum : MMAR_2341; M. smegmatis : MSMEG_4731;	0.4	16	86	P9WQ45	http://www.matrixscience.com/cgi/protein_view.pl?file=..%2Fdata%2F20171119%2FFTmtlnSOt.dat&hit=52&db_idx=1	133	N/D	N/D
active	cytosol	813	4.7	Conserved hypothetical protein	Rv2411c	Rv2411c	Function unknown	61383.4	5.5539	conserved hypotheticalsPrediction based on GO and InterPro: intermediary metabolism and respiration (See Mazandu and Mulder, 2012)	non-essential	M. bovis : Mb2434c; M. leprae : ML0605; M. marinum : MMAR_3732; M. smegmatis : MSMEG_4570;	0.52	19	119	P9WLA9	http://www.matrixscience.com/cgi/protein_view.pl?file=..%2Fdata%2F20171119%2FFTmtlnSOt.dat&hit=51&db_idx=1	133	N/D	N/D
active	cytosol	813	4.7	Probable propionyl-CoA carboxylase beta chain 5 AccD5 (pccase) (propanoyl-CoA:carbon dioxide ligase)	accD5	Rv3280	Key enzyme in the catabolic pathway of odd-chain fatty acids, isoleucine, threonine, methionine, and valine [catalytic activity: ATP + propionyl-CoA + CO(2) + H(2)O = ADP + orthophosphate + methylmalonyl-CoA.]	59354.2	5.0195	lipid metabolism	essential	M. bovis : Mb3308; M. leprae : ML0731; M. marinum : MMAR_1256; M. smegmatis : MSMEG_1813;	0.82	39	330	P9WQH7	http://www.matrixscience.com/cgi/protein_view.pl?file=..%2Fdata%2F20171119%2FFTmtlnSOt.dat&hit=1&db_idx=1	133	N/D	41
active	sds	1076	173.6	60 kDa chaperonin 2 GroEL2 (protein CPN60-2) (GroEL protein 2) (65 kDa antigen) (heat shock protein 65) (cell wall protein A) (antigen A)	groEL2	Rv0440	Prevents misfolding and promotes the refolding and proper assembly of unfolded polypeptides generated under stress conditions.	56726.7	4.5594	virulence, detoxification, adaptation	essential	M. bovis : Mb0448; M. leprae : ML0317; M. marinum : MMAR_0759;	0.7	37	416	P9WPE7	http://www.matrixscience.com/cgi/protein_view.pl?file=..%2Fdata%2F20171119%2FFTmtlnSOh.dat&hit=1&db_idx=1	7	10	11
active	sds	1077	40.8	Possible secreted protease	Rv2672	Rv2672	Function unknown; possibly hydrolyzes peptides and/or proteins.	54015.7	4.7204	intermediary metabolism and respiration	non-essential	M. bovis : Mb2691; M. leprae : ML1339; M. marinum : MMAR_2044; M. smegmatis : MSMEG_2786;	0.84	30	265	P71969	http://www.matrixscience.com/cgi/protein_view.pl?file=..%2Fdata%2F20171119%2FFTmtlnSOe.dat&hit=1&db_idx=1	25	N/D	N/D
active	sds	1078	48.6	Probable ATP synthase alpha chain AtpA	atpA	Rv1308	Produces ATP from ADP in the presence of a proton gradient across the membrane. The alpha chain is a regulatory subunit [catalytic activity:ATP + H(2)O + H(+)(in) = ADP + phosphate + H(+)(out)]	59288.3	4.7814	intermediary metabolism and respiration	essential	M. bovis : Mb1340; M. leprae : ML1143; M. smegmatis : MSMEG_4938;	0.74	43	503	P9WPU7	http://www.matrixscience.com/cgi/protein_view.pl?file=..%2Fdata%2F20171119%2FFTmtlnSOm.dat&hit=1&db_idx=1	23	12	47
active	sds	1079	26.2	Probable macrolide-transport ATP-binding protein ABC transporter	Rv2477c	Rv2477c	Thought to be involved in active transport of macrolide across the membrane (export): macrolide antibiotics resistance by an export mechanism. Responsible for energy coupling to the transport system.	61893.1	4.9489	cell wall and cell processes	essential	M. bovis : Mb2504c; M. leprae : ML1248; M. marinum : MMAR_3830; M. smegmatis : MSMEG_4700;	0.82	56	582	P9WQK3	http://www.matrixscience.com/cgi/protein_view.pl?file=..%2Fdata%2F20171119%2FFTmtlnSOR.dat&hit=1&db_idx=1	35	63	60
active	sds	1080	8.2	Probable chaperone protein DnaK (heat shock protein 70) (heat shock 70 kDa protein) (HSP70)	dnaK	Rv0350	Acts as a chaperone. Involved in induction by stress conditions e.g. heat shock. Possibly has an ATPase activity. Seems to be regulated positively by sigh (Rv3223c product) and negatively by HSPR (Rv0353 product).	66830.9	4.5884	virulence, detoxification, adaptation	essential	M. bovis : Mb0358; M. leprae : ML2496; M. marinum : MMAR_0637; M. smegmatis : MSMEG_0709;	0.83	41	428	P9WMJ9	http://www.matrixscience.com/cgi/protein_view.pl?file=..%2Fdata%2F20171119%2FFTmtlnSwT.dat&hit=8&db_idx=1	68	13	54
active	sds	1081	2.6	Conserved protein with FHA domain, FhaA	fhaA	Rv0020c	Signal transduction	56880.3	4.653	regulatory proteins	non-essential	M. bovis : Mb0020c; M. leprae : ML0022; M. marinum : MMAR_0022; M. smegmatis : MSMEG_0035;	0.78	20	91	P71590	http://www.matrixscience.com/cgi/protein_view.pl?file=..%2Fdata%2F20171119%2FFTmtlnSwS.dat&hit=3&db_idx=1	87	N/D	N/D
active	sds	1081	2.6	Mce-family protein Mce1D	mce1D	Rv0172	Unknown, but thought to be involved in host cell invasion.	56498.4	4.7519	virulence, detoxification, adaptation	non-essential	M. bovis : Mb0178; M. leprae : ML2592; M. marinum : MMAR_0415; M. smegmatis : MSMEG_0137;	0.46	14	81	O07416	http://www.matrixscience.com/cgi/protein_view.pl?file=..%2Fdata%2F20171119%2FFTmtlnSwS.dat&hit=52&db_idx=1	95	N/D	N/D
active	sds	1081	2.6	Two component sensor histidine kinase DosT	dosT	Rv2027c	Sensor part of the two component regulatory system DEVR/DEVS/dost; O2, NO and CO are ligands, dost is inactive when bound to oxygen	62136.5	4.6203	regulatory proteins	non-essential	M. bovis : Mb2052c; M. smegmatis : MSMEG_5241;	0.52	21	86	P9WGK1	http://www.matrixscience.com/cgi/protein_view.pl?file=..%2Fdata%2F20171119%2FFTmtlnSwS.dat&hit=51&db_idx=1	95	N/D	N/D
active	sds	1082	11.3	Probable lipoprotein aminopeptidase LpqL	lpqL	Rv0418	Function unknown; hydrolyzes peptides and/or proteins.	52042.4	4.7813	cell wall and cell processes	non-essential	M. bovis : Mb0426; M. marinum : MMAR_0726; M. smegmatis : MSMEG_0806;	0.86	32	356	P96264	http://www.matrixscience.com/cgi/protein_view.pl?file=..%2Fdata%2F20171119%2FFTmtlnSwE.dat&hit=1&db_idx=1	60	N/D	N/D
active	sds	1082	11.3	Possible secreted protease	Rv2672	Rv2672	Function unknown; possibly hydrolyzes peptides and/or proteins.	54015.7	4.7204	intermediary metabolism and respiration	non-essential	M. bovis : Mb2691; M. leprae : ML1339; M. marinum : MMAR_2044; M. smegmatis : MSMEG_2786;	0.34	10	58	P71969	http://www.matrixscience.com/cgi/protein_view.pl?file=..%2Fdata%2F20171119%2FFTmtlnSwE.dat&hit=51&db_idx=1	25	N/D	N/D
active	sds	1083	4.4	Probable chaperone protein HtpG (heat shock protein) (HSP90 family protein) (high temperature protein G)	htpG	Rv2299c	Molecular chaperone involved in protein folding. Has ATPase activity.	72961.1	4.5141	virulence, detoxification, adaptation	non-essential	M. leprae : ML1623; M. marinum : MMAR_3521;	0.82	51	450	P9WMJ7	http://www.matrixscience.com/cgi/protein_view.pl?file=..%2Fdata%2F20171119%2FFTmtlnSwh.dat&hit=1&db_idx=1	79	61	75
active	sds	1084	3.2	Mycobacterial proteasome ATPase Mpa	mpa	Rv2115c	Involved in proteasomal protein degradation	67401.1	4.6304	cell wall and cell processes	non-essential	M. bovis : Mb2139c; M. leprae : ML1316; M. marinum : MMAR_3091; M. smegmatis : MSMEG_3902;	0.66	37	448	P9WQN5	http://www.matrixscience.com/cgi/protein_view.pl?file=..%2Fdata%2F20171119%2FFTmtlnSwe.dat&hit=2&db_idx=1	90	N/D	N/D
active	sds	1085	2	Probable homoserine dehydrogenase ThrA	thrA	Rv1294	Involved in the conversion of L-aspartate to homoserine (third step). Homoserine participates in the biosynthesis of threonine and then isoleucine and in the biosynthesis of methionine [catalytic activity: L-homoserine + NAD(P)(+) = L-aspartate 4-semialdehyde + NAD(P)H.]	45520.7	4.5009	intermediary metabolism and respiration	essential	M. bovis : Mb1326; M. leprae : ML1129; M. marinum : MMAR_4103; M. smegmatis : MSMEG_4957;	0.67	17	150	P9WPX1	http://www.matrixscience.com/cgi/protein_view.pl?file=..%2Fdata%2F20171119%2FFTmtlnSwR.dat&hit=47&db_idx=1	100	N/D	N/D
active	sds	1086	18.3	Glutamine synthetase GlnA1 (glutamine synthase) (GS-I)	glnA1	Rv2220	Involved in glutamine biosynthesis [catalytic activity: ATP + L-glutamate + NH(3) = ADP + glutamine + orthophosphate].	53537.9	4.8416	intermediary metabolism and respiration	essential	M. bovis : Mb2244; M. leprae : ML0925; M. marinum : MMAR_3289; M. smegmatis : MSMEG_4290;	0.6	23	117	P9WN39	http://www.matrixscience.com/cgi/protein_view.pl?file=..%2Fdata%2F20171119%2FFTmtlnSaT.dat&hit=51&db_idx=1	48	N/D	6
active	sds	1086	18.3	60 kDa chaperonin 1 GroEL1 (protein CPN60-1) (GroEL protein 1)	groEL1	Rv3417c	Prevents misfolding and promotes the refolding and proper assembly of unfolded polypeptides generated under stress conditions.	55877.5	4.7423	virulence, detoxification, adaptation	non-essential	M. bovis : Mb3451c; M. leprae : ML0381; M. marinum : MMAR_1126; M. smegmatis : MSMEG_1583;	0.86	50	410	P9WPE9	http://www.matrixscience.com/cgi/protein_view.pl?file=..%2Fdata%2F20171119%2FFTmtlnSaT.dat&hit=5&db_idx=1	48	N/D	6
active	sds	1087	12.5	Glutamine synthetase GlnA1 (glutamine synthase) (GS-I)	glnA1	Rv2220	Involved in glutamine biosynthesis [catalytic activity: ATP + L-glutamate + NH(3) = ADP + glutamine + orthophosphate].	53537.9	4.8416	intermediary metabolism and respiration	essential	M. bovis : Mb2244; M. leprae : ML0925; M. marinum : MMAR_3289; M. smegmatis : MSMEG_4290;	0.71	29	171	P9WN39	http://www.matrixscience.com/cgi/protein_view.pl?file=..%2Fdata%2F20171119%2FFTmtlnSaS.dat&hit=1&db_idx=1	48	N/D	6
active	sds	1087	12.5	Probable polyketide synthase Pks15	pks15	Rv2947c	Polyketide synthase possibly involved in lipid synthesis	51669.8	4.6466	lipid metabolism	non-essential	M. bovis : Mb2971c; M. leprae : ML0135;	0.46	13	53	P96284	http://www.matrixscience.com/cgi/protein_view.pl?file=..%2Fdata%2F20171119%2FFTmtlnSaS.dat&hit=52&db_idx=1	58	N/D	N/D
active	sds	1087	12.5	60 kDa chaperonin 1 GroEL1 (protein CPN60-1) (GroEL protein 1)	groEL1	Rv3417c	Prevents misfolding and promotes the refolding and proper assembly of unfolded polypeptides generated under stress conditions.	55877.5	4.7423	virulence, detoxification, adaptation	non-essential	M. bovis : Mb3451c; M. leprae : ML0381; M. marinum : MMAR_1126; M. smegmatis : MSMEG_1583;	0.45	16	76	P9WPE9	http://www.matrixscience.com/cgi/protein_view.pl?file=..%2Fdata%2F20171119%2FFTmtlnSaS.dat&hit=51&db_idx=1	48	N/D	6
active	sds	1088	1.6	Probable trigger factor (TF) protein Tig	tig	Rv2462c	Involved in protein export. Acts as a chaperone by maintaining the newly synthesized protein in an open conformation.	50584	4.1654	cell wall and cell processes	non-essential	M. bovis : Mb2489c; M. leprae : ML1481; M. marinum : MMAR_3809; M. smegmatis : MSMEG_4674;	0.74	28	346	P9WG55	http://www.matrixscience.com/cgi/protein_view.pl?file=..%2Fdata%2F20171119%2FFTmtlnSaE.dat&hit=1&db_idx=1	104	N/D	N/D
active	sds	1089	4.3	Unknown protein	Rv1006	Rv1006	Unknown	61297.6	5.3152	conserved hypotheticalsPrediction based on GO and InterPro: intermediary metabolism and respiration (See Mazandu and Mulder, 2012)	non-essential	M. bovis : Mb1033; M. leprae : ML0237; M. marinum : MMAR_4485;	0.77	32	299	O05592	http://www.matrixscience.com/cgi/protein_view.pl?file=..%2Fdata%2F20171119%2FFTmtlnSat.dat&hit=5&db_idx=1	80	75	N/D
active	sds	1089	4.3	Probable glutamyl-tRNA(GLN) amidotransferase (subunit B) GatB (Glu-ADT subunit B)	gatB	Rv3009c	Component of the translational apparatus. Furnishes a means for formation of correctly charged GLN-tRNA(GLN) through the transamidation of misacylated GLU- tRNA(GLN) in organisms which lack glutaminyl-tRNA synthetase. The reaction takes place in the presence of glutamine and ATP through an activated gamma-phospho-GLU-tRNA(GLN) [catalytic activity: ATP + L-glutamyl-tRNA(GLN) + L-glutamine = ADP + …	54632.9	4.8452	information pathways	non-essential	M. bovis : Mb3034c; M. leprae : ML1700; M. marinum : MMAR_1704; M. smegmatis : MSMEG_2367;	0.57	16	109	P9WN61	http://www.matrixscience.com/cgi/protein_view.pl?file=..%2Fdata%2F20171119%2FFTmtlnSat.dat&hit=51&db_idx=1	80	N/D	N/D
active	sds	1090	64.5	Deamidase of pup Dop	dop	Rv2112c	Deamidates the C-terminal glutamine of pup	60129.2	5.9373	intermediary metabolism and respiration	non-essential	M. bovis : Mb2136c; M. leprae : ML1320; M. marinum : MMAR_3087; M. smegmatis : MSMEG_3897;	0.8	34	135	P9WNU9	http://www.matrixscience.com/cgi/protein_view.pl?file=..%2Fdata%2F20171119%2FFTmtlnSah.dat&hit=51&db_idx=1	17	N/D	N/D
active	sds	1090	64.5	Probable carboxylesterase CaeA	caeA	Rv2224c	Converts unknown esters to corresponding free acid and alcohol	55892.4	6.0724	cell wall and cell processes	non-essential	M. bovis : Mb2248c; M. leprae : ML1633; M. marinum : MMAR_3297; M. smegmatis : MSMEG_4296;	0.79	36	169	P9WHR3	http://www.matrixscience.com/cgi/protein_view.pl?file=..%2Fdata%2F20171119%2FFTmtlnSah.dat&hit=1&db_idx=1	17	N/D	N/D
active	sds	1091	4.2	Probable periplasmic oligopeptide-binding lipoprotein OppA	oppA	Rv1280c	Involved in active transport of oligopeptide across the membrane (import). This protein is a component of the oligopeptide permease, a binding protein-dependent transport system; it binds peptides up to five amino acids long with high affinity.	63444.5	7.0652	cell wall and cell processes	non-essential	M. bovis : Mb1311c; M. leprae : ML1121; M. marinum : MMAR_4139; M. smegmatis : MSMEG_4999;	0.69	30	217	P9WGU5	http://www.matrixscience.com/cgi/protein_view.pl?file=..%2Fdata%2F20171119%2FFTmtlnSam.dat&hit=22&db_idx=1	81	N/D	N/D
active	sds	1091	4.2	Deamidase of pup Dop	dop	Rv2112c	Deamidates the C-terminal glutamine of pup	60129.2	5.9373	intermediary metabolism and respiration	non-essential	M. bovis : Mb2136c; M. leprae : ML1320; M. marinum : MMAR_3087; M. smegmatis : MSMEG_3897;	0.43	18	53	P9WNU9	http://www.matrixscience.com/cgi/protein_view.pl?file=..%2Fdata%2F20171119%2FFTmtlnSam.dat&hit=52&db_idx=1	17	N/D	N/D
active	sds	1091	4.2	Probable carboxylesterase CaeA	caeA	Rv2224c	Converts unknown esters to corresponding free acid and alcohol	55892.4	6.0724	cell wall and cell processes	non-essential	M. bovis : Mb2248c; M. leprae : ML1633; M. marinum : MMAR_3297; M. smegmatis : MSMEG_4296;	0.46	15	61	P9WHR3	http://www.matrixscience.com/cgi/protein_view.pl?file=..%2Fdata%2F20171119%2FFTmtlnSam.dat&hit=51&db_idx=1	17	N/D	N/D
active	sds	1092	5.5	Deamidase of pup Dop	dop	Rv2112c	Deamidates the C-terminal glutamine of pup	60129.2	5.9373	intermediary metabolism and respiration	non-essential	M. bovis : Mb2136c; M. leprae : ML1320; M. marinum : MMAR_3087; M. smegmatis : MSMEG_3897;	0.49	20	160	P9WNU9	http://www.matrixscience.com/cgi/protein_view.pl?file=..%2Fdata%2F20171119%2FFTmtlnSaR.dat&hit=51&db_idx=1	17	N/D	N/D
active	sds	1092	5.5	Probable carboxylesterase CaeA	caeA	Rv2224c	Converts unknown esters to corresponding free acid and alcohol	55892.4	6.0724	cell wall and cell processes	non-essential	M. bovis : Mb2248c; M. leprae : ML1633; M. marinum : MMAR_3297; M. smegmatis : MSMEG_4296;	0.52	27	244	P9WHR3	http://www.matrixscience.com/cgi/protein_view.pl?file=..%2Fdata%2F20171119%2FFTmtlnSaR.dat&hit=3&db_idx=1	17	N/D	N/D
active	sds	1093	22.7	Conserved protein	Rv1232c	Rv1232c	Function unknown	47374.4	5.0799	conserved hypotheticals	non-essential	M. bovis : Mb1264c; M. leprae : ML1083; M. marinum : MMAR_4209; M. smegmatis : MSMEG_5065;	0.68	25	323	O86315	http://www.matrixscience.com/cgi/protein_view.pl?file=..%2Fdata%2F20171119%2FFTmtlnSnT.dat&hit=3&db_idx=1	41	N/D	3
active	sds	1094	1.4	Conserved protein	Rv1232c	Rv1232c	Function unknown	47374.4	5.0799	conserved hypotheticals	non-essential	M. bovis : Mb1264c; M. leprae : ML1083; M. marinum : MMAR_4209; M. smegmatis : MSMEG_5065;	0.45	13	103	O86315	http://www.matrixscience.com/cgi/protein_view.pl?file=..%2Fdata%2F20171119%2FFTmtlnSnO.dat&hit=51&db_idx=1	41	N/D	3
active	sds	1094	1.4	Probable cell division protein FtsY (SRP receptor) (signal recognition particle receptor)	ftsY	Rv2921c	Probably involved in the reception and insertion of a subset of proteins at the membrane: possibly membrane receptor for FFH|Rv2916c.	43999.2	4.971	cell wall and cell processes	non-essential	M. bovis : Mb2945c; M. leprae : ML1628; M. marinum : MMAR_1786; M. smegmatis : MSMEG_2424;	0.64	17	151	P9WGD9	http://www.matrixscience.com/cgi/protein_view.pl?file=..%2Fdata%2F20171119%2FFTmtlnSnO.dat&hit=1&db_idx=1	97	N/D	N/D
active	sds	1095	2.3	Maltokinase Mak	mak	Rv0127	Catalyzes the transfer of a phosphate group from ATP to maltose to produce maltose-1-phosphate [catalytic activity: ATP + maltose = ADP + maltose-1-phosphate]	49879.1	4.8225	virulence, detoxification, adaptation	essential	M. bovis : Mb0132; M. leprae : ML2657; M. marinum : MMAR_0326; M. smegmatis : MSMEG_6514;	0.68	26	199	O07177	http://www.matrixscience.com/cgi/protein_view.pl?file=..%2Fdata%2F20171119%2FFTmtlnSnt.dat&hit=51&db_idx=1	97	N/D	N/D
active	sds	1095	2.3	Probable cell division protein FtsY (SRP receptor) (signal recognition particle receptor)	ftsY	Rv2921c	Probably involved in the reception and insertion of a subset of proteins at the membrane: possibly membrane receptor for FFH|Rv2916c.	43999.2	4.971	cell wall and cell processes	non-essential	M. bovis : Mb2945c; M. leprae : ML1628; M. marinum : MMAR_1786; M. smegmatis : MSMEG_2424;	0.68	20	228	P9WGD9	http://www.matrixscience.com/cgi/protein_view.pl?file=..%2Fdata%2F20171119%2FFTmtlnSnt.dat&hit=3&db_idx=1	97	N/D	N/D
active	sds	1096	17.7	Dihydrolipoamide dehydrogenase LpdC (lipoamide reductase (NADH)) (lipoyl dehydrogenase) (dihydrolipoyl dehydrogenase) (diaphorase)	lpdC	Rv0462	Involved in energy metabolism. Lipoamide dehydrogenase is the E3 component of pyruvate dehydrogenase and the alpha-ketoacid dehydrogenase complex [catalytic activity: dihydrolipoamide + NAD(+) = lipoamide + NADH]. Also involved in antioxidant defense; LPDC|Rv0462, DLAT|Rv2215, AHPD|Rv2429, and AHPC|Rv2428 constitute an NADH-dependent peroxidase and peroxynitrite reductase that provides protection…	49207.1	5.7049	intermediary metabolism and respiration	essential	M. bovis : Mb0471; M. leprae : ML2387; M. marinum : MMAR_0785; M. smegmatis : MSMEG_0903;	0.28	10	164	P9WHH9	http://www.matrixscience.com/cgi/protein_view.pl?file=..%2Fdata%2F20171119%2FFTmtlnSnm.dat&hit=4&db_idx=1	49	N/D	70
active	sds	1096	17.7	Conserved protein	Rv0907	Rv0907	Function unknown, possibly involved in cell wall biosynthesis.	56718.3	5.5495	cell wall and cell processes	essential	M. leprae : ML2116; M. marinum : MMAR_4623; M. smegmatis : MSMEG_5637;	0.42	12	62	O05900	http://www.matrixscience.com/cgi/protein_view.pl?file=..%2Fdata%2F20171119%2FFTmtlnSnh.dat&hit=52&db_idx=1	49	N/D	N/D
active	sds	1096	17.7	Probable pyruvate kinase PykA	pykA	Rv1617	Produces phosphoenol pyruvate in glycolysis [catalytic activity: ATP + pyruvate = ADP + phosphoenolpyruvate]	50667.1	5.3743	intermediary metabolism and respiration	essential	M. bovis : Mb1643; M. leprae : ML1277; M. marinum : MMAR_2420; M. smegmatis : MSMEG_3227;	0.45	12	80	P9WKE5	http://www.matrixscience.com/cgi/protein_view.pl?file=..%2Fdata%2F20171119%2FFTmtlnSnh.dat&hit=51&db_idx=1	49	68	13
active	sds	1096	17.7	Probable UDP-N-acetylmuramoylalanyl-D-glutamyl-2,6-diaminopimelate-D-alanyl-D-alanyl ligase MurF	murF	Rv2157c	Involved in cell wall formation; peptidoglycan biosynthesis.	51632.6	5.6424	cell wall and cell processes	essential	M. bovis : Mb2181c; M. leprae : ML0910; M. marinum : MMAR_3197; M. smegmatis : MSMEG_4231;	0.67	8	61	P9WJL1	http://www.matrixscience.com/cgi/protein_view.pl?file=..%2Fdata%2F20171119%2FFTmtlnSnh.dat&hit=53&db_idx=1	49	68	N/D
active	sds	1096	17.7	3-deoxy-D-arabino-heptulosonate 7-phosphate synthase AroG (DAHP synthetase, phenylalanine-repressible)	aroG	Rv2178c	Chorismate biosynthesis	50641.4	5.5557	intermediary metabolism and respiration	essential	M. bovis : Mb2200c; M. leprae : ML0896; M. marinum : MMAR_1854, MMAR_3222; M. smegmatis : MSMEG_4244;	0.86	36	318	O53512	http://www.matrixscience.com/cgi/protein_view.pl?file=..%2Fdata%2F20171119%2FFTmtlnSnh.dat&hit=1&db_idx=1	49	N/D	13
active	sds	1097	14.1	Conserved protein	Rv2004c	Rv2004c	Unknown	54422.5	6.2717	conserved hypotheticalsPrediction based on GO and InterPro: regulatory proteins (See Mazandu and Mulder, 2012)	essential	M. bovis : Mb2027c; M. marinum : MMAR_3476; M. smegmatis : MSMEG_3942;	0.39	14	104	P9WLN3	http://www.matrixscience.com/cgi/protein_view.pl?file=..%2Fdata%2F20171119%2FFTmtlnSnR.dat&hit=51&db_idx=1	56	N/D	N/D
active	sds	1097	14.1	Probable inosine-5'-monophosphate dehydrogenase GuaB2 (imp dehydrogenase) (inosinic acid dehydrogenase) (inosinate dehydrogenase) (imp oxidoreductase) (inosine-5'-monophosphate oxidoreductase) (IMPDH) (IMPD)	guaB2	Rv3411c	Catalyses the first reaction unique to GMP biosynthesis [catalytic activity: inosine 5'-phosphate + NAD(+) + H(2)O = xanthosine 5'-phosphate + NADH].	54867	6.33	intermediary metabolism and respiration	essential	M. bovis : Mb3445c; M. leprae : ML0387; M. marinum : MMAR_1137; M. smegmatis : MSMEG_1602;	0.81	47	461	P9WKI7	http://www.matrixscience.com/cgi/protein_view.pl?file=..%2Fdata%2F20171119%2FFTmtlnSnR.dat&hit=1&db_idx=1	56	N/D	N/D
active	sds	1098	8.7	Probable inosine-5'-monophosphate dehydrogenase GuaB2 (imp dehydrogenase) (inosinic acid dehydrogenase) (inosinate dehydrogenase) (imp oxidoreductase) (inosine-5'-monophosphate oxidoreductase) (IMPDH) (IMPD)	guaB2	Rv3411c	Catalyses the first reaction unique to GMP biosynthesis [catalytic activity: inosine 5'-phosphate + NAD(+) + H(2)O = xanthosine 5'-phosphate + NADH].	54867	6.33	intermediary metabolism and respiration	essential	M. bovis : Mb3445c; M. leprae : ML0387; M. marinum : MMAR_1137; M. smegmatis : MSMEG_1602;	0.89	50	526	P9WKI7	http://www.matrixscience.com/cgi/protein_view.pl?file=..%2Fdata%2F20171119%2FFTmtlnStO.dat&hit=1&db_idx=1	56	N/D	N/D
active	sds	1099	63.8	Probable aminopeptidase PepB	pepB	Rv2213	Protein degradation	53449.3	8.2101	intermediary metabolism and respiration	non-essential	M. bovis : Mb2236; M. leprae : ML0864; M. marinum : MMAR_3258; M. smegmatis : MSMEG_4281;	0.71	31	398	P9WHT3	http://www.matrixscience.com/cgi/protein_view.pl?file=..%2Fdata%2F20171119%2FFTmtlnStS.dat&hit=1&db_idx=1	19	N/D	N/D
active	sds	1100	4.2	Probable acetyl-CoA acyltransferase FadA2 (3-ketoacyl-CoA thiolase) (beta-ketothiolase)	fadA2	Rv0243	Function unknown, but involved in lipid degradation [catalytic activity: acyl-CoA + acetyl-CoA = CoA + 3-oxoacyl-CoA].	46075.2	6.6351	lipid metabolism	non-essential	M. bovis : Mb0249; M. leprae : ML2564; M. marinum : MMAR_0504; M. smegmatis : MSMEG_0373;	0.47	14	93	O86361	http://www.matrixscience.com/cgi/protein_view.pl?file=..%2Fdata%2F20171120%2FFTmtlaSwT.dat&hit=52&db_idx=1	82	N/D	N/D
active	sds	1100	4.2	Probable aminopeptidase PepB	pepB	Rv2213	Protein degradation	53449.3	8.2101	intermediary metabolism and respiration	non-essential	M. bovis : Mb2236; M. leprae : ML0864; M. marinum : MMAR_3258; M. smegmatis : MSMEG_4281;	0.5	18	144	P9WHT3	http://www.matrixscience.com/cgi/protein_view.pl?file=..%2Fdata%2F20171120%2FFTmtlaSwT.dat&hit=51&db_idx=1	19	N/D	N/D
active	sds	1100	4.2	Probable signal recognition particle protein Ffh (fifty-four homolog) (SRP protein)	ffh	Rv2916c	Necessary for efficient export of extra-cytoplasmic proteins. Binds to the signal sequence when it emerges from the ribosomes.	54969.5	8.4695	cell wall and cell processes	essential	M. bovis : Mb2940c; M. leprae : ML1622; M. marinum : MMAR_1792; M. smegmatis : MSMEG_2430;	0.62	30	214	P9WGD7	http://www.matrixscience.com/cgi/protein_view.pl?file=..%2Fdata%2F20171120%2FFTmtlaSwT.dat&hit=1&db_idx=1	82	N/D	N/D
active	sds	1101	2.7	DNA-directed RNA polymerase (beta chain) RpoB (transcriptase beta chain) (RNA polymerase beta subunit)	rpoB	Rv0667	Catalyzes the transcription of DNA into RNA using the four ribonucleoside triphosphates as substrates [catalytic activity: N nucleoside triphosphate = N diphosphate + {RNA}(N)].	129218	4.67	information pathways	essential	M. bovis : Mb0686; M. leprae : ML1891; M. marinum : MMAR_0995; M. smegmatis : MSMEG_1367;	0.64	64	510	P9WGY9	http://www.matrixscience.com/cgi/protein_view.pl?file=..%2Fdata%2F20171119%2FFTmtlnStt.dat&hit=1&db_idx=1	94	17	69
active	sds	1102	1.5	Possible conserved transmembrane alanine and glycine rich protein	Rv2721c	Rv2721c	Unknown	72339.7	4.2239	cell wall and cell processes	non-essential	M. bovis : Mb2740c; M. leprae : ML1002; M. marinum : MMAR_1991; M. smegmatis : MSMEG_2739;	0.73	30	284	I6XF52	http://www.matrixscience.com/cgi/protein_view.pl?file=..%2Fdata%2F20171119%2FFTmtlnSte.dat&hit=1&db_idx=1	105	60	67
active	sds	1103	9.8	Probable elongation factor G FusA1 (EF-G)	fusA1	Rv0684	This protein promotes the GTP-dependent translocation of the nascent protein chain from the A-site to the P-site of the ribosome.	77170.5	4.6927	information pathways	essential	M. bovis : Mb0703; M. leprae : ML1878; M. marinum : MMAR_1013;	0.77	50	472	P9WNM7	http://www.matrixscience.com/cgi/protein_view.pl?file=..%2Fdata%2F20171119%2FFTmtlGcST.dat&hit=2&db_idx=1	61	33	64
active	sds	1105	15.7	Probable ATP-dependent protease ATP-binding subunit ClpC1	clpC1	Rv3596c	Hydrolyses proteins in presence of ATP. May interact with a CLPP-like protease involved in degradation of denatured proteins.	93552.4	5.6591	intermediary metabolism and respiration	essential	M. bovis : Mb3627c; M. leprae : ML0235; M. marinum : MMAR_5100; M. smegmatis : MSMEG_6091;	0.62	44	414	P9WPC9	http://www.matrixscience.com/cgi/protein_view.pl?file=..%2Fdata%2F20171119%2FFTmtlGcSO.dat&hit=1&db_idx=1	55	92	62
active	sds	1106	8.8	DNA gyrase (subunit B) GyrB (DNA topoisomerase (ATP-hydrolysing)) (DNA topoisomerase II) (type II DNA topoisomerase)	gyrB	Rv0005	DNA gyrase negatively supercoils closed circular double-stranded DNA in an ATP-dependent manner and also catalyzes the interconversion of other topological isomers of double-stranded DNA rings, including catenanes and knotted rings [catalytic activity: ATP-dependent breakage, passage and rejoining of double-stranded DNA].	74058.7	6.3474	information pathways	essential	M. bovis : Mb0005; M. leprae : ML0005; M. marinum : MMAR_0005; M. smegmatis : MSMEG_0005;	0.41	33	323	P9WG45	http://www.matrixscience.com/cgi/protein_view.pl?file=..%2Fdata%2F20171119%2FFTmtlGcSS.dat&hit=1&db_idx=1	64	N/D	N/D
active	sds	1107	19.9	Fatty-acid-AMP ligase FadD32 (fatty-acid-AMP synthetase) (fatty-acid-AMP synthase). Also shown to have acyl-ACP ligase activity.	fadD32	Rv3801c	Involved in the final steps of mycolic acid biosynthesis. Activates meromycolic acid into meromycoloyl-AMP and transfers the meromycolic acyl chains onto PKS13	69232	6.1033	lipid metabolism	essential	M. bovis : Mb3831c; M. leprae : ML0100; M. marinum : MMAR_5365; M. smegmatis : MSMEG_6393;	0.7	29	363	O53580	http://www.matrixscience.com/cgi/protein_view.pl?file=..%2Fdata%2F20171119%2FFTmtlGcSE.dat&hit=1&db_idx=1	46	N/D	N/D
active	sds	1108	36.6	Probable succinate dehydrogenase [iron-sulfur subunit] (succinic dehydrogenase)	Rv0248c	Rv0248c	Involved in interconversion of fumarate and succinate (aerobic respiration) [catalytic activity: succinate + acceptor = fumarate + reduced acceptor].	70680.6	5.8082	intermediary metabolism and respiration	non-essential	M. bovis : Mb0254c; M. leprae : ML2559; M. marinum : MMAR_0511; M. smegmatis : MSMEG_0418;	0.71	50	455	O53670	http://www.matrixscience.com/cgi/protein_view.pl?file=..%2Fdata%2F20171119%2FFTmtlGcSL.dat&hit=1&db_idx=1	28	20	39
active	sds	1108	36.6	Probable acyl-CoA ligase FadD31 (acyl-CoA synthetase) (acyl-CoA synthase)	fadD31	Rv1925	Function unknown, but involvement in lipid degradation.	66310.1	5.4576	lipid metabolism	non-essential	M. bovis : Mb1960; M. leprae : ML1980c; M. marinum : MMAR_2835; M. smegmatis : MSMEG_3465;	0.47	16	79	I6Y7V6	http://www.matrixscience.com/cgi/protein_view.pl?file=..%2Fdata%2F20171119%2FFTmtlGcSL.dat&hit=51&db_idx=1	28	66	32
active	sds	1109	16.8	Transmembrane serine/threonine-protein kinase D PknD (protein kinase D) (STPK D)	pknD	Rv0931c	Involved in signal transduction (via phosphorylation). Thought to regulate phosphate transport. Can phosphorylate the peptide substrate myelin basic protein (MBP) at serine and threonine residues. Can be autophosphorylated on threonine residues [catalytic activity: ATP + a protein = ADP + a phosphoprotein].	69513.2	5.6353	regulatory proteins	non-essential	M. bovis : Mb0954c, Mb0955c; M. leprae : ML0743; M. marinum : MMAR_4577;	0.45	17	77	P9WI79	http://www.matrixscience.com/cgi/protein_view.pl?file=..%2Fdata%2F20171119%2FFTmtlGcSt.dat&hit=51&db_idx=1	16	N/D	N/D
active	sds	1109	16.8	Probable acyl-CoA ligase FadD31 (acyl-CoA synthetase) (acyl-CoA synthase)	fadD31	Rv1925	Function unknown, but involvement in lipid degradation.	66310.1	5.4576	lipid metabolism	non-essential	M. bovis : Mb1960; M. leprae : ML1980c; M. marinum : MMAR_2835; M. smegmatis : MSMEG_3465;	0.85	40	383	I6Y7V6	http://www.matrixscience.com/cgi/protein_view.pl?file=..%2Fdata%2F20171119%2FFTmtlGcSt.dat&hit=1&db_idx=1	28	66	32
active	sds	1110	1.8	Probable fatty oxidation protein FadB	fadB	Rv0860	Involved in fatty acid degradation (probably in fatty acid beta-oxidation cycle).	76104.1	5.2147	lipid metabolism	non-essential	M. bovis : Mb0883; M. leprae : ML2161; M. marinum : MMAR_4676; M. smegmatis : MSMEG_5720;	0.68	52	427	O53872	http://www.matrixscience.com/cgi/protein_view.pl?file=..%2Fdata%2F20171119%2FFTmtlGcSh.dat&hit=1&db_idx=1	102	66	32
active	sds	1110	1.8	Probable acyl-CoA ligase FadD31 (acyl-CoA synthetase) (acyl-CoA synthase)	fadD31	Rv1925	Function unknown, but involvement in lipid degradation.	66310.1	5.4576	lipid metabolism	non-essential	M. bovis : Mb1960; M. leprae : ML1980c; M. marinum : MMAR_2835; M. smegmatis : MSMEG_3465;	0.43	15	56	I6Y7V6	http://www.matrixscience.com/cgi/protein_view.pl?file=..%2Fdata%2F20171119%2FFTmtlGcSh.dat&hit=51&db_idx=1	28	66	32
active	sds	1111	2.9	Probable glycerol-3-phosphate dehydrogenase GlpD2	glpD2	Rv3302c	Involved in aerobic respiration and oxidation of glycerol. Reduces an acceptor and generates glycerone phosphate from Sn-glycerol 3-phosphate. Possibly play a role in metabolism of riboflavin, FAD,FMN [catalytic activity: SN-glycerol 3-phosphate + acceptor = glycerone phosphate + reduced acceptor].	62745.8	6.7279	intermediary metabolism and respiration	essential	M. bovis : Mb3330c; M. leprae : ML0713; M. marinum : MMAR_1225; M. smegmatis : MSMEG_1736;	0.41	19	198	P9WN79	http://www.matrixscience.com/cgi/protein_view.pl?file=..%2Fdata%2F20171119%2FFTmtlGcSm.dat&hit=1&db_idx=1	91	N/D	N/D
active	sds	1112	4.9	Conserved protein	Rv2226	Rv2226	Unknown	56333.2	6.5248	conserved hypotheticalsPrediction based on GO and InterPro: cell wall and cell processes (See Mazandu and Mulder, 2012)	non-essential	M. bovis : Mb2250; M. leprae : ML1636; M. marinum : MMAR_3301; M. smegmatis : MSMEG_4302;	0.45	16	84	P9WLH9	http://www.matrixscience.com/cgi/protein_view.pl?file=..%2Fdata%2F20171119%2FFTmtlGcSR.dat&hit=51&db_idx=1	77	N/D	N/D
active	sds	1112	4.9	ESX conserved component EccCb1. ESX-1 type VII secretion system protein.	eccCb1	Rv3871	Function unknown	64560.8	6.646	cell wall and cell processes	essential	M. bovis : Mb3901; M. leprae : ML0052c; M. marinum : MMAR_5446;	0.7	47	366	P9WNB1	http://www.matrixscience.com/cgi/protein_view.pl?file=..%2Fdata%2F20171119%2FFTmtlGcSR.dat&hit=1&db_idx=1	77	N/D	N/D
active	sds	1113	5.7	Probable respiratory nitrate reductase (beta chain) NarH	narH	Rv1162	Nitrate reduction [catalytic activity: nitrite + acceptor = nitrate + reduced acceptor].	62037.8	6.1997	intermediary metabolism and respiration	non-essential	M. bovis : Mb1194; M. leprae : ML1501; M. smegmatis : MSMEG_5139;	0.58	32	216	O06560	http://www.matrixscience.com/cgi/protein_view.pl?file=..%2Fdata%2F20171119%2FFTmtlGcEO.dat&hit=1&db_idx=1	75	N/D	N/D
active	sds	1113	5.7	Probable 1-deoxy-D-xylulose 5-phosphate synthase Dxs1 (1-deoxyxylulose-5-phosphate synthase) (DXP synthase) (DXPS)	dxs1	Rv2682c	Involved in the deoxyxylulose-5-phosphate pathway (DXP) of isoprenoidbiosynthesis (at the first step), and in the biosynthetic pathway to thiamine and pyridoxol (at the first step). Catalyzes the acyloin condensation reaction between atoms 2 and 3 of pyruvate and glyceraldehyde 3-phosphate to yield 1-deoxy-D-xylulose-5-phosphate (DXP).	67885.4	6.3449	intermediary metabolism and respiration	essential	M. bovis : Mb2701c; M. leprae : ML1038; M. marinum : MMAR_2032; M. smegmatis : MSMEG_2776;	0.47	24	120	P9WNS3	http://www.matrixscience.com/cgi/protein_view.pl?file=..%2Fdata%2F20171119%2FFTmtlGcEO.dat&hit=51&db_idx=1	75	N/D	N/D
active	sds	1113	5.7	Acetolactate synthase (large subunit) IlvB1 (acetohydroxy-acid synthase)	ilvB1	Rv3003c	Involved in valine and isoleucine biosynthesis (at the first step) [catalytic activity: 2-acetolactate + CO(2) = 2 pyruvate].	66090.7	6.5098	intermediary metabolism and respiration	essential	M. bovis : Mb3028c; M. leprae : ML1696; M. marinum : MMAR_1710; M. smegmatis : MSMEG_2372;	0.56	21	89	P9WG41	http://www.matrixscience.com/cgi/protein_view.pl?file=..%2Fdata%2F20171119%2FFTmtlGcEO.dat&hit=53&db_idx=1	75	N/D	N/D
active	sds	1114	6.8	Anchored-membrane serine/threonine-protein kinase PknF (protein kinase F) (STPK F)	pknF	Rv1746	Involved in signal transduction (via phosphorylation). Thought to be involved in membrane transport. Phosphorylates the peptide substrate myelin basic protein (MBP) at serine and threonine residues [catalytic activity: ATP + a protein = ADP + a phosphoprotein].	50668.1	5.8274	regulatory proteins	non-essential	M. bovis : Mb1775; M. leprae : ML1386; M. marinum : MMAR_2606; M. smegmatis : MSMEG_3677;	0.52	27	291	P9WI75	http://www.matrixscience.com/cgi/protein_view.pl?file=..%2Fdata%2F20171119%2FFTmtlGcES.dat&hit=1&db_idx=1	72	N/D	N/D
active	sds	1115	3.5	Probable ATP-dependent protease ATP-binding subunit ClpC1	clpC1	Rv3596c	Hydrolyses proteins in presence of ATP. May interact with a CLPP-like protease involved in degradation of denatured proteins.	93552.4	5.6591	intermediary metabolism and respiration	essential	M. bovis : Mb3627c; M. leprae : ML0235; M. marinum : MMAR_5100; M. smegmatis : MSMEG_6091;	0.67	56	605	P9WPC9	http://www.matrixscience.com/cgi/protein_view.pl?file=..%2Fdata%2F20171119%2FFTmtlGcEE.dat&hit=1&db_idx=1	55	92	62
active	sds	1116	2.2	Probable transcription termination factor Rho homolog	rho	Rv1297	Facilitates transcription termination by a mechanism that involves rho binding to the nascent RNA, activation of rho'S RNA-dependent ATPase activity, and release of the mRNA from the DNA template	65101.4	5.4216	information pathways	essential	M. bovis : Mb1329; M. leprae : ML1132; M. marinum : MMAR_4100; M. smegmatis : MSMEG_4954;	0.68	38	374	P9WHF3	http://www.matrixscience.com/cgi/protein_view.pl?file=..%2Fdata%2F20171119%2FFTmtlGcEL.dat&hit=1&db_idx=1	98	N/D	N/D
active	sds	1117	1.8	Probable 5-methyltetrahydropteroyltriglutamate--homocysteine methyltransferase MetE (methionine synthase, vitamin-B12 independent isozyme)	metE	Rv1133c	Catalyzes the transfer of a methyl group from 5-methyltetrahydrofolate to homocysteine resulting in methionine formation (pathway: terminal step in the de novo biosynthesis of methionine) [catalytic activity: 5-methyltetrahydropteroyltri-L-glutamate + L- homocysteine = tetrahydropteroyltri-L-glutamate + L-methionine.]	81549.5	4.9173	intermediary metabolism and respiration	essential	M. bovis : Mb1164c; M. leprae : ML0961; M. marinum : MMAR_4328; M. smegmatis : MSMEG_6638;	0.56	40	299	P9WK07	http://www.matrixscience.com/cgi/protein_view.pl?file=..%2Fdata%2F20171119%2FFTmtlGcEt.dat&hit=1&db_idx=1	103	N/D	63
active	sds	1117	1.8	Catalase-peroxidase-peroxynitritase T KatG	katG	Rv1908c	Multifunctional enzyme, exhibiting both a catalase, a broad-spectrum peroxidase, and a peroxynitritase activities. May play a role in the intracellular survival of mycobacteria within macrophages; protection against reactive oxygen and nitrogen intermediates produced by phagocytic cells. Seems regulated by SIGB|Rv2710 [catalytic activity: 2 H(2)O(2) = O(2) + 2 H(2)O].	80572.8	4.87	virulence, detoxification, adaptation	non-essential	M. bovis : Mb1943c; M. leprae : ML2009; M. smegmatis : MSMEG_6384;	0.35	16	63	P9WIE5	http://www.matrixscience.com/cgi/protein_view.pl?file=..%2Fdata%2F20171119%2FFTmtlGcEt.dat&hit=52&db_idx=1	103	N/D	63
active	sds	1117	1.8	P-hydroxybenzoyl-AMP ligase FadD22	fadD22	Rv2948c	Involved in biosynthesis of phenolic glycolipids (PGLs)	75198.2	4.8581	lipid metabolism	non-essential	M. leprae : ML0134; M. marinum : MMAR_1761;	0.46	22	92	P9WQ61	http://www.matrixscience.com/cgi/protein_view.pl?file=..%2Fdata%2F20171119%2FFTmtlGcEt.dat&hit=51&db_idx=1	103	N/D	N/D
active	sds	1118	1.9	Possible preprotein translocase ATPase SecA2	secA2	Rv1821	Involved in protein export. May interact with the SECY/SECE subunits. SECA has a central role in coupling the hydrolysis of ATP to the transfer of PRE-secretory periplasmic and outer membrane proteins across the membrane.	88919.7	5.114	cell wall and cell processes	non-essential	M. bovis : Mb1852; M. leprae : ML2082; M. marinum : MMAR_2698; M. smegmatis : MSMEG_3654;	0.69	45	463	P9WGP3	http://www.matrixscience.com/cgi/protein_view.pl?file=..%2Fdata%2F20171119%2FFTmtlGcEh.dat&hit=1&db_idx=1	101	N/D	64
active	sds	1119	2.9	Probable DNA polymerase I PolA	polA	Rv1629	Involved in post-incision events. In addition to DNA polymerase activity, this DNA polymerase exhibits 3' to 5' and 5' to 3' exonuclease activity [catalytic activity: N deoxynucleoside triphosphate = N diphosphate + {DNA}(N)].	98440	4.7864	information pathways	non-essential	M. bovis : Mb1655; M. leprae : ML1381; M. marinum : MMAR_2432; M. smegmatis : MSMEG_3839;	0.77	67	720	P9WNU5	http://www.matrixscience.com/cgi/protein_view.pl?file=..%2Fdata%2F20171119%2FFTmtlGcEm.dat&hit=2&db_idx=1	92	N/D	N/D
active	sds	1120	2.9	Probable alanyl-tRNA synthetase AlaS (alanine--tRNA ligase) (alanine translase) (ALARS)	alaS	Rv2555c	Involved in translation mechanism [catalytic activity: ATP + L-alanine + tRNA(ala) = AMP + pyrophosphate + L-alanyl-tRNA (ala)].	97324.8	5.2916	information pathways	essential	M. bovis : Mb2585c; M. leprae : ML0512; M. marinum : MMAR_2170; M. smegmatis : MSMEG_3025;	0.68	60	634	P9WFW7	http://www.matrixscience.com/cgi/protein_view.pl?file=..%2Fdata%2F20171119%2FFTmtlGcER.dat&hit=1&db_idx=1	93	N/D	N/D
active	sds	1121	2.5	Probable preprotein translocase SecA1 1 subunit	secA1	Rv3240c	Involved in protein export. Interacts with the SECY/SECE subunits. SECA has a central role in coupling the hydrolysis of ATP to the transfer of PRE-secretory periplasmic and outer membrane proteins across the membrane.	105990	5.0853	cell wall and cell processes	essential	M. bovis : Mb3268c; M. leprae : ML0779; M. marinum : MMAR_1305; M. smegmatis : MSMEG_1881;	0.67	71	635	P9WGP5	http://www.matrixscience.com/cgi/protein_view.pl?file=..%2Fdata%2F20171119%2FFTmtlGceO.dat&hit=1&db_idx=1	96	70	N/D
active	sds	1122	4.1	Chromosomal replication initiator protein DnaA	dnaA	Rv0001	Plays an important role in the initiation and regulation of chromosomal replication. Binds to the origin of replication; it binds specifically double-stranded DNA at a 9 bp consensus (DNAA box): 5'-TTATC(C/A)A(C/A)A-3'. DNAA binds to ATP and to acidic phospholipids. DNAA protein binds the origin of replication (oriC), ATP and ADP, and exhibited weak ATPase activity.	56548.6	5.3951	information pathways	essential	M. bovis : Mb0001; M. leprae : ML0001; M. marinum : MMAR_0001; M. smegmatis : MSMEG_6947;	0.61	20	122	P9WNW3	http://www.matrixscience.com/cgi/protein_view.pl?file=..%2Fdata%2F20171119%2FFTmtlGceS.dat&hit=51&db_idx=1	83	N/D	N/D
active	sds	1122	4.1	Probable bifunctional protein acetyl-/propionyl-coenzyme A carboxylase (alpha chain) AccA3: biotin carboxylase + biotin carboxyl carrier protein (BCCP)	accA3	Rv3285	Involved in long-chain fatty acid synthesis (at the first step). Carries two functions: biotin carboxyl carrier protein and biotin carboxyltransferase [catalytic activity: ATP + biotin-carboxyl-carrier protein + CO(2) = ADP + orthophosphate + carboxybiotin-carboxyl-carrier protein].	63751	5.5055	lipid metabolism	essential	M. bovis : Mb3313; M. leprae : ML0726; M. marinum : MMAR_1251; M. smegmatis : MSMEG_1807;	0.75	30	340	P96890	http://www.matrixscience.com/cgi/protein_view.pl?file=..%2Fdata%2F20171119%2FFTmtlGceS.dat&hit=1&db_idx=1	83	N/D	5
active	sds	1123	2.1	Chromosomal replication initiator protein DnaA	dnaA	Rv0001	Plays an important role in the initiation and regulation of chromosomal replication. Binds to the origin of replication; it binds specifically double-stranded DNA at a 9 bp consensus (DNAA box): 5'-TTATC(C/A)A(C/A)A-3'. DNAA binds to ATP and to acidic phospholipids. DNAA protein binds the origin of replication (oriC), ATP and ADP, and exhibited weak ATPase activity.	56548.6	5.3951	information pathways	essential	M. bovis : Mb0001; M. leprae : ML0001; M. marinum : MMAR_0001; M. smegmatis : MSMEG_6947;	0.87	50	623	P9WNW3	http://www.matrixscience.com/cgi/protein_view.pl?file=..%2Fdata%2F20171119%2FFTmtlGceE.dat&hit=1&db_idx=1	83	N/D	N/D
active	sds	1124	387.8	Probable iron-regulated elongation factor TU Tuf (EF-TU)	tuf	Rv0685	This protein promotes the GTP-dependent binding of aminoacyl-tRNA to the A-site of ribosomes during protein biosynthesis.	43561.5	5.1199	information pathways	essential	M. bovis : Mb0704; M. leprae : ML1877; M. marinum : MMAR_1014; M. smegmatis : MSMEG_1401;	0.9	41	531	P9WNN1	http://www.matrixscience.com/cgi/protein_view.pl?file=..%2Fdata%2F20171119%2FFTmtlGceL.dat&hit=1&db_idx=1	2	1	1
active	sds	1125	3.6	Probable membrane-anchored mycosin MycP3 (serine protease) (subtilisin-like protease) (subtilase-like) (mycosin-3)	mycP3	Rv0291	Thought to have proteolytic activity.	46127.1	5.1449	intermediary metabolism and respiration	essential	M. bovis : Mb0299; M. leprae : ML2528; M. marinum : MMAR_0550; M. smegmatis : MSMEG_0624;	0.59	15	164	O53695	http://www.matrixscience.com/cgi/protein_view.pl?file=..%2Fdata%2F20171119%2FFTmtlGcet.dat&hit=1&db_idx=1	86	N/D	48
active	sds	1126	40.3	Probable ATP synthase beta chain AtpD	atpD	Rv1310	Produces ATP from ADP in the presence of a proton gradient across the membrane. The beta chain is the catalytic subunit [catalytic activity: ATP + H(2)O + H(+)(in) = ADP + phosphate + H(+)(out)]	53094.2	4.5971	intermediary metabolism and respiration	essential	M. bovis : Mb1342; M. leprae : ML1145; M. marinum : MMAR_4087; M. smegmatis : MSMEG_4936;	0.93	54	631	P9WPU5	http://www.matrixscience.com/cgi/protein_view.pl?file=..%2Fdata%2F20171119%2FFTmtlGceh.dat&hit=1&db_idx=1	26	22	18
active	sds	1127	4.1	Putative ferredoxin reductase	Rv0688	Rv0688	Ferredoxins are iron-sulfur proteins that transfer electrons in a wide variety of metabolic reactions.	43017.8	4.6712	intermediary metabolism and respiration	non-essential	M. bovis : Mb0707; M. leprae : ML1874; M. marinum : MMAR_1017; M. smegmatis : MSMEG_1416;	0.56	13	80	P95034	http://www.matrixscience.com/cgi/protein_view.pl?file=..%2Fdata%2F20171119%2FFTmtlGcee.dat&hit=51&db_idx=1	84	N/D	N/D
active	sds	1127	4.1	Glutamate--cysteine ligase GshA (gamma-glutamylcysteine synthetase) (gamma-ECS) (GCS) (gamma-glutamyl-L-cysteine synthetase)	gshA	Rv3704c	Involved in glutathione biosynthesis (at the first step) [catalytic activity: ATP + L-glutamate + L-cysteine = ADP + orthophosphate + gamma-L-glutamyl-L-cysteine].	45795.2	4.5438	intermediary metabolism and respiration	non-essential	M. bovis : Mb3730c; M. leprae : ML2319; M. marinum : MMAR_5215; M. smegmatis : MSMEG_6250;	0.34	13	103	P9WPK7	http://www.matrixscience.com/cgi/protein_view.pl?file=..%2Fdata%2F20171119%2FFTmtlGcee.dat&hit=1&db_idx=1	84	N/D	N/D
active	sds	1128	3.8	60 kDa chaperonin 2 GroEL2 (protein CPN60-2) (GroEL protein 2) (65 kDa antigen) (heat shock protein 65) (cell wall protein A) (antigen A)	groEL2	Rv0440	Prevents misfolding and promotes the refolding and proper assembly of unfolded polypeptides generated under stress conditions.	56726.7	4.5594	virulence, detoxification, adaptation	essential	M. bovis : Mb0448; M. leprae : ML0317; M. marinum : MMAR_0759;	0.62	30	386	P9WPE7	http://www.matrixscience.com/cgi/protein_view.pl?file=..%2Fdata%2F20171119%2FFTmtlGcem.dat&hit=1&db_idx=1	7	10	11
active	sds	1129	6.1	Probable S-adenosylmethionine synthetase MetK (mat) (AdoMet synthetase) (methionine adenosyltransferase)	metK	Rv1392	Involved in the activated methyl cycle. Catalyzes the formation of S-adenosylmethionine from methionine and ATP. The overall synthetic reaction is composed of two sequential steps, AdoMet formation and the subsequent tripolyphosphate hydrolysis which occurs prior to release of AdoMet from the enzyme. [catalytic activity : ATP + L-methionine + H(2)O = phosphate + diphosphate + S-adenosyl-L-methion…	43014.6	4.73	intermediary metabolism and respiration	essential	M. bovis : Mb1427; M. leprae : ML0544; M. marinum : MMAR_2205; M. smegmatis : MSMEG_3055;	0.82	39	609	P9WGV1	http://www.matrixscience.com/cgi/protein_view.pl?file=..%2Fdata%2F20171119%2FFTmtlGceR.dat&hit=1&db_idx=1	74	15	50
active	sds	1130	8.1	Probable enolase Eno	eno	Rv1023	Glycolysis [catalytic activity:2-phospho-D-glycerate = phosphoenolpyruvate + H(2)O]	44929.5	4.2554	intermediary metabolism and respiration	essential	M. bovis : Mb1051; M. leprae : ML0255; M. marinum : MMAR_4462; M. smegmatis : MSMEG_5415;	0.8	29	422	P9WNL1	http://www.matrixscience.com/cgi/protein_view.pl?file=..%2Fdata%2F20171119%2FFTmtlGcmT.dat&hit=1&db_idx=1	69	19	22
active	sds	1131	3.6	Conserved protein with FHA domain, FhaA	fhaA	Rv0020c	Signal transduction	56880.3	4.653	regulatory proteins	non-essential	M. bovis : Mb0020c; M. leprae : ML0022; M. marinum : MMAR_0022; M. smegmatis : MSMEG_0035;	0.73	14	122	P71590	http://www.matrixscience.com/cgi/protein_view.pl?file=..%2Fdata%2F20171119%2FFTmtlGcmO.dat&hit=51&db_idx=1	87	N/D	N/D
active	sds	1131	3.6	Probable DNA-directed RNA polymerase (alpha chain) RpoA (transcriptase alpha chain) (RNA polymerase alpha subunit) (DNA-directed RNA nucleotidyltransferase)	rpoA	Rv3457c	DNA-dependent RNA polymerase catalyzes the transcription of DNA into RNA using the four ribonucleoside triphosphates as substrates. The amino-terminal portion is involved in the assembly of core RNAP, whereas the C-terminal is involved in interaction with transcriptional regulators [catalytic activity: N nucleoside triphosphate = N pyrophosphate + RNA(N)].	37706.5	4.3794	information pathways	essential	M. bovis : Mb3486c; M. leprae : ML1957; M. marinum : MMAR_1090; M. smegmatis : MSMEG_1524;	0.89	23	179	P9WGZ1	http://www.matrixscience.com/cgi/protein_view.pl?file=..%2Fdata%2F20171119%2FFTmtlGcmO.dat&hit=1&db_idx=1	87	73	N/D
active	sds	1132	28.7	Probable 3-oxoacyl-[acyl-carrier protein] reductase FabG4 (3-ketoacyl-acyl carrier protein reductase)	fabG4	Rv0242c	Involved in the fatty acid biosynthesis pathway (first reduction step) [catalytic activity: (3R)-3-hydroxyacyl-[acyl-carrier protein] + NADP+ = 3-oxoacyl-[acyl-carrier protein] + NADPH].	46798.1	6.3848	lipid metabolism	non-essential	M. bovis : Mb0248c; M. leprae : ML2565; M. marinum : MMAR_0503; M. smegmatis : MSMEG_0372;	0.65	21	141	I6Y778	http://www.matrixscience.com/cgi/protein_view.pl?file=..%2Fdata%2F20171119%2FFTmtlGcmS.dat&hit=1&db_idx=1	34	76	40
active	sds	1132	28.7	Probable chaperone protein DnaJ2	dnaJ2	Rv2373c	Acts as a co-chaperone. Stimulates, jointly with GRPE, the ATPase activity of DNAK|Rv0350.	40456.8	6.6667	virulence, detoxification, adaptation	essential	M. bovis : Mb2394c; M. leprae : ML0625; M. marinum : MMAR_3683; M. smegmatis : MSMEG_4504;	0.57	19	98	P9WNV7	http://www.matrixscience.com/cgi/protein_view.pl?file=..%2Fdata%2F20171119%2FFTmtlGcmS.dat&hit=51&db_idx=1	34	N/D	N/D
active	sds	1133	19.2	Probable 3-oxoacyl-[acyl-carrier protein] reductase FabG4 (3-ketoacyl-acyl carrier protein reductase)	fabG4	Rv0242c	Involved in the fatty acid biosynthesis pathway (first reduction step) [catalytic activity: (3R)-3-hydroxyacyl-[acyl-carrier protein] + NADP+ = 3-oxoacyl-[acyl-carrier protein] + NADPH].	46798.1	6.3848	lipid metabolism	non-essential	M. bovis : Mb0248c; M. leprae : ML2565; M. marinum : MMAR_0503; M. smegmatis : MSMEG_0372;	0.37	12	64	I6Y778	http://www.matrixscience.com/cgi/protein_view.pl?file=..%2Fdata%2F20171119%2FFTmtlGcmE.dat&hit=53&db_idx=1	34	76	40
active	sds	1133	19.2	Probable iron-regulated elongation factor TU Tuf (EF-TU)	tuf	Rv0685	This protein promotes the GTP-dependent binding of aminoacyl-tRNA to the A-site of ribosomes during protein biosynthesis.	43561.5	5.1199	information pathways	essential	M. bovis : Mb0704; M. leprae : ML1877; M. marinum : MMAR_1014; M. smegmatis : MSMEG_1401;	0.45	11	41	P9WNN1	http://www.matrixscience.com/cgi/protein_view.pl?file=..%2Fdata%2F20171119%2FFTmtlGcmE.dat&hit=55&db_idx=1	2	1	1
active	sds	1133	19.2	Probable chaperone protein DnaJ2	dnaJ2	Rv2373c	Acts as a co-chaperone. Stimulates, jointly with GRPE, the ATPase activity of DNAK|Rv0350.	40456.8	6.6667	virulence, detoxification, adaptation	essential	M. bovis : Mb2394c; M. leprae : ML0625; M. marinum : MMAR_3683; M. smegmatis : MSMEG_4504;	0.5	20	128	P9WNV7	http://www.matrixscience.com/cgi/protein_view.pl?file=..%2Fdata%2F20171119%2FFTmtlGcmE.dat&hit=3&db_idx=1	34	N/D	N/D
active	sds	1133	19.2	Possible triacylglycerol synthase (diacylglycerol acyltransferase)	Rv3480c	Rv3480c	May be involved in synthesis of triacylglycerol	53282.5	6.5673	lipid metabolism	non-essential	M. bovis : Mb3509c, Mb3510c; M. marinum : MMAR_4955;	0.4	11	57	P9WKA7	http://www.matrixscience.com/cgi/protein_view.pl?file=..%2Fdata%2F20171119%2FFTmtlGcmE.dat&hit=54&db_idx=1	47	N/D	N/D
active	sds	1133	19.2	Possible fatty acid synthase	Rv3720	Rv3720	Function unknown, but involved in lipid metabolism.	46852.8	6.6989	lipid metabolism	non-essential	M. bovis : Mb3747; M. leprae : ML2334; M. smegmatis : MSMEG_6284;	0.55	16	102	O69687	http://www.matrixscience.com/cgi/protein_view.pl?file=..%2Fdata%2F20171119%2FFTmtlGcmE.dat&hit=51&db_idx=1	47	N/D	N/D
active	sds	1134	12.5	Probable molybdopterin biosynthesis protein MoeA1	moeA1	Rv0994	Involved in molybdenum cofactor biosynthesis: involved in the biosynthesis of a demolybdo-cofactor (molybdopterin), necessary for molybdo-enzymes.	44304.8	6.5273	intermediary metabolism and respiration	non-essential	M. bovis : Mb1021; M. leprae : ML0183; M. marinum : MMAR_4520; M. smegmatis : MSMEG_5470;	0.7	21	108	P9WJQ7	http://www.matrixscience.com/cgi/protein_view.pl?file=..%2Fdata%2F20171119%2FFTmtlGcmL.dat&hit=4&db_idx=1	59	N/D	N/D
active	sds	1134	12.5	Possible triacylglycerol synthase (diacylglycerol acyltransferase)	Rv3480c	Rv3480c	May be involved in synthesis of triacylglycerol	53282.5	6.5673	lipid metabolism	non-essential	M. bovis : Mb3509c, Mb3510c; M. marinum : MMAR_4955;	0.56	16	112	P9WKA7	http://www.matrixscience.com/cgi/protein_view.pl?file=..%2Fdata%2F20171119%2FFTmtlGcmL.dat&hit=2&db_idx=1	47	N/D	N/D
active	sds	1135	180.7	Putative triacylglycerol synthase (diacylglycerol acyltransferase) Tgs2	tgs2	Rv3734c	May be involved in synthesis of triacylglycerol	49303.8	6.8451	lipid metabolism	non-essential	M. bovis : Mb3761c; M. marinum : MMAR_5271; M. smegmatis : MSMEG_6322;	0.76	33	391	P9WKC7	http://www.matrixscience.com/cgi/protein_view.pl?file=..%2Fdata%2F20171119%2FFTmtlGcmt.dat&hit=1&db_idx=1	6	N/D	43
active	sds	1136	23.5	Conserved protein	Rv0811c	Rv0811c	Function unknown	39414.8	6.3805	conserved hypotheticalsPrediction based on GO and InterPro: intermediary metabolism and respiration (See Mazandu and Mulder, 2012)	essential	M. bovis : Mb0834c; M. leprae : ML2203; M. marinum : MMAR_4878; M. smegmatis : MSMEG_5796;	0.88	26	190	I6X9V3	http://www.matrixscience.com/cgi/protein_view.pl?file=..%2Fdata%2F20171119%2FFTmtlGcmh.dat&hit=9&db_idx=1	38	N/D	N/D
active	sds	1136	23.5	Conserved protein	Rv1770	Rv1770	Function unknown	45972.6	6.5174	conserved hypotheticals	non-essential	M. bovis : Mb1799; M. leprae : ML1378; M. marinum : MMAR_2647;	0.83	31	197	O06803	http://www.matrixscience.com/cgi/protein_view.pl?file=..%2Fdata%2F20171119%2FFTmtlGcmh.dat&hit=1&db_idx=1	38	N/D	N/D
active	sds	1137	3.4	Probable sugar-transport ATP-binding protein ABC transporter SugC	sugC	Rv1238	Involved in active transport of sugar across the membrane (import). Responsible for energy coupling to the transport system.	42915.2	6.0155	cell wall and cell processes	non-essential	M. bovis : Mb1270; M. leprae : ML1089; M. marinum : MMAR_4203; M. smegmatis : MSMEG_5058;	0.71	29	297	P9WQI3	http://www.matrixscience.com/cgi/protein_view.pl?file=..%2Fdata%2F20171119%2FFTmtlGcmm.dat&hit=1&db_idx=1	89	84	N/D
active	sds	1137	3.4	Unknown protein	Rv2305	Rv2305	Unknown	46124	5.757	conserved hypotheticalsPrediction based on GO and InterPro: lipid metabolism (See Mazandu and Mulder, 2012)	non-essential	M. bovis : Mb2327;	0.44	13	82	P9WLD1	http://www.matrixscience.com/cgi/protein_view.pl?file=..%2Fdata%2F20171119%2FFTmtlGcmm.dat&hit=51&db_idx=1	89	N/D	N/D
active	sds	1138	17.4	Probable 5'-3' exonuclease	Rv2090	Rv2090	DNA metabolism	41939	5.6901	information pathways	non-essential	M. bovis : Mb2117; M. leprae : ML1335; M. marinum : MMAR_3076; M. smegmatis : MSMEG_3883;	0.59	19	103	P9WNU3	http://www.matrixscience.com/cgi/protein_view.pl?file=..%2Fdata%2F20171119%2FFTmtlGcmR.dat&hit=51&db_idx=1	51	N/D	N/D
active	sds	1138	17.4	Secreted L-alanine dehydrogenase Ald (40 kDa antigen) (TB43)	ald	Rv2780	May play a role in cell wall synthesis as L-alanine is an important constituent of the peptidoglycan layer [catalytic activity: L-alanine + H(2)O + NAD(+) = pyruvate + NH(3) + NADH].	38713.2	6.1772	intermediary metabolism and respiration	non-essential	M. bovis : Mb2802, Mb2803; M. leprae : ML1532; M. marinum : MMAR_1928; M. smegmatis : MSMEG_2659;	0.73	21	156	P9WQB1	http://www.matrixscience.com/cgi/protein_view.pl?file=..%2Fdata%2F20171119%2FFTmtlGcmR.dat&hit=1&db_idx=1	51	N/D	N/D
active	sds	1139	8.4	PPE family protein PPE38	PPE38	Rv2352c	Function unknown	37354.9	4.1163	PE/PPEPrediction based on GO and InterPro: cell wall and cell processes (See Mazandu and Mulder, 2012)	essential	M. leprae : ML0828; M. marinum : MMAR_3661;	0.39	7	78	P9WHZ9	http://www.matrixscience.com/cgi/protein_view.pl?file=..%2Fdata%2F20171119%2FFTmtlGcTT.dat&hit=1&db_idx=1	66	N/D	N/D
active	sds	1141	9.5	Mce-family protein Mce1A	mce1A	Rv0169	Unknown, but thought to be involved in host cell invasion (entry and survival inside macrophages).	47786.4	4.948	virulence, detoxification, adaptation	non-essential	M. bovis : Mb0175; M. leprae : ML2589;	0.42	10	56	Q79FZ9	http://www.matrixscience.com/cgi/protein_view.pl?file=..%2Fdata%2F20171119%2FFTmtlGcTO.dat&hit=51&db_idx=1	57	N/D	N/D
active	sds	1141	9.5	Probable iron-regulated elongation factor TU Tuf (EF-TU)	tuf	Rv0685	This protein promotes the GTP-dependent binding of aminoacyl-tRNA to the A-site of ribosomes during protein biosynthesis.	43561.5	5.1199	information pathways	essential	M. bovis : Mb0704; M. leprae : ML1877; M. marinum : MMAR_1014; M. smegmatis : MSMEG_1401;	0.64	20	151	P9WNN1	http://www.matrixscience.com/cgi/protein_view.pl?file=..%2Fdata%2F20171119%2FFTmtlGcTO.dat&hit=1&db_idx=1	2	1	1
active	sds	1141	9.5	Probable argininosuccinate synthase ArgG	argG	Rv1658	Arginine biosynthesis [catalytic activity: ATP + L-citrulline + L-aspartate = AMP + diphosphate + L-argininosuccinate]	43682.4	5.1031	intermediary metabolism and respiration	essential	M. bovis : Mb1686; M. leprae : ML1412; M. marinum : MMAR_2468; M. smegmatis : MSMEG_3770;	0.56	7	48	P9WPW7	http://www.matrixscience.com/cgi/protein_view.pl?file=..%2Fdata%2F20171119%2FFTmtlGcTO.dat&hit=53&db_idx=1	39	26	42
active	sds	1141	9.5	3-oxoacyl-[acyl-carrier protein] synthase 1 KasA (beta-ketoacyl-ACP synthase) (KAS I)	kasA	Rv2245	Involved in fatty acid biosynthesis (mycolic acids synthesis); involved in meromycolate extension. Catalyzes the condensation reaction of fatty acid synthesis by the addition to an acyl acceptor of two carbons from malonyl-ACP [catalytic activity: acyl-[acyl-carrier protein] + malonyl-[acyl-carrier protein] = 3-oxoacyl-[acyl-carrier protein] + [acyl-carrier protein] + CO(2)].	43284.1	4.9268	lipid metabolism	essential	M. bovis : Mb2269; M. leprae : ML1655; M. marinum : MMAR_3338; M. smegmatis : MSMEG_4327;	0.83	20	137	P9WQD9	http://www.matrixscience.com/cgi/protein_view.pl?file=..%2Fdata%2F20171119%2FFTmtlGcTO.dat&hit=9&db_idx=1	57	N/D	16
active	sds	1142	12.7	Mce-family protein Mce1A	mce1A	Rv0169	Unknown, but thought to be involved in host cell invasion (entry and survival inside macrophages).	47786.4	4.948	virulence, detoxification, adaptation	non-essential	M. bovis : Mb0175; M. leprae : ML2589;	0.32	7	45	Q79FZ9	http://www.matrixscience.com/cgi/protein_view.pl?file=..%2Fdata%2F20171119%2FFTmtlGcTE.dat&hit=51&db_idx=1	57	N/D	N/D
active	sds	1142	12.7	Probable iron-regulated elongation factor TU Tuf (EF-TU)	tuf	Rv0685	This protein promotes the GTP-dependent binding of aminoacyl-tRNA to the A-site of ribosomes during protein biosynthesis.	43561.5	5.1199	information pathways	essential	M. bovis : Mb0704; M. leprae : ML1877; M. marinum : MMAR_1014; M. smegmatis : MSMEG_1401;	0.66	26	219	P9WNN1	http://www.matrixscience.com/cgi/protein_view.pl?file=..%2Fdata%2F20171119%2FFTmtlGcTE.dat&hit=1&db_idx=1	2	1	1
active	sds	1142	12.7	3-oxoacyl-[acyl-carrier protein] synthase 1 KasA (beta-ketoacyl-ACP synthase) (KAS I)	kasA	Rv2245	Involved in fatty acid biosynthesis (mycolic acids synthesis); involved in meromycolate extension. Catalyzes the condensation reaction of fatty acid synthesis by the addition to an acyl acceptor of two carbons from malonyl-ACP [catalytic activity: acyl-[acyl-carrier protein] + malonyl-[acyl-carrier protein] = 3-oxoacyl-[acyl-carrier protein] + [acyl-carrier protein] + CO(2)].	43284.1	4.9268	lipid metabolism	essential	M. bovis : Mb2269; M. leprae : ML1655; M. marinum : MMAR_3338; M. smegmatis : MSMEG_4327;	0.44	11	61	P9WQD9	http://www.matrixscience.com/cgi/protein_view.pl?file=..%2Fdata%2F20171119%2FFTmtlGcTE.dat&hit=45&db_idx=1	57	N/D	16
active	sds	1143	22.9	Probable argininosuccinate synthase ArgG	argG	Rv1658	Arginine biosynthesis [catalytic activity: ATP + L-citrulline + L-aspartate = AMP + diphosphate + L-argininosuccinate]	43682.4	5.1031	intermediary metabolism and respiration	essential	M. bovis : Mb1686; M. leprae : ML1412; M. marinum : MMAR_2468; M. smegmatis : MSMEG_3770;	0.81	35	359	P9WPW7	http://www.matrixscience.com/cgi/protein_view.pl?file=..%2Fdata%2F20171119%2FFTmtlGcTL.dat&hit=1&db_idx=1	39	26	42
active	sds	1143	22.9	Probable acyl-CoA dehydrogenase FadE23	fadE23	Rv3140	Function unknown, but involved in lipid degradation.	43344.2	5.0057	lipid metabolism	essential	M. bovis : Mb3164; M. leprae : ML0660; M. marinum : MMAR_1509; M. smegmatis : MSMEG_2080;	0.72	15	123	P95186	http://www.matrixscience.com/cgi/protein_view.pl?file=..%2Fdata%2F20171119%2FFTmtlGcTL.dat&hit=51&db_idx=1	39	26	42
active	sds	1143	22.9	Probable molybdenum cofactor biosynthesis protein MoeB1 (MPT-synthase sulfurylase) (molybdopterin synthase sulphurylase)	moeB1	Rv3206c	Possibly involved in molybdopterin metabolism (synthesis)	42141.4	5.126	intermediary metabolism and respiration	non-essential	M. bovis : Mb3231c; M. leprae : ML0817; M. marinum : MMAR_1352; M. smegmatis : MSMEG_1937;	0.41	11	72	P9WMN7	http://www.matrixscience.com/cgi/protein_view.pl?file=..%2Fdata%2F20171119%2FFTmtlGcTL.dat&hit=52&db_idx=1	39	N/D	N/D
active	sds	1144	8.1	Possible acyl-CoA thiolase FadA	fadA	Rv0859	Function unknown, but involvement in lipid degradation.	42414.5	5.028	lipid metabolism	non-essential	M. bovis : Mb0882; M. leprae : ML2162; M. marinum : MMAR_4677; M. smegmatis : MSMEG_5721;	0.57	22	254	O53871	http://www.matrixscience.com/cgi/protein_view.pl?file=..%2Fdata%2F20171119%2FFTmtlGcTt.dat&hit=4&db_idx=1	70	30	25
active	sds	1145	138.4	Probable transcriptional regulatory protein MoxR1	moxR1	Rv1479	Involved in transcriptional mechanism	40762.9	6.3572	regulatory proteins	essential	M. bovis : Mb1515; M. leprae : ML1810; M. marinum : MMAR_2286; M. smegmatis : MSMEG_3147;	0.77	27	122	Q79FN7	http://www.matrixscience.com/cgi/protein_view.pl?file=..%2Fdata%2F20171119%2FFTmtlGcTh.dat&hit=1&db_idx=1	8	44	17
active	sds	1145	138.4	Possible exported conserved protein	Rv1488	Rv1488	Function unknown	41250.2	6.1657	cell wall and cell processes	non-essential	M. bovis : Mb1524; M. leprae : ML1802; M. marinum : MMAR_2294; M. smegmatis : MSMEG_3155;	0.47	16	84	P9WPR9	http://www.matrixscience.com/cgi/protein_view.pl?file=..%2Fdata%2F20171119%2FFTmtlGcTh.dat&hit=52&db_idx=1	8	57	17
active	sds	1145	138.4	Probable lipase/esterase LipN	lipN	Rv2970c	Function unknown; lipolytic enzyme involved in cellular metabolism.	40134.7	6.3717	intermediary metabolism and respiration	non-essential	M. bovis : Mb2994c; M. leprae : ML1668; M. marinum : MMAR_1746; M. smegmatis : MSMEG_2409;	0.75	17	94	P95125	http://www.matrixscience.com/cgi/protein_view.pl?file=..%2Fdata%2F20171119%2FFTmtlGcTh.dat&hit=51&db_idx=1	8	44	17
active	sds	1146	72.3	Probable transcriptional regulatory protein MoxR1	moxR1	Rv1479	Involved in transcriptional mechanism	40762.9	6.3572	regulatory proteins	essential	M. bovis : Mb1515; M. leprae : ML1810; M. marinum : MMAR_2286; M. smegmatis : MSMEG_3147;	0.63	16	111	Q79FN7	http://www.matrixscience.com/cgi/protein_view.pl?file=..%2Fdata%2F20171119%2FFTmtlGcTe.dat&hit=51&db_idx=1	8	44	17
active	sds	1146	72.3	30S ribosomal protein S2 RpsB	rpsB	Rv2890c	Involved in translation mechanism.	31089.3	6.3782	information pathways	essential	M. bovis : Mb2914c; M. leprae : ML1598; M. marinum : MMAR_1819; M. smegmatis : MSMEG_2519;	0.92	30	231	P9WH39	http://www.matrixscience.com/cgi/protein_view.pl?file=..%2Fdata%2F20171119%2FFTmtlGcTe.dat&hit=1&db_idx=1	15	85	34
active	sds	1147	36.2	Probable alternative RNA polymerase sigma factor SigG (RNA polymerase ECF type sigma factor)	sigG	Rv0182c	The sigma factor is an initiation factor that promotes attachment of the RNA polymerase to specific initiation sites and then is released.	40982.7	6.7993	information pathways	non-essential	M. bovis : Mb0188c; M. leprae : ML2602; M. marinum : MMAR_0426; M. smegmatis : MSMEG_0219;	0.49	12	45	P9WGG5	http://www.matrixscience.com/cgi/protein_view.pl?file=..%2Fdata%2F20171119%2FFTmtlGcTm.dat&hit=53&db_idx=1	29	N/D	N/D
active	sds	1147	36.2	Possible ribonucleotide-transport ATP-binding protein ABC transporter Mkl	mkl	Rv0655	Thought to be involved in active transport of ribonucleotide across the membrane. Responsible for energy coupling to the transport system.	39362.2	5.8669	cell wall and cell processes	non-essential	M. bovis : Mb0674; M. leprae : ML1892; M. marinum : MMAR_0994; M. smegmatis : MSMEG_1366;	0.59	34	270	P9WQL5	http://www.matrixscience.com/cgi/protein_view.pl?file=..%2Fdata%2F20171119%2FFTmtlGcTm.dat&hit=2&db_idx=1	29	89	40
active	sds	1147	36.2	Possible exported conserved protein	Rv1488	Rv1488	Function unknown	41250.2	6.1657	cell wall and cell processes	non-essential	M. bovis : Mb1524; M. leprae : ML1802; M. marinum : MMAR_2294; M. smegmatis : MSMEG_3155;	0.4	14	67	P9WPR9	http://www.matrixscience.com/cgi/protein_view.pl?file=..%2Fdata%2F20171119%2FFTmtlGcTm.dat&hit=51&db_idx=1	8	57	17
active	sds	1147	36.2	Possible acyl-CoA dehydrogenase FadE19 (MMGC)	fadE19	Rv2500c	Function unknown, but seems involved in metabolism of small branched-chain fatty acids and macrolide antibiotic production. Catalyses the alpha, beta-dehydrogenation of acyl-CoA esters and transfer electrons to ETF, the electron transfer protein.	41916.4	5.1377	lipid metabolism	essential	M. bovis : Mb2528c; M. leprae : ML0438; M. marinum : MMAR_3847; M. smegmatis : MSMEG_4715;	0.39	10	52	I6Y0W5	http://www.matrixscience.com/cgi/protein_view.pl?file=..%2Fdata%2F20171119%2FFTmtlGcTm.dat&hit=52&db_idx=1	29	N/D	N/D
active	sds	1148	45.9	Probable conserved lipoprotein LpqI	lpqI	Rv0237	Unknown	39518.9	5.3844	cell wall and cell processes	non-essential	M. bovis : Mb0243; M. leprae : ML2569; M. marinum : MMAR_0499; M. smegmatis : MSMEG_0361;	0.75	25	223	L7N6B0	http://www.matrixscience.com/cgi/protein_view.pl?file=..%2Fdata%2F20171119%2FFTmtlGcTR.dat&hit=1&db_idx=1	24	N/D	N/D
active	sds	1148	45.9	Probable phenylalanyl-tRNA synthetase, alpha chain PheS	pheS	Rv1649	Charging PHE tRNA [catalytic activity: ATP + L-phenylalanine + tRNA(PHE) = AMP + diphosphate + L-phenylalanyl-tRNA(PHE)]	37371.4	5.2523	information pathways	essential	M. bovis : Mb1676; M. leprae : ML1401; M. marinum : MMAR_2456; M. smegmatis : MSMEG_3778;	0.37	7	47	P9WFU3	http://www.matrixscience.com/cgi/protein_view.pl?file=..%2Fdata%2F20171119%2FFTmtlGcTR.dat&hit=53&db_idx=1	24	N/D	N/D
active	sds	1148	45.9	RecA protein (recombinase A) [contains: endonuclease PI-MTUI (MTU RecA intein)].	recA	Rv2737c	Involved in regulation of nucleotide excision repair, in genetic recombination, and in induction of the sos response. Endonuclease which can catalyze the hydrolysis of ATP in the presence of single-stranded DNA, the ATP-dependent uptake of single-stranded DNA by duplex DNA, and the ATP-dependent hybridization of homologous single-stranded DNAS. It interacts with LEXA|Rv2720 causing its activation…	85389.1	6.3712	information pathways	essential	M. bovis : Mb2756c; M. leprae : ML0987;	0.37	20	117	P9WHJ3	http://www.matrixscience.com/cgi/protein_view.pl?file=..%2Fdata%2F20171119%2FFTmtlGcTR.dat&hit=51&db_idx=1	24	N/D	N/D
active	sds	1148	45.9	Probable KETOL-acid reductoisomerase IlvC (acetohydroxy-acid isomeroreductase) (alpha-keto-beta-hydroxylacil reductoisomerase)	ilvC	Rv3001c	Involved in valine and isoleucine biosynthesis (at the second step) [catalytic activity: (R)-2,3-dihydroxy-3-methylbutanoate + NADP(+) = (S)-2-hydroxy-2-methyl-3-oxobutanoate + NADPH].	36090.1	4.8015	intermediary metabolism and respiration	essential	M. bovis : Mb3026c; M. leprae : ML1694; M. marinum : MMAR_1712; M. smegmatis : MSMEG_2374;	0.38	8	48	P9WKJ7	http://www.matrixscience.com/cgi/protein_view.pl?file=..%2Fdata%2F20171119%2FFTmtlGcTR.dat&hit=52&db_idx=1	24	5	49
active	sds	1149	26.1	Probable KETOL-acid reductoisomerase IlvC (acetohydroxy-acid isomeroreductase) (alpha-keto-beta-hydroxylacil reductoisomerase)	ilvC	Rv3001c	Involved in valine and isoleucine biosynthesis (at the second step) [catalytic activity: (R)-2,3-dihydroxy-3-methylbutanoate + NADP(+) = (S)-2-hydroxy-2-methyl-3-oxobutanoate + NADPH].	36090.1	4.8015	intermediary metabolism and respiration	essential	M. bovis : Mb3026c; M. leprae : ML1694; M. marinum : MMAR_1712; M. smegmatis : MSMEG_2374;	0.78	36	456	P9WKJ7	http://www.matrixscience.com/cgi/protein_view.pl?file=..%2Fdata%2F20171119%2FFTmtlGcOO.dat&hit=1&db_idx=1	24	5	49
active	sds	1150	15.8	Probable NAD(P) transhydrogenase (subunit alpha) PntAa [first part; catalytic part] (pyridine nucleotide transhydrogenase subunit alpha) (nicotinamide nucleotide transhydrogenase subunit alpha)	pntAa	Rv0155	The transhydrogenation between NADH and NADP is coupled to respiration and ATP hydrolysis and functions as a proton pump across the membrane [catalytic activity: NADPH + NAD+ = NADP+ + NADH].	37693.9	4.6393	intermediary metabolism and respiration	essential	M. bovis : Mb0160; M. leprae : ML2636; M. marinum : MMAR_0377; M. smegmatis : MSMEG_0152;	0.43	9	72	P96832	http://www.matrixscience.com/cgi/protein_view.pl?file=..%2Fdata%2F20171119%2FFTmtlGcOS.dat&hit=52&db_idx=1	54	52	57
active	sds	1150	15.8	Probable glutamine-binding lipoprotein GlnH (GLNBP)	glnH	Rv0411c	Involved in active transport of glutamine across the membrane (import). Interacts with the glutamine-transport system.	35405.7	5.2107	cell wall and cell processes	essential	M. bovis : Mb0419c; M. leprae : ML0303; M. marinum : MMAR_0714; M. smegmatis : MSMEG_0787;	0.76	14	164	P96257	http://www.matrixscience.com/cgi/protein_view.pl?file=..%2Fdata%2F20171119%2FFTmtlGcOS.dat&hit=3&db_idx=1	54	N/D	N/D
active	sds	1150	15.8	Adenylyl cyclase (ATP pyrophosphate-lyase) (adenylate cyclase)	Rv1264	Rv1264	Possibly involved in cAMP synthesis [catalytic activity: ATP = 3',5'-cyclic AMP + diphosphate]. Activity is PH-dependent. Inhibited by polyphosphates.	42200	4.6985	intermediary metabolism and respiration	non-essential	M. bovis : Mb1295; M. leprae : ML1111; M. marinum : MMAR_4173; M. smegmatis : MSMEG_5018;	0.62	19	117	P9WMU9	http://www.matrixscience.com/cgi/protein_view.pl?file=..%2Fdata%2F20171119%2FFTmtlGcOS.dat&hit=51&db_idx=1	54	N/D	N/D
active	sds	1151	7.5	Conserved protein	Rv3256c	Rv3256c	Function unknown	35277.4	4.6355	conserved hypotheticalsPrediction based on GO and InterPro: intermediary metabolism and respiration (See Mazandu and Mulder, 2012)	non-essential	M. bovis : Mb3284c; M. leprae : ML0764; M. marinum : MMAR_1286; M. smegmatis : MSMEG_1835;	0.48	12	79	O05899	http://www.matrixscience.com/cgi/protein_view.pl?file=..%2Fdata%2F20171119%2FFTmtlGcOE.dat&hit=51&db_idx=1	71	N/D	56
active	sds	1151	7.5	Aspartate-semialdehyde dehydrogenase Asd (ASA dehydrogenase) (ASADH) (aspartic semialdehyde dehydrogenase) (L-aspartate-beta-semialdehyde dehydrogenase)	asd	Rv3708c	Involved at the second step in the common biosynthetic pathway leading from asp to the cell wall precursor MESO-diaminopimelate, to LYS, to met, to ILE and to THR [catalytic activity: L-aspartate-semialdehyde + orthophosphate + NADP(+) = L-aspartyl phosphate + NADPH].	36230.2	4.644	intermediary metabolism and respiration	essential	M. bovis : Mb3735c; M. leprae : ML2322; M. marinum : MMAR_5221; M. smegmatis : MSMEG_6256;	0.82	28	295	P9WNX5	http://www.matrixscience.com/cgi/protein_view.pl?file=..%2Fdata%2F20171119%2FFTmtlGcOE.dat&hit=2&db_idx=1	71	43	56
active	sds	1152	21.5	Probable conserved lipoprotein	Rv1922	Rv1922	Unknown	39062	4.8315	cell wall and cell processes	non-essential	M. bovis : Mb1957; M. marinum : MMAR_2827;	0.42	9	95	P95291	http://www.matrixscience.com/cgi/protein_view.pl?file=..%2Fdata%2F20171119%2FFTmtlGcOt.dat&hit=51&db_idx=1	42	N/D	N/D
active	sds	1152	21.5	Probable FEIII-dicitrate-binding periplasmic lipoprotein FecB	fecB	Rv3044	May be involved in active transport of FeIII-decitrate across the membrane (import).	36910.4	5.1112	cell wall and cell processes	non-essential	M. bovis : Mb3070; M. leprae : ML1729; M. marinum : MMAR_1650; M. smegmatis : MSMEG_2319;	0.8	15	182	O53291	http://www.matrixscience.com/cgi/protein_view.pl?file=..%2Fdata%2F20171119%2FFTmtlGcOt.dat&hit=1&db_idx=1	42	N/D	N/D
active	sds	1153	29.1	Probable malate dehydrogenase Mdh	mdh	Rv1240	Involved in the conversion of malate to oxaloacetate [catalytic activity: (S)-malate + NAD+ = oxaloacetate + NADH].	34289.7	4.3991	intermediary metabolism and respiration	non-essential	M. bovis : Mb1272; M. leprae : ML1091; M. marinum : MMAR_4198;	0.29	5	50	P9WK13	http://www.matrixscience.com/cgi/protein_view.pl?file=..%2Fdata%2F20171119%2FFTmtlGcOh.dat&hit=52&db_idx=1	33	N/D	N/D
active	sds	1153	29.1	Possible transcriptional regulatory protein	Rv2258c	Rv2258c	Possibly involved in transcriptional regulation	37513.6	4.3523	regulatory proteins	non-essential	M. bovis : Mb2282c; M. leprae : ML1783; M. marinum : MMAR_3349; M. smegmatis : MSMEG_4338;	0.35	8	69	O53532	http://www.matrixscience.com/cgi/protein_view.pl?file=..%2Fdata%2F20171119%2FFTmtlGcOh.dat&hit=51&db_idx=1	33	N/D	N/D
active	sds	1153	29.1	Probable conserved lipoprotein LppZ	lppZ	Rv3006	Unknown	38752.1	4.6322	cell wall and cell processes	essential	M. bovis : Mb3031; M. leprae : ML1699; M. marinum : MMAR_1706; M. smegmatis : MSMEG_2369;	0.75	15	200	I6Y293	http://www.matrixscience.com/cgi/protein_view.pl?file=..%2Fdata%2F20171119%2FFTmtlGcOh.dat&hit=2&db_idx=1	33	N/D	N/D
active	sds	1155	484.3	Periplasmic phosphate-binding lipoprotein PstS1 (PBP-1) (PstS1)	pstS1	Rv0934	Involved in active transport of inorganic phosphate across the membrane (import). This is one of the proteins required for binding-protein-mediated phosphate transport.	38211.1	5.0223	cell wall and cell processes	non-essential	M. bovis : Mb0959; M. leprae : ML0740;	0.9	18	275	P9WGU1	http://www.matrixscience.com/cgi/protein_view.pl?file=..%2Fdata%2F20171119%2FFTmtlGcOR.dat&hit=1&db_idx=1	1	7	20
active	sds	1156	16.8	Possible S-adenosylmethionine-dependent methyltransferase	Rv0281	Rv0281	Possible methyltransferase	32965.9	4.6264	lipid metabolism	non-essential	M. bovis : Mb0289; M. leprae : ML2539; M. marinum : MMAR_0539; M. smegmatis : MSMEG_0614;	0.66	14	130	P9WFI9	http://www.matrixscience.com/cgi/protein_view.pl?file=..%2Fdata%2F20171119%2FFTmtlGcwT.dat&hit=47&db_idx=1	53	N/D	N/D
active	sds	1156	16.8	Probable conserved membrane protein	Rv0361	Rv0361	Unknown	29982.3	4.644	cell wall and cell processes	non-essential	M. bovis : Mb0368; M. leprae : ML0285; M. marinum : MMAR_0671; M. smegmatis : MSMEG_0753;	0.44	7	59	O06311	http://www.matrixscience.com/cgi/protein_view.pl?file=..%2Fdata%2F20171119%2FFTmtlGcwT.dat&hit=53&db_idx=1	53	N/D	N/D
active	sds	1156	16.8	Periplasmic phosphate-binding lipoprotein PstS1 (PBP-1) (PstS1)	pstS1	Rv0934	Involved in active transport of inorganic phosphate across the membrane (import). This is one of the proteins required for binding-protein-mediated phosphate transport.	38211.1	5.0223	cell wall and cell processes	non-essential	M. bovis : Mb0959; M. leprae : ML0740;	0.56	7	49	P9WGU1	http://www.matrixscience.com/cgi/protein_view.pl?file=..%2Fdata%2F20171119%2FFTmtlGcwT.dat&hit=54&db_idx=1	1	7	20
active	sds	1156	16.8	Conserved protein	Rv1794	Rv1794	Function unknown	32399.6	4.644	conserved hypotheticalsPrediction based on GO and InterPro: cell wall and cell processes (See Mazandu and Mulder, 2012)	essential	M. bovis : Mb1822; M. leprae : ML1540; M. marinum : MMAR_2676;	0.58	17	161	O53943	http://www.matrixscience.com/cgi/protein_view.pl?file=..%2Fdata%2F20171119%2FFTmtlGcwT.dat&hit=34&db_idx=1	53	51	N/D
active	sds	1157	22.9	Probable methyltransferase/methylase	Rv0567	Rv0567	Causes methylation	37111.4	4.9308	intermediary metabolism and respiration	non-essential	M. bovis : Mb0582; M. marinum : MMAR_0934;	0.52	13	95	O53764	http://www.matrixscience.com/cgi/protein_view.pl?file=..%2Fdata%2F20171119%2FFTmtlGcwS.dat&hit=51&db_idx=1	40	N/D	N/D
active	sds	1157	22.9	Periplasmic phosphate-binding lipoprotein PstS3 (PBP-3) (PstS3) (PHOS1)	pstS3	Rv0928	Involved in active transport of inorganic phosphate across the membrane (import). This is one of the proteins required for binding-protein-mediated phosphate transport.	37935.1	5.8462	cell wall and cell processes	non-essential	M. bovis : Mb0951; M. leprae : ML2095; M. marinum : MMAR_4580;	0.62	15	167	P9WGT7	http://www.matrixscience.com/cgi/protein_view.pl?file=..%2Fdata%2F20171119%2FFTmtlGcwS.dat&hit=2&db_idx=1	40	N/D	N/D
active	sds	1157	22.9	Periplasmic phosphate-binding lipoprotein PstS1 (PBP-1) (PstS1)	pstS1	Rv0934	Involved in active transport of inorganic phosphate across the membrane (import). This is one of the proteins required for binding-protein-mediated phosphate transport.	38211.1	5.0223	cell wall and cell processes	non-essential	M. bovis : Mb0959; M. leprae : ML0740;	0.69	9	54	P9WGU1	http://www.matrixscience.com/cgi/protein_view.pl?file=..%2Fdata%2F20171119%2FFTmtlGcwS.dat&hit=52&db_idx=1	1	7	20
active	sds	1158	25.8	Probable exodeoxyribonuclease III protein XthA (exonuclease III) (EXO III) (AP endonuclease VI)	xthA	Rv0427c	Involved in base excision repair. Apurinic-apyrimidinic endonuclease. Supposed to remove the damaged DNA at cytosines and guanines by cleaving at the 3' side of the AP site by a beta-elimination reaction. Possibly exhibites 3'-5'-exonuclease, 3'-phosphomonoesterase, 3'-repair diesterase and ribonuclease H activities [catalytic activity: degradation of double-stranded DNA. It acts progressively in…	32108.3	5.0145	information pathways	essential	M. bovis : Mb0435c; M. leprae : ML1931; M. marinum : MMAR_0742; M. smegmatis : MSMEG_0829;	0.39	7	49	P96273	http://www.matrixscience.com/cgi/protein_view.pl?file=..%2Fdata%2F20171119%2FFTmtlGcwE.dat&hit=52&db_idx=1	37	N/D	N/D
active	sds	1158	25.8	Putative OXPP cycle protein OpcA	opcA	Rv1446c	May be involved in the functional assembly of glucose 6-phosphate dehydrogenase	32717.6	4.982	intermediary metabolism and respiration	essential	M. bovis : Mb1481c; M. leprae : ML0580; M. marinum : MMAR_2251; M. smegmatis : MSMEG_3100;	0.92	22	279	O06813	http://www.matrixscience.com/cgi/protein_view.pl?file=..%2Fdata%2F20171119%2FFTmtlGcwE.dat&hit=2&db_idx=1	37	N/D	N/D
active	sds	1158	25.8	Probable conserved membrane protein	Rv3802c	Rv3802c	Shown to have phospholipase and thioesterase activity	35448.3	7.0086	cell wall and cell processes	essential	M. bovis : Mb3832c; M. leprae : ML0099; M. marinum : MMAR_5366; M. smegmatis : MSMEG_6394;	0.36	8	49	O53581	http://www.matrixscience.com/cgi/protein_view.pl?file=..%2Fdata%2F20171119%2FFTmtlGcwE.dat&hit=53&db_idx=1	37	N/D	N/D
active	sds	1159	38.7	Conserved protein	Rv1021	Rv1021	Function unknown	35413.2	5.0284	conserved hypotheticals	essential	M. bovis : Mb1049; M. leprae : ML0253; M. marinum : MMAR_4464; M. smegmatis : MSMEG_5422;	0.76	19	118	P96379	http://www.matrixscience.com/cgi/protein_view.pl?file=..%2Fdata%2F20171119%2FFTmtlGcwL.dat&hit=49&db_idx=1	27	N/D	29
active	sds	1159	38.7	Probable heat shock protein transcriptional repressor HrcA	hrcA	Rv2374c	Involved in transcriptional regulation (repression) of class I heat shock proteins e.g. DNAK-GRPE-DNAJ1 and groels operons). Prevents heat-shock induction of these operons.	36474.5	5.1135	virulence, detoxification, adaptation	non-essential	M. bovis : Mb2395c; M. leprae : ML0624; M. marinum : MMAR_3684; M. smegmatis : MSMEG_4505;	0.68	17	130	P9WMK3	http://www.matrixscience.com/cgi/protein_view.pl?file=..%2Fdata%2F20171119%2FFTmtlGcwL.dat&hit=22&db_idx=1	27	N/D	N/D
active	sds	1159	38.7	Possible iron-regulated short-chain dehydrogenase/reductase	Rv3224	Rv3224	Function unknown; probably involved in cellular metabolism.	29814.4	5.1398	intermediary metabolism and respiration	non-essential	M. bovis : Mb3251; M. leprae : ML0800; M. marinum : MMAR_1333; M. smegmatis : MSMEG_1894;	0.48	12	56	O05842	http://www.matrixscience.com/cgi/protein_view.pl?file=..%2Fdata%2F20171119%2FFTmtlGcwL.dat&hit=51&db_idx=1	27	34	29
active	sds	1160	29.7	Methoxy mycolic acid synthase 4 MmaA4 (methyl mycolic acid synthase 4) (MMA4) (hydroxy mycolic acid synthase)	mmaA4	Rv0642c	Involved in mycolic acids modification. Catalyzes unusual S-adenosyl-methionine-dependent transformation of a cis-olefin mycolic acid into a secondary alcohol. Catalyzes introduction of a hydroxyl group at the distal position on mycolic acid chains to produce the hydroxyl mycolate. Mycolic acids represent a major constituent of the mycobacterial cell wall complex. Methyl transfer results in forma…	34670.4	5.444	lipid metabolism	non-essential	M. bovis : Mb0661c; M. leprae : ML1903;	0.98	36	380	Q79FX8	http://www.matrixscience.com/cgi/protein_view.pl?file=..%2Fdata%2F20171119%2FFTmtlGcwt.dat&hit=1&db_idx=1	32	N/D	N/D
active	sds	1160	29.7	Probable ATP synthase gamma chain AtpG	atpG	Rv1309	Produces ATP from ADP in the presence of a proton gradient across the membrane. The gamma chain is believed to be important in regulating ATPase activity and the flow of protons through the cf(0) complex.	33890.4	5.1488	intermediary metabolism and respiration	essential	M. bovis : Mb1341; M. leprae : ML1144; M. marinum : MMAR_4088; M. smegmatis : MSMEG_4937;	0.65	20	168	P9WPU9	http://www.matrixscience.com/cgi/protein_view.pl?file=..%2Fdata%2F20171119%2FFTmtlGcwt.dat&hit=51&db_idx=1	32	58	31
active	sds	1161	50.9	Conserved 35 kDa alanine rich protein	35kd_ag	Rv2744c	Unknown	29257.9	5.7697	conserved hypotheticalsPrediction based on GO and InterPro: cell wall and cell processes (See Mazandu and Mulder, 2012)	non-essential	M. bovis : Mb2765c; M. leprae : ML0981; M. marinum : MMAR_1971; M. smegmatis : MSMEG_2695;	0.87	37	398	P9WHP5	http://www.matrixscience.com/cgi/protein_view.pl?file=..%2Fdata%2F20171119%2FFTmtlGcwh.dat&hit=37&db_idx=1	9	6	2
active	sds	1162	51.4	Conserved 35 kDa alanine rich protein	35kd_ag	Rv2744c	Unknown	29257.9	5.7697	conserved hypotheticalsPrediction based on GO and InterPro: cell wall and cell processes (See Mazandu and Mulder, 2012)	non-essential	M. bovis : Mb2765c; M. leprae : ML0981; M. marinum : MMAR_1971; M. smegmatis : MSMEG_2695;	0.93	38	462	P9WHP5	http://www.matrixscience.com/cgi/protein_view.pl?file=..%2Fdata%2F20171119%2FFTmtlGcwe.dat&hit=1&db_idx=1	9	6	2
active	sds	1163	20.3	Probable iron-regulated elongation factor TU Tuf (EF-TU)	tuf	Rv0685	This protein promotes the GTP-dependent binding of aminoacyl-tRNA to the A-site of ribosomes during protein biosynthesis.	43561.5	5.1199	information pathways	essential	M. bovis : Mb0704; M. leprae : ML1877; M. marinum : MMAR_1014; M. smegmatis : MSMEG_1401;	0.82	25	256	P9WNN1	http://www.matrixscience.com/cgi/protein_view.pl?file=..%2Fdata%2F20171119%2FFTmtlGcaT.dat&hit=1&db_idx=1	2	1	1
active	sds	1163	20.3	Diviva family protein Wag31	wag31	Rv2145c	Unknown	28277.2	4.5198	cell wall and cell processes	essential	M. bovis : Mb2169c; M. leprae : ML0922; M. marinum : MMAR_3185; M. smegmatis : MSMEG_4217;	0.46	9	85	P9WMU1	http://www.matrixscience.com/cgi/protein_view.pl?file=..%2Fdata%2F20171119%2FFTmtlGcaT.dat&hit=47&db_idx=1	44	62	N/D
active	sds	1164	8.3	Diviva family protein Wag31	wag31	Rv2145c	Unknown	28277.2	4.5198	cell wall and cell processes	essential	M. bovis : Mb2169c; M. leprae : ML0922; M. marinum : MMAR_3185; M. smegmatis : MSMEG_4217;	0.95	35	494	P9WMU1	http://www.matrixscience.com/cgi/protein_view.pl?file=..%2Fdata%2F20171119%2FFTmtlGcaS.dat&hit=2&db_idx=1	44	62	N/D
active	sds	1165	35.3	GCN5-related N-acetyltransferase	Rv0428c	Rv0428c	Acetylation, substrate unknown	32650.1	6.8031	intermediary metabolism and respiration	non-essential	M. bovis : Mb0436c; M. leprae : ML1930;	0.7	15	71	P96274	http://www.matrixscience.com/cgi/protein_view.pl?file=..%2Fdata%2F20171119%2FFTmtlGcaE.dat&hit=52&db_idx=1	30	N/D	N/D
active	sds	1165	35.3	Conserved protein	Rv1978	Rv1978	Function unknown	30584.1	6.8632	conserved hypotheticals	essential	M. bovis : Mb2000; M. smegmatis : MSMEG_6231;	0.85	31	339	O53979	http://www.matrixscience.com/cgi/protein_view.pl?file=..%2Fdata%2F20171119%2FFTmtlGcaE.dat&hit=4&db_idx=1	30	N/D	N/D
active	sds	1165	35.3	Probable haloalkane dehalogenase	Rv2296	Rv2296	Converts haloalkanes to corresponding alcohol and halides [catalytic activity: 1-haloalkane + H2O = a primary alcohol + halide].	33357.9	6.977	intermediary metabolism and respiration	non-essential	M. bovis : Mb2318; M. marinum : MMAR_3472;	0.45	9	77	P9WMS3	http://www.matrixscience.com/cgi/protein_view.pl?file=..%2Fdata%2F20171119%2FFTmtlGcaE.dat&hit=51&db_idx=1	22	79	36
active	sds	1166	49.6	Probable haloalkane dehalogenase	Rv2296	Rv2296	Converts haloalkanes to corresponding alcohol and halides [catalytic activity: 1-haloalkane + H2O = a primary alcohol + halide].	33357.9	6.977	intermediary metabolism and respiration	non-essential	M. bovis : Mb2318; M. marinum : MMAR_3472;	0.96	28	333	P9WMS3	http://www.matrixscience.com/cgi/protein_view.pl?file=..%2Fdata%2F20171119%2FFTmtlGcaL.dat&hit=1&db_idx=1	22	79	36
active	sds	1167	135.5	Probable ribose-phosphate pyrophosphokinase PrsA (phosphoribosyl pyrophosphate synthetase) (PRPP synthetase)	prsA	Rv1017c	Catalyzes the formation of PRPP from ATP and ribose 5-phosphate. PRPP is then used in various biosynthetic pathways, as for example in the formation of purines, pyrimidines, histidine and tryptophan. [catalytic activity: ATP + D-ribose 5-phosphate = AMP + 5-phospho-alpha-D-ribose 1-diphosphate]	35459.4	6.5114	intermediary metabolism and respiration	essential	M. bovis : Mb1045c; M. leprae : ML0248; M. marinum : MMAR_4468; M. smegmatis : MSMEG_5427;	0.53	12	74	P9WKE3	http://www.matrixscience.com/cgi/protein_view.pl?file=..%2Fdata%2F20171119%2FFTmtlGcat.dat&hit=44&db_idx=1	9	N/D	14
active	sds	1167	135.5	Conserved 35 kDa alanine rich protein	35kd_ag	Rv2744c	Unknown	29257.9	5.7697	conserved hypotheticalsPrediction based on GO and InterPro: cell wall and cell processes (See Mazandu and Mulder, 2012)	non-essential	M. bovis : Mb2765c; M. leprae : ML0981; M. marinum : MMAR_1971; M. smegmatis : MSMEG_2695;	0.96	40	381	P9WHP5	http://www.matrixscience.com/cgi/protein_view.pl?file=..%2Fdata%2F20171119%2FFTmtlGcat.dat&hit=1&db_idx=1	9	6	2
active	sds	1167	135.5	Probable conserved lipoprotein LppY	lppY	Rv2999	Unknown	33949.6	6.972	cell wall and cell processes	essential	M. bovis : Mb3024;	0.51	9	54	O53246	http://www.matrixscience.com/cgi/protein_view.pl?file=..%2Fdata%2F20171119%2FFTmtlGcat.dat&hit=51&db_idx=1	9	N/D	N/D
active	sds	1168	70.5	Phosphotyrosine protein phosphatase PTPB (protein-tyrosine-phosphatase) (PTPase)	ptbB	Rv0153c	Involved in signal transduction (via dephosphorylation). Can dephosphorylate in vitro the phosphotyrosine residue of myelin basic protein (MBP) at pH 7.0. Could be involved in virulence by interfering with phosphotyrosine-mediated signals in macrophages. Also able to dephosphorylate phosphoserine/threonine peptides and phosphoinositide substrates. [catalytic activity: protein tyrosine phosphate +…	30153.8	6.1574	regulatory proteins	essential	M. bovis : Mb0158c; M. marinum : MMAR_0373; M. smegmatis : MSMEG_0100;	0.43	9	56	I6WXK4	http://www.matrixscience.com/cgi/protein_view.pl?file=..%2Fdata%2F20171119%2FFTmtlGcam.dat&hit=52&db_idx=1	16	N/D	N/D
active	sds	1168	70.5	Transmembrane serine/threonine-protein kinase D PknD (protein kinase D) (STPK D)	pknD	Rv0931c	Involved in signal transduction (via phosphorylation). Thought to regulate phosphate transport. Can phosphorylate the peptide substrate myelin basic protein (MBP) at serine and threonine residues. Can be autophosphorylated on threonine residues [catalytic activity: ATP + a protein = ADP + a phosphoprotein].	69513.2	5.6353	regulatory proteins	non-essential	M. bovis : Mb0954c, Mb0955c; M. leprae : ML0743; M. marinum : MMAR_4577;	0.53	7	62	P9WI79	http://www.matrixscience.com/cgi/protein_view.pl?file=..%2Fdata%2F20171119%2FFTmtlGcam.dat&hit=51&db_idx=1	16	N/D	N/D
active	sds	1168	70.5	Conserved protein	Rv1109c	Rv1109c	Function unknown	22957.2	5.77	conserved hypotheticalsPrediction based on GO and InterPro: information pathways (See Mazandu and Mulder, 2012)	non-essential	M. bovis : Mb1139c; M. leprae : ML1939; M. marinum : MMAR_4356; M. smegmatis : MSMEG_5225;	0.45	7	81	P9WM59	http://www.matrixscience.com/cgi/protein_view.pl?file=..%2Fdata%2F20171119%2FFTmtlGcam.dat&hit=3&db_idx=1	16	39	N/D
active	sds	1168	70.5	Conserved 35 kDa alanine rich protein	35kd_ag	Rv2744c	Unknown	29257.9	5.7697	conserved hypotheticalsPrediction based on GO and InterPro: cell wall and cell processes (See Mazandu and Mulder, 2012)	non-essential	M. bovis : Mb2765c; M. leprae : ML0981; M. marinum : MMAR_1971; M. smegmatis : MSMEG_2695;	0.88	33	293	P9WHP5	http://www.matrixscience.com/cgi/protein_view.pl?file=..%2Fdata%2F20171119%2FFTmtlGcae.dat&hit=1&db_idx=1	9	6	2
active	sds	1168	70.5	Prephenate dehydrogenase TyrA (PDH) (hydroxyphenylpyruvate synthase)	tyrA	Rv3754	Involved in tyrosine biosynthesis [catalytic activity: prephenate + NAD(+) = 4-hydroxyphenylpyruvate + CO(2) + NADH].	30991.1	6.1136	intermediary metabolism and respiration	essential	M. bovis : Mb3780; M. leprae : ML2472; M. smegmatis : MSMEG_6330;	0.43	9	93	O69721	http://www.matrixscience.com/cgi/protein_view.pl?file=..%2Fdata%2F20171119%2FFTmtlGcam.dat&hit=1&db_idx=1	16	N/D	N/D
active	sds	1169	89.4	Probable succinate dehydrogenase [iron-sulfur subunit] (succinic dehydrogenase)	Rv0247c	Rv0247c	Involved in interconversion of fumarate and succinate (aerobic respiration) [catalytic activity: succinate + acceptor = fumarate + reduced acceptor].	28625.9	6.1473	intermediary metabolism and respiration	essential	M. bovis : Mb0253c; M. leprae : ML2560; M. marinum : MMAR_0510; M. smegmatis : MSMEG_0417;	0.79	31	284	O53669	http://www.matrixscience.com/cgi/protein_view.pl?file=..%2Fdata%2F20171119%2FFTmtlGcnT.dat&hit=2&db_idx=1	12	16	9
active	sds	1169	89.4	Mycolic acid synthase PcaA (cyclopropane synthase)	pcaA	Rv0470c	Involved in the mycolic acid modification or synthesis; essential for the cyclopropanation function. Required for cording and mycolic acid cyclopropane ring synthesis in the cell wall.	33027.7	6.4464	lipid metabolism	non-essential	M. bovis : Mb0479c; M. leprae : ML2459; M. marinum : MMAR_0796;	0.5	10	76	P9WPB3	http://www.matrixscience.com/cgi/protein_view.pl?file=..%2Fdata%2F20171119%2FFTmtlGcnT.dat&hit=49&db_idx=1	12	N/D	N/D
active	sds	1170	30.5	Possible two component system response transcriptional positive regulator PhoP	phoP	Rv0757	Involved in transcriptional mechanism. Part of the two component regulatory system PHOP/PHOQ. This protein is thought to be a positive regulator for the phosphate regulon, required for intracellular growth. Transcription of this operon is positively regulated by PHOB and PHOR|Rv0758 when phosphate is limited.	27513.5	6.3081	regulatory proteins	essential	M. bovis : Mb0780; M. leprae : ML2239; M. marinum : MMAR_4942; M. smegmatis : MSMEG_5872;	0.49	7	83	P71814	http://www.matrixscience.com/cgi/protein_view.pl?file=..%2Fdata%2F20171119%2FFTmtlGcnO.dat&hit=51&db_idx=1	31	28	15
active	sds	1170	30.5	NADH-dependent enoyl-[acyl-carrier-protein] reductase InhA (NADH-dependent enoyl-ACP reductase)	inhA	Rv1484	This isozyme is involved in mycolic acid biosynthesis. Second reductive step in fatty acid biosynthesis. Involved in the resistance against the antituberculosis drugs isoniazid and ethionamide [catalytic activity: acyl-[acyl-carrier protein] + NAD(+) = trans-2,3-dehydroacyl-[acyl-carrier protein] + NADH].	28527.8	6.0188	lipid metabolism	non-essential	M. bovis : Mb1520; M. leprae : ML1806; M. marinum : MMAR_2290; M. smegmatis : MSMEG_3151;	0.61	12	139	P9WGR1	http://www.matrixscience.com/cgi/protein_view.pl?file=..%2Fdata%2F20171119%2FFTmtlGcnO.dat&hit=4&db_idx=1	31	59	15
active	sds	1171	217.9	Probable conserved lipoprotein LprF	lprF	Rv1368	Unknown	26851.6	9.1505	cell wall and cell processes	non-essential	M. bovis : Mb1403; M. marinum : MMAR_2188;	0.58	15	175	P9WK47	http://www.matrixscience.com/cgi/protein_view.pl?file=..%2Fdata%2F20171119%2FFTmtlGcnS.dat&hit=24&db_idx=1	4	N/D	N/D
active	sds	1171	217.9	Possible glyoxalase II (hydroxyacylglutathione hydrolase) (GLX II)	Rv2581c	Rv2581c	Involved in glyoxal pathway. Thiolesterase that catalyzes the hydrolysis of S-D-lactoyl-glutathione to form glutathione and D-lactic acid [catalytic activity: (S)-(2-hydroxyacyl)glutathione + H(2)O = glutathione + a 2-hydroxy acid anion].	24165.6	6.6261	virulence, detoxification, adaptation	essential	M. bovis : Mb2612c; M. leprae : ML0493; M. marinum : MMAR_2126; M. smegmatis : MSMEG_2975;	0.47	6	72	P9WMW3	http://www.matrixscience.com/cgi/protein_view.pl?file=..%2Fdata%2F20171119%2FFTmtlGcnS.dat&hit=51&db_idx=1	4	N/D	N/D
active	sds	1172	64.3	Two component sensory transduction transcriptional regulatory protein MtrA	mtrA	Rv3246c	Transcriptional activator part of a two component regulatory system.	25279.3	5.1765	regulatory proteins	essential	M. bovis : Mb3274c; M. leprae : ML0773; M. marinum : MMAR_1299; M. smegmatis : MSMEG_1874;	0.87	27	314	P9WGM7	http://www.matrixscience.com/cgi/protein_view.pl?file=..%2Fdata%2F20171119%2FFTmtlGcnE.dat&hit=2&db_idx=1	18	28	24
active	sds	1173	209.8	Periplasmic superoxide dismutase [Cu-Zn] SodC	sodC	Rv0432	Destroys radicals which are normally produced within the cells and are toxic to biological systems [catalytic activity: 2 superoxide + 2 H+ = O2 + H2O2].	23844.5	6.4255	virulence, detoxification, adaptation	non-essential	M. bovis : Mb0440; M. leprae : ML1925; M. marinum : MMAR_0747; M. smegmatis : MSMEG_0835;	0.84	9	141	P9WGE9	http://www.matrixscience.com/cgi/protein_view.pl?file=..%2Fdata%2F20171119%2FFTmtlGcnt.dat&hit=1&db_idx=1	5	11	10
active	sds	1174	105.9	Probable conserved lipoprotein LpqD	lpqD	Rv3390	Unknown	25056.4	7.5778	cell wall and cell processes	non-essential	M. bovis : Mb3422; M. leprae : ML0412; M. marinum : MMAR_1154; M. smegmatis : MSMEG_6545;	0.51	16	258	O50416	http://www.matrixscience.com/cgi/protein_view.pl?file=..%2Fdata%2F20171119%2FFTmtlGcnh.dat&hit=1&db_idx=1	11	N/D	N/D
active	sds	1175	89.4	Probable ATP-dependent CLP protease proteolytic subunit 2 ClpP2 (endopeptidase CLP 2)	clpP2	Rv2460c	CLP cleaves peptides in various proteins in a process that requires ATP hydrolysis. CLP may be responsible for a fairly general and central housekeeping function rather than for the degradation of specific substrates.	23507.7	4.758	intermediary metabolism and respiration	essential	M. bovis : Mb2487c; M. leprae : ML1479; M. marinum : MMAR_3807; M. smegmatis : MSMEG_4672;	0.75	16	236	P9WPC3	http://www.matrixscience.com/cgi/protein_view.pl?file=..%2Fdata%2F20171119%2FFTmtlGcne.dat&hit=2&db_idx=1	13	N/D	30
active	sds	1176	113.3	Possible lipoprotein LprA	lprA	Rv1270c	Unknown	24874	5.2108	cell wall and cell processes	non-essential	M. bovis : Mb1301c; M. marinum : MMAR_4152;	0.74	14	241	P9WK55	http://www.matrixscience.com/cgi/protein_view.pl?file=..%2Fdata%2F20171119%2FFTmtlGcnm.dat&hit=1&db_idx=1	10	N/D	N/D
active	sds	1177	218.5	Conserved lipoprotein LprG	lprG	Rv1411c	Unknown	24547.8	8.2293	cell wall and cell processes	non-essential	M. bovis : Mb1446c; M. leprae : ML0557; M. marinum : MMAR_2220; M. smegmatis : MSMEG_3070;	0.53	12	177	P9WK45	http://www.matrixscience.com/cgi/protein_view.pl?file=..%2Fdata%2F20171119%2FFTmtlGcnR.dat&hit=1&db_idx=1	3	N/D	N/D
active	sds	1178	79.8	Conserved protein	Rv0831c	Rv0831c	Function unknown	30189.2	4.852	conserved hypotheticals	non-essential	M. bovis : Mb0854c; M. leprae : ML2180;	0.95	32	435	O53842	http://www.matrixscience.com/cgi/protein_view.pl?file=..%2Fdata%2F20171119%2FFTmtlGctT.dat&hit=1&db_idx=1	14	37	35
active	sds	1179	6.2	Probable citrate synthase II CitA	citA	Rv0889c	Involved in tricarboxylic acid cycle (KREBS cycle) [catalytic activity: citrate + CoA = acetyl-CoA + H2O + oxaloacetate].	40146.8	5.2839	intermediary metabolism and respiration	non-essential	M. bovis : Mb0913c; M. leprae : ML2132; M. marinum : MMAR_4643; M. smegmatis : MSMEG_5676;	0.3	9	76	P9WPD3	http://www.matrixscience.com/cgi/protein_view.pl?file=..%2Fdata%2F20171120%2FFTmtlGctS.dat&hit=52&db_idx=1	73	N/D	N/D
active	sds	1179	6.2	Conserved protein	Rv2629	Rv2629	Function unknown	40839.9	5.0084	conserved hypotheticals	essential	M. bovis : Mb2662; M. marinum : MMAR_2070;	0.75	20	146	P9WL63	http://www.matrixscience.com/cgi/protein_view.pl?file=..%2Fdata%2F20171119%2FFTmtlGctO.dat&hit=1&db_idx=1	73	N/D	27
active	sds	1179	6.2	Possible magnesium chelatase	Rv2850c	Rv2850c	Function unknown; possibly introduces a magnesium ion into specific substrate/compound.	66955	8.5059	intermediary metabolism and respiration	non-essential	M. bovis : Mb2875c; M. leprae : ML1566; M. marinum : MMAR_1883; M. smegmatis : MSMEG_2615;	0.58	19	144	P9WPR3	http://www.matrixscience.com/cgi/protein_view.pl?file=..%2Fdata%2F20171119%2FFTmtlGctO.dat&hit=3&db_idx=1	73	N/D	N/D
active	sds	1179	6.2	Probable D-alanine--D-alanine ligase DdlA (D-alanylalanine synthetase) (D-ala-D-ala ligase)	ddlA	Rv2981c	Involved in cell wall formation. Along with alanine racemase, it MAKES up the D-alanine branch of the peptidoglycan biosynthetic route. [catalytic activity: ATP + D-alanine + D-alanine = ADP + phosphate + D-alanyl-D-alanine].	39678.2	5.1381	cell wall and cell processes	essential	M. bovis : Mb3005c; M. leprae : ML1678; M. marinum : MMAR_1733; M. smegmatis : MSMEG_2395;	0.52	14	112	P9WP31	http://www.matrixscience.com/cgi/protein_view.pl?file=..%2Fdata%2F20171120%2FFTmtlGctS.dat&hit=2&db_idx=1	73	91	N/D
active	sds	1180	4.7	Probable D-alanine--D-alanine ligase DdlA (D-alanylalanine synthetase) (D-ala-D-ala ligase)	ddlA	Rv2981c	Involved in cell wall formation. Along with alanine racemase, it MAKES up the D-alanine branch of the peptidoglycan biosynthetic route. [catalytic activity: ATP + D-alanine + D-alanine = ADP + phosphate + D-alanyl-D-alanine].	39678.2	5.1381	cell wall and cell processes	essential	M. bovis : Mb3005c; M. leprae : ML1678; M. marinum : MMAR_1733; M. smegmatis : MSMEG_2395;	0.56	18	79	P9WP31	http://www.matrixscience.com/cgi/protein_view.pl?file=..%2Fdata%2F20171120%2FFTmtlGctE.dat&hit=51&db_idx=1	73	91	N/D
active	sds	1180	4.7	Conserved hypothetical protein	Rv3292	Rv3292	Function unknown	45332	5.3225	conserved hypotheticalsPrediction based on GO and InterPro: intermediary metabolism and respiration (See Mazandu and Mulder, 2012)	non-essential	M. bovis : Mb3320; M. leprae : ML0719; M. marinum : MMAR_1241;	0.76	22	150	P9WL01	http://www.matrixscience.com/cgi/protein_view.pl?file=..%2Fdata%2F20171120%2FFTmtlGctE.dat&hit=6&db_idx=1	78	91	N/D
active	sds	1180	4.7	Probable methanol dehydrogenase transcriptional regulatory protein MoxR2	moxR2	Rv3692	Involved in transcriptional mechanism; regulates methanol dehydrogenase.	37904.4	5.4253	regulatory proteins	non-essential	M. bovis : Mb3717; M. marinum : MMAR_5202; M. smegmatis : MSMEG_6219;	0.76	20	51	I6YGX9	http://www.matrixscience.com/cgi/protein_view.pl?file=..%2Fdata%2F20171120%2FFTmtlGctE.dat&hit=52&db_idx=1	78	N/D	N/D
active	sds	1181	17.6	Probable glutamine-transport ATP-binding protein ABC transporter GlnQ	glnQ	Rv2564	Thought to be involved in active transport of glutamine across the membrane (import). Responsible for the translocation of the substrate across the membrane.	35428.7	5.263	cell wall and cell processes	essential	M. bovis : Mb2593; M. leprae : ML2675; M. smegmatis : MSMEG_1614;	0.74	22	164	P9WQI5	http://www.matrixscience.com/cgi/protein_view.pl?file=..%2Fdata%2F20171120%2FFTmtlGctL.dat&hit=1&db_idx=1	50	83	N/D
active	sds	1181	17.6	Probable anion transporter ATPase	Rv3679	Rv3679	Anion-transporting ATPase; supposedly catalyzes the extrusion of undetermined anions [catalytic activity: ATP + H(2)O + undetermined anion(in) = ADP + phosphate + undetermined anion(out)].	35856.3	5.0862	cell wall and cell processes	essential	M. bovis : Mb3704; M. leprae : ML2305; M. marinum : MMAR_5168; M. smegmatis : MSMEG_6193;	0.55	15	150	P9WKX5	http://www.matrixscience.com/cgi/protein_view.pl?file=..%2Fdata%2F20171120%2FFTmtlGctL.dat&hit=38&db_idx=1	50	N/D	N/D
active	sds	1182	9.1	F420-dependent glucose-6-phosphate dehydrogenase Fgd1	fgd1	Rv0407	Catalyzes oxidation of glucose-6-phosphate to 6-phosphogluconolactone using coenzyme F420 (an *-hydroxy-5-deazaflavin derivative) as the electron acceptor.	36956.8	5.1301	intermediary metabolism and respiration	non-essential	M. bovis : Mb0415; M. leprae : ML0269; M. marinum : MMAR_0709; M. smegmatis : MSMEG_0777;	0.75	21	230	P9WNE1	http://www.matrixscience.com/cgi/protein_view.pl?file=..%2Fdata%2F20171120%2FFTmtlGctt.dat&hit=15&db_idx=1	63	N/D	N/D
active	sds	1182	9.1	Periplasmic phosphate-binding lipoprotein PstS1 (PBP-1) (PstS1)	pstS1	Rv0934	Involved in active transport of inorganic phosphate across the membrane (import). This is one of the proteins required for binding-protein-mediated phosphate transport.	38211.1	5.0223	cell wall and cell processes	non-essential	M. bovis : Mb0959; M. leprae : ML0740;	0.47	5	61	P9WGU1	http://www.matrixscience.com/cgi/protein_view.pl?file=..%2Fdata%2F20171120%2FFTmtlGctt.dat&hit=52&db_idx=1	1	7	20
active	sds	1182	9.1	Conserved alanine and glycine and valine rich protein	Rv2696c	Rv2696c	Function unknown	27216.7	5.0087	conserved hypotheticalsPrediction based on GO and InterPro: cell wall and cell processes (See Mazandu and Mulder, 2012)	essential	M. bovis : Mb2715c; M. leprae : ML1029; M. marinum : MMAR_2018; M. smegmatis : MSMEG_2766;	0.48	8	68	I6XF31	http://www.matrixscience.com/cgi/protein_view.pl?file=..%2Fdata%2F20171120%2FFTmtlGctt.dat&hit=51&db_idx=1	63	N/D	N/D
active	sds	1183	20.3	Class a beta-lactamase BlaC	blaC	Rv2068c	Hydrolyses beta-lactams to generate corresponding beta-amino acid [catalytic activity: a beta-lactam + H(2)O = a substituted beta-amino acid].	32567.9	6.0401	intermediary metabolism and respiration	non-essential	M. bovis : Mb2094c; M. marinum : MMAR_3050;	0.69	25	356	P9WKD3	http://www.matrixscience.com/cgi/protein_view.pl?file=..%2Fdata%2F20171120%2FFTmtlGcth.dat&hit=1&db_idx=1	45	N/D	N/D
active	sds	1184	20.4	Conserved protein	Rv0831c	Rv0831c	Function unknown	30189.2	4.852	conserved hypotheticals	non-essential	M. bovis : Mb0854c; M. leprae : ML2180;	0.92	28	270	O53842	http://www.matrixscience.com/cgi/protein_view.pl?file=..%2Fdata%2F20171120%2FFTmtlGctm.dat&hit=1&db_idx=1	14	37	35
active	sds	1184	20.4	Possible S-adenosylmethionine-dependent methyltransferase	Rv3767c	Rv3767c	Possible methyltransferase	34723.2	4.6961	lipid metabolism	essential	M. bovis : Mb3793c; M. leprae : ML0123; M. marinum : MMAR_5323;	0.68	13	114	P9WFH5	http://www.matrixscience.com/cgi/protein_view.pl?file=..%2Fdata%2F20171120%2FFTmtlGctm.dat&hit=43&db_idx=1	43	37	N/D
active	sds	1184	20.4	ESX-1 secretion-associated protein EspG1	espG1	Rv3866	Function unknown	30064.1	4.7554	cell wall and cell processes	non-essential	M. bovis : Mb3896; M. leprae : ML0057c; M. marinum : MMAR_5441; M. smegmatis : MSMEG_0057;	0.37	6	42	P96210	http://www.matrixscience.com/cgi/protein_view.pl?file=..%2Fdata%2F20171120%2FFTmtlGctm.dat&hit=51&db_idx=1	43	N/D	N/D
active	sds	1185	0.9	Anti-sigma factor RskA (regulator of sigma K)	rskA	Rv0444c	Regulates negatively Rv0445c|SIGK	23883.1	5.808	information pathways	non-essential	M. bovis : Mb0452c; M. marinum : MMAR_0765;	0.83	18	126	P9WGX5	http://www.matrixscience.com/cgi/protein_view.pl?file=..%2Fdata%2F20171120%2FFTmtlGctR.dat&hit=1&db_idx=1	107	46	N/D
active	sds	1185	0.9	Tetrahydrodipicolinate N-succinyltransferase DapD	dapD	Rv1201c	Involved in biosynthesis of diaminopimelate and lysine from aspartate semialdehyde (at the third step) [catalytic activity: tetrahydrodipicolinate + succinyl-CoA + H2O = N-succinyl-2-amino-6-ketopimelate + coenzyme A]	32609.8	5.8419	intermediary metabolism and respiration	essential	M. bovis : Mb1233c; M. leprae : ML1058; M. marinum : MMAR_4236; M. smegmatis : MSMEG_5104;	0.66	13	78	P9WP21	http://www.matrixscience.com/cgi/protein_view.pl?file=..%2Fdata%2F20171120%2FFTmtlGctR.dat&hit=52&db_idx=1	107	N/D	N/D
active	sds	1185	0.9	Putative initiation inhibitor protein	Rv1708	Rv1708	Unknown; thought to be involved in cell process.	34362.4	6.4002	cell wall and cell processes	essential	M. bovis : Mb1735; M. leprae : ML1367; M. marinum : MMAR_2523; M. smegmatis : MSMEG_3743;	0.65	19	95	P9WLT1	http://www.matrixscience.com/cgi/protein_view.pl?file=..%2Fdata%2F20171120%2FFTmtlGctR.dat&hit=51&db_idx=1	107	N/D	N/D
dormant (D2)	sds	1190	7.1	DNA-directed RNA polymerase (beta chain) RpoB (transcriptase beta chain) (RNA polymerase beta subunit)	rpoB	Rv0667	Catalyzes the transcription of DNA into RNA using the four ribonucleoside triphosphates as substrates [catalytic activity: N nucleoside triphosphate = N diphosphate + {RNA}(N)].	129218	4.67	information pathways	essential	M. bovis : Mb0686; M. leprae : ML1891; M. marinum : MMAR_0995; M. smegmatis : MSMEG_1367;	0.53	51	433	P9WGY9	http://www.matrixscience.com/cgi/protein_view.pl?file=..%2Fdata%2F20171119%2FFTmtlneOR.dat&hit=1&db_idx=1	94	17	69
dormant (D2)	sds	1191	8.1	Possible conserved transmembrane alanine and glycine rich protein	Rv2721c	Rv2721c	Unknown	72339.7	4.2239	cell wall and cell processes	non-essential	M. bovis : Mb2740c; M. leprae : ML1002; M. marinum : MMAR_1991; M. smegmatis : MSMEG_2739;	0.44	11	122	I6XF52	http://www.matrixscience.com/cgi/protein_view.pl?file=..%2Fdata%2F20171119%2FFTmtlnewT.dat&hit=1&db_idx=1	105	60	67
dormant (D2)	sds	1192	32.6	Probable fatty oxidation protein FadB	fadB	Rv0860	Involved in fatty acid degradation (probably in fatty acid beta-oxidation cycle).	76104.1	5.2147	lipid metabolism	non-essential	M. bovis : Mb0883; M. leprae : ML2161; M. marinum : MMAR_4676; M. smegmatis : MSMEG_5720;	0.75	62	382	O53872	http://www.matrixscience.com/cgi/protein_view.pl?file=..%2Fdata%2F20171119%2FFTmtlnewO.dat&hit=1&db_idx=1	102	66	32
dormant (D2)	sds	1192	32.6	Probable glucanase GlgE	glgE	Rv1327c	Function unknown; probably involved in polysaccharides degradation.	78607.9	5.3847	intermediary metabolism and respiration	essential	M. bovis : Mb1362c; M. leprae : ML1161; M. marinum : MMAR_4071; M. smegmatis : MSMEG_4916;	0.35	16	94	P9WQ17	http://www.matrixscience.com/cgi/protein_view.pl?file=..%2Fdata%2F20171119%2FFTmtlnewS.dat&hit=51&db_idx=1	N/D	N/D	32
dormant (D2)	sds	1192	32.6	Probable acyl-CoA ligase FadD31 (acyl-CoA synthetase) (acyl-CoA synthase)	fadD31	Rv1925	Function unknown, but involvement in lipid degradation.	66310.1	5.4576	lipid metabolism	non-essential	M. bovis : Mb1960; M. leprae : ML1980c; M. marinum : MMAR_2835; M. smegmatis : MSMEG_3465;	0.45	11	100	I6Y7V6	http://www.matrixscience.com/cgi/protein_view.pl?file=..%2Fdata%2F20171119%2FFTmtlnewS.dat&hit=1&db_idx=1	28	66	32
dormant (D2)	sds	1193	25.2	Probable succinate dehydrogenase [iron-sulfur subunit] (succinic dehydrogenase)	Rv0248c	Rv0248c	Involved in interconversion of fumarate and succinate (aerobic respiration) [catalytic activity: succinate + acceptor = fumarate + reduced acceptor].	70680.6	5.8082	intermediary metabolism and respiration	non-essential	M. bovis : Mb0254c; M. leprae : ML2559; M. marinum : MMAR_0511; M. smegmatis : MSMEG_0418;	0.6	45	475	O53670	http://www.matrixscience.com/cgi/protein_view.pl?file=..%2Fdata%2F20171119%2FFTmtlnewE.dat&hit=1&db_idx=1	28	20	39
dormant (D2)	sds	1194	11.8	Probable endopeptidase ATP binding protein (chain B) ClpB (ClpB protein) (heat shock protein F84.1)	clpB	Rv0384c	Thought to be an ATPase subunit of an intracellular ATP-dependent protease. Seems to be regulated positively by sigh (Rv3223c product) and negatively by HSPR (Rv0353 product).	92536.2	4.9752	virulence, detoxification, adaptation	essential	M. bovis : Mb0391c; M. leprae : ML2490; M. marinum : MMAR_0645; M. smegmatis : MSMEG_0732;	0.71	53	499	P9WPD1	http://www.matrixscience.com/cgi/protein_view.pl?file=..%2Fdata%2F20171119%2FFTmtlnewL.dat&hit=1&db_idx=1	N/D	N/D	53
dormant (D2)	sds	1195	9.5	Probable ATP-dependent protease ATP-binding subunit ClpC1	clpC1	Rv3596c	Hydrolyses proteins in presence of ATP. May interact with a CLPP-like protease involved in degradation of denatured proteins.	93552.4	5.6591	intermediary metabolism and respiration	essential	M. bovis : Mb3627c; M. leprae : ML0235; M. marinum : MMAR_5100; M. smegmatis : MSMEG_6091;	0.55	49	458	P9WPC9	http://www.matrixscience.com/cgi/protein_view.pl?file=..%2Fdata%2F20171119%2FFTmtlnewt.dat&hit=1&db_idx=1	55	92	62
dormant (D2)	sds	1196	9.5	Probable 5-methyltetrahydropteroyltriglutamate--homocysteine methyltransferase MetE (methionine synthase, vitamin-B12 independent isozyme)	metE	Rv1133c	Catalyzes the transfer of a methyl group from 5-methyltetrahydrofolate to homocysteine resulting in methionine formation (pathway: terminal step in the de novo biosynthesis of methionine) [catalytic activity: 5-methyltetrahydropteroyltri-L-glutamate + L- homocysteine = tetrahydropteroyltri-L-glutamate + L-methionine.]	81549.5	4.9173	intermediary metabolism and respiration	essential	M. bovis : Mb1164c; M. leprae : ML0961; M. marinum : MMAR_4328; M. smegmatis : MSMEG_6638;	0.64	35	288	P9WK07	http://www.matrixscience.com/cgi/protein_view.pl?file=..%2Fdata%2F20171119%2FFTmtlnewh.dat&hit=1&db_idx=1	103	N/D	63
dormant (D2)	sds	1196	9.5	Catalase-peroxidase-peroxynitritase T KatG	katG	Rv1908c	Multifunctional enzyme, exhibiting both a catalase, a broad-spectrum peroxidase, and a peroxynitritase activities. May play a role in the intracellular survival of mycobacteria within macrophages; protection against reactive oxygen and nitrogen intermediates produced by phagocytic cells. Seems regulated by SIGB|Rv2710 [catalytic activity: 2 H(2)O(2) = O(2) + 2 H(2)O].	80572.8	4.87	virulence, detoxification, adaptation	non-essential	M. bovis : Mb1943c; M. leprae : ML2009; M. smegmatis : MSMEG_6384;	0.37	10	58	P9WIE5	http://www.matrixscience.com/cgi/protein_view.pl?file=..%2Fdata%2F20171119%2FFTmtlnewh.dat&hit=51&db_idx=1	103	N/D	63
dormant (D2)	sds	1197	9.5	Probable elongation factor G FusA1 (EF-G)	fusA1	Rv0684	This protein promotes the GTP-dependent translocation of the nascent protein chain from the A-site to the P-site of the ribosome.	77170.5	4.6927	information pathways	essential	M. bovis : Mb0703; M. leprae : ML1878; M. marinum : MMAR_1013;	0.62	45	342	P9WNM7	http://www.matrixscience.com/cgi/protein_view.pl?file=..%2Fdata%2F20171119%2FFTmtlnewe.dat&hit=1&db_idx=1	61	33	64
dormant (D2)	sds	1197	9.5	Possible preprotein translocase ATPase SecA2	secA2	Rv1821	Involved in protein export. May interact with the SECY/SECE subunits. SECA has a central role in coupling the hydrolysis of ATP to the transfer of PRE-secretory periplasmic and outer membrane proteins across the membrane.	88919.7	5.114	cell wall and cell processes	non-essential	M. bovis : Mb1852; M. leprae : ML2082; M. marinum : MMAR_2698; M. smegmatis : MSMEG_3654;	0.31	13	43	P9WGP3	http://www.matrixscience.com/cgi/protein_view.pl?file=..%2Fdata%2F20171119%2FFTmtlnewe.dat&hit=51&db_idx=1	101	N/D	64
dormant (D2)	sds	1198	0.8	Probable chaperone protein HtpG (heat shock protein) (HSP90 family protein) (high temperature protein G)	htpG	Rv2299c	Molecular chaperone involved in protein folding. Has ATPase activity.	72961.1	4.5141	virulence, detoxification, adaptation	non-essential	M. leprae : ML1623; M. marinum : MMAR_3521;	0.65	39	367	P9WMJ7	http://www.matrixscience.com/cgi/protein_view.pl?file=..%2Fdata%2F20171119%2FFTmtlnewm.dat&hit=1&db_idx=1	79	61	75
dormant (D2)	sds	1199	11.7	Probable chaperone protein DnaK (heat shock protein 70) (heat shock 70 kDa protein) (HSP70)	dnaK	Rv0350	Acts as a chaperone. Involved in induction by stress conditions e.g. heat shock. Possibly has an ATPase activity. Seems to be regulated positively by sigh (Rv3223c product) and negatively by HSPR (Rv0353 product).	66830.9	4.5884	virulence, detoxification, adaptation	essential	M. bovis : Mb0358; M. leprae : ML2496; M. marinum : MMAR_0637; M. smegmatis : MSMEG_0709;	0.8	40	453	P9WMJ9	http://www.matrixscience.com/cgi/protein_view.pl?file=..%2Fdata%2F20171119%2FFTmtlnewR.dat&hit=1&db_idx=1	68	13	54
dormant (D2)	sds	1200	16.5	Probable ATP synthase alpha chain AtpA	atpA	Rv1308	Produces ATP from ADP in the presence of a proton gradient across the membrane. The alpha chain is a regulatory subunit [catalytic activity:ATP + H(2)O + H(+)(in) = ADP + phosphate + H(+)(out)]	59288.3	4.7814	intermediary metabolism and respiration	essential	M. bovis : Mb1340; M. leprae : ML1143; M. smegmatis : MSMEG_4938;	0.74	47	479	P9WPU7	http://www.matrixscience.com/cgi/protein_view.pl?file=..%2Fdata%2F20171119%2FFTmtlneaT.dat&hit=1&db_idx=1	23	12	47
dormant (D2)	sds	1201	96.7	60 kDa chaperonin 2 GroEL2 (protein CPN60-2) (GroEL protein 2) (65 kDa antigen) (heat shock protein 65) (cell wall protein A) (antigen A)	groEL2	Rv0440	Prevents misfolding and promotes the refolding and proper assembly of unfolded polypeptides generated under stress conditions.	56726.7	4.5594	virulence, detoxification, adaptation	essential	M. bovis : Mb0448; M. leprae : ML0317; M. marinum : MMAR_0759;	0.8	50	485	P9WPE7	http://www.matrixscience.com/cgi/protein_view.pl?file=..%2Fdata%2F20171119%2FFTmtlneaO.dat&hit=1&db_idx=1	7	10	11
dormant (D2)	sds	1202	28.6	60 kDa chaperonin 2 GroEL2 (protein CPN60-2) (GroEL protein 2) (65 kDa antigen) (heat shock protein 65) (cell wall protein A) (antigen A)	groEL2	Rv0440	Prevents misfolding and promotes the refolding and proper assembly of unfolded polypeptides generated under stress conditions.	56726.7	4.5594	virulence, detoxification, adaptation	essential	M. bovis : Mb0448; M. leprae : ML0317; M. marinum : MMAR_0759;	0.8	50	509	P9WPE7	http://www.matrixscience.com/cgi/protein_view.pl?file=..%2Fdata%2F20171119%2FFTmtlneaS.dat&hit=1&db_idx=1	7	10	11
dormant (D2)	sds	1204	434	Probable iron-regulated elongation factor TU Tuf (EF-TU)	tuf	Rv0685	This protein promotes the GTP-dependent binding of aminoacyl-tRNA to the A-site of ribosomes during protein biosynthesis.	43561.5	5.1199	information pathways	essential	M. bovis : Mb0704; M. leprae : ML1877; M. marinum : MMAR_1014; M. smegmatis : MSMEG_1401;	0.81	31	362	P9WNN1	http://www.matrixscience.com/cgi/protein_view.pl?file=..%2Fdata%2F20171119%2FFTmtlneaL.dat&hit=1&db_idx=1	2	1	1
dormant (D2)	sds	1205	58.2	Probable ATP synthase beta chain AtpD	atpD	Rv1310	Produces ATP from ADP in the presence of a proton gradient across the membrane. The beta chain is the catalytic subunit [catalytic activity: ATP + H(2)O + H(+)(in) = ADP + phosphate + H(+)(out)]	53094.2	4.5971	intermediary metabolism and respiration	essential	M. bovis : Mb1342; M. leprae : ML1145; M. marinum : MMAR_4087; M. smegmatis : MSMEG_4936;	0.84	40	449	P9WPU5	http://www.matrixscience.com/cgi/protein_view.pl?file=..%2Fdata%2F20171119%2FFTmtlneat.dat&hit=2&db_idx=1	26	22	18
dormant (D2)	sds	1206	7.4	60 kDa chaperonin 2 GroEL2 (protein CPN60-2) (GroEL protein 2) (65 kDa antigen) (heat shock protein 65) (cell wall protein A) (antigen A)	groEL2	Rv0440	Prevents misfolding and promotes the refolding and proper assembly of unfolded polypeptides generated under stress conditions.	56726.7	4.5594	virulence, detoxification, adaptation	essential	M. bovis : Mb0448; M. leprae : ML0317; M. marinum : MMAR_0759;	0.63	32	270	P9WPE7	http://www.matrixscience.com/cgi/protein_view.pl?file=..%2Fdata%2F20171119%2FFTmtlneah.dat&hit=2&db_idx=1	7	10	11
dormant (D2)	sds	1206	7.4	60 kDa chaperonin 2 GroEL2 (protein CPN60-2) (GroEL protein 2) (65 kDa antigen) (heat shock protein 65) (cell wall protein A) (antigen A)	groEL2	Rv0440	Prevents misfolding and promotes the refolding and proper assembly of unfolded polypeptides generated under stress conditions.	56726.7	4.5594	virulence, detoxification, adaptation	essential	M. bovis : Mb0448; M. leprae : ML0317; M. marinum : MMAR_0759;	0.63	32	270	P9WPE7	http://www.matrixscience.com/cgi/protein_view.pl?file=..%2Fdata%2F20171119%2FFTmtlneah.dat&hit=1&db_idx=1	7	10	11
dormant (D2)	sds	1207	9.6	60 kDa chaperonin 2 GroEL2 (protein CPN60-2) (GroEL protein 2) (65 kDa antigen) (heat shock protein 65) (cell wall protein A) (antigen A)	groEL2	Rv0440	Prevents misfolding and promotes the refolding and proper assembly of unfolded polypeptides generated under stress conditions.	56726.7	4.5594	virulence, detoxification, adaptation	essential	M. bovis : Mb0448; M. leprae : ML0317; M. marinum : MMAR_0759;	0.63	33	255	P9WPE7	http://www.matrixscience.com/cgi/protein_view.pl?file=..%2Fdata%2F20171119%2FFTmtlneae.dat&hit=1&db_idx=1	7	10	11
dormant (D2)	sds	1207	9.6	Probable acetohydroxyacid synthase IlvX (acetolactate synthase)	ilvX	Rv3509c	Could be involved in valine and isoleucine biosynthesis (at the first step) [catalytic activity: 2-acetolactate + CO(2) = 2 pyruvate].	52040.3	4.5316	intermediary metabolism and respiration	non-essential	M. bovis : Mb3539c; M. leprae : ML0354; M. marinum : MMAR_4997; M. smegmatis : MSMEG_4348;	0.45	14	75	O53554	http://www.matrixscience.com/cgi/protein_view.pl?file=..%2Fdata%2F20171119%2FFTmtlneae.dat&hit=51&db_idx=1	N/D	21	61
dormant (D2)	sds	1208	17.2	Glutamine synthetase GlnA1 (glutamine synthase) (GS-I)	glnA1	Rv2220	Involved in glutamine biosynthesis [catalytic activity: ATP + L-glutamate + NH(3) = ADP + glutamine + orthophosphate].	53537.9	4.8416	intermediary metabolism and respiration	essential	M. bovis : Mb2244; M. leprae : ML0925; M. marinum : MMAR_3289; M. smegmatis : MSMEG_4290;	0.51	19	84	P9WN39	http://www.matrixscience.com/cgi/protein_view.pl?file=..%2Fdata%2F20171119%2FFTmtlneam.dat&hit=55&db_idx=1	48	N/D	6
dormant (D2)	sds	1208	17.2	60 kDa chaperonin 1 GroEL1 (protein CPN60-1) (GroEL protein 1)	groEL1	Rv3417c	Prevents misfolding and promotes the refolding and proper assembly of unfolded polypeptides generated under stress conditions.	55877.5	4.7423	virulence, detoxification, adaptation	non-essential	M. bovis : Mb3451c; M. leprae : ML0381; M. marinum : MMAR_1126; M. smegmatis : MSMEG_1583;	0.84	41	334	P9WPE9	http://www.matrixscience.com/cgi/protein_view.pl?file=..%2Fdata%2F20171119%2FFTmtlneam.dat&hit=5&db_idx=1	48	N/D	6
dormant (D2)	sds	1209	125.3	Glutamine synthetase GlnA1 (glutamine synthase) (GS-I)	glnA1	Rv2220	Involved in glutamine biosynthesis [catalytic activity: ATP + L-glutamate + NH(3) = ADP + glutamine + orthophosphate].	53537.9	4.8416	intermediary metabolism and respiration	essential	M. bovis : Mb2244; M. leprae : ML0925; M. marinum : MMAR_3289; M. smegmatis : MSMEG_4290;	0.8	34	279	P9WN39	http://www.matrixscience.com/cgi/protein_view.pl?file=..%2Fdata%2F20171119%2FFTmtlneaR.dat&hit=1&db_idx=1	48	N/D	6
dormant (D2)	sds	1209	125.3	60 kDa chaperonin 1 GroEL1 (protein CPN60-1) (GroEL protein 1)	groEL1	Rv3417c	Prevents misfolding and promotes the refolding and proper assembly of unfolded polypeptides generated under stress conditions.	55877.5	4.7423	virulence, detoxification, adaptation	non-essential	M. bovis : Mb3451c; M. leprae : ML0381; M. marinum : MMAR_1126; M. smegmatis : MSMEG_1583;	0.43	14	73	P9WPE9	http://www.matrixscience.com/cgi/protein_view.pl?file=..%2Fdata%2F20171119%2FFTmtlneaR.dat&hit=52&db_idx=1	48	N/D	6
dormant (D2)	sds	1210	168.1	Isoniazid inductible gene protein IniB	iniB	Rv0341	Unknown	43921.2	5.3709	cell wall and cell processes	non-essential	M. bovis : Mb0348;	0.76	10	102	P9WJ97	http://www.matrixscience.com/cgi/protein_view.pl?file=..%2Fdata%2F20171119%2FFTmtlnenT.dat&hit=1&db_idx=1	N/D	2	3
dormant (D2)	sds	1211	308.9	Isoniazid inductible gene protein IniB	iniB	Rv0341	Unknown	43921.2	5.3709	cell wall and cell processes	non-essential	M. bovis : Mb0348;	0.5	9	68	P9WJ97	http://www.matrixscience.com/cgi/protein_view.pl?file=..%2Fdata%2F20171119%2FFTmtlnenO.dat&hit=51&db_idx=1	N/D	2	3
dormant (D2)	sds	1211	308.9	Conserved protein	Rv1232c	Rv1232c	Function unknown	47374.4	5.0799	conserved hypotheticals	non-essential	M. bovis : Mb1264c; M. leprae : ML1083; M. marinum : MMAR_4209; M. smegmatis : MSMEG_5065;	0.61	12	125	O86315	http://www.matrixscience.com/cgi/protein_view.pl?file=..%2Fdata%2F20171119%2FFTmtlnenO.dat&hit=1&db_idx=1	41	N/D	3
dormant (D2)	sds	1212	158.5	Isoniazid inductible gene protein IniB	iniB	Rv0341	Unknown	43921.2	5.3709	cell wall and cell processes	non-essential	M. bovis : Mb0348;	0.76	8	80	P9WJ97	http://www.matrixscience.com/cgi/protein_view.pl?file=..%2Fdata%2F20171119%2FFTmtlnenS.dat&hit=4&db_idx=1	N/D	2	3
dormant (D2)	sds	1212	158.5	Probable bifunctional protein acetyl-/propionyl-coenzyme A carboxylase (alpha chain) AccA3: biotin carboxylase + biotin carboxyl carrier protein (BCCP)	accA3	Rv3285	Involved in long-chain fatty acid synthesis (at the first step). Carries two functions: biotin carboxyl carrier protein and biotin carboxyltransferase [catalytic activity: ATP + biotin-carboxyl-carrier protein + CO(2) = ADP + orthophosphate + carboxybiotin-carboxyl-carrier protein].	63751	5.5055	lipid metabolism	essential	M. bovis : Mb3313; M. leprae : ML0726; M. marinum : MMAR_1251; M. smegmatis : MSMEG_1807;	0.24	8	81	P96890	http://www.matrixscience.com/cgi/protein_view.pl?file=..%2Fdata%2F20171119%2FFTmtlnenS.dat&hit=3&db_idx=1	83	N/D	5
dormant (D2)	sds	1213	80.3	Isoniazid inductible gene protein IniB	iniB	Rv0341	Unknown	43921.2	5.3709	cell wall and cell processes	non-essential	M. bovis : Mb0348;	0.25	11	89	P9WJ97	http://www.matrixscience.com/cgi/protein_view.pl?file=..%2Fdata%2F20171119%2FFTmtlnenL.dat&hit=52&db_idx=1	N/D	2	3
dormant (D2)	sds	1213	80.3	Probable pyruvate kinase PykA	pykA	Rv1617	Produces phosphoenol pyruvate in glycolysis [catalytic activity: ATP + pyruvate = ADP + phosphoenolpyruvate]	50667.1	5.3743	intermediary metabolism and respiration	essential	M. bovis : Mb1643; M. leprae : ML1277; M. marinum : MMAR_2420; M. smegmatis : MSMEG_3227;	0.54	18	58	P9WKE5	http://www.matrixscience.com/cgi/protein_view.pl?file=..%2Fdata%2F20171119%2FFTmtlnenE.dat&hit=51&db_idx=1	49	68	13
dormant (D2)	sds	1213	80.3	3-deoxy-D-arabino-heptulosonate 7-phosphate synthase AroG (DAHP synthetase, phenylalanine-repressible)	aroG	Rv2178c	Chorismate biosynthesis	50641.4	5.5557	intermediary metabolism and respiration	essential	M. bovis : Mb2200c; M. leprae : ML0896; M. marinum : MMAR_1854, MMAR_3222; M. smegmatis : MSMEG_4244;	0.51	12	89	O53512	http://www.matrixscience.com/cgi/protein_view.pl?file=..%2Fdata%2F20171119%2FFTmtlnenE.dat&hit=2&db_idx=1	49	N/D	13
dormant (D2)	sds	1213	80.3	Probable bifunctional protein acetyl-/propionyl-coenzyme A carboxylase (alpha chain) AccA3: biotin carboxylase + biotin carboxyl carrier protein (BCCP)	accA3	Rv3285	Involved in long-chain fatty acid synthesis (at the first step). Carries two functions: biotin carboxyl carrier protein and biotin carboxyltransferase [catalytic activity: ATP + biotin-carboxyl-carrier protein + CO(2) = ADP + orthophosphate + carboxybiotin-carboxyl-carrier protein].	63751	5.5055	lipid metabolism	essential	M. bovis : Mb3313; M. leprae : ML0726; M. marinum : MMAR_1251; M. smegmatis : MSMEG_1807;	0.32	12	127	P96890	http://www.matrixscience.com/cgi/protein_view.pl?file=..%2Fdata%2F20171119%2FFTmtlnenL.dat&hit=1&db_idx=1	83	N/D	5
dormant (D2)	sds	1213	80.3	SERYL-tRNA synthetase SerS (serine--tRNA ligase) (SERRS) (serine translase)	serS	Rv3834c	Involved in translation mechanism [catalytic activity: ATP + L-serine + tRNA(SER) = AMP + pyrophosphate + L-SERYL-tRNA(SER)].	45292.3	5.2248	information pathways	essential	M. bovis : Mb3864c; M. leprae : ML0082; M. marinum : MMAR_5386; M. smegmatis : MSMEG_6413;	0.33	10	72	P9WFT7	http://www.matrixscience.com/cgi/protein_view.pl?file=..%2Fdata%2F20171119%2FFTmtlnenE.dat&hit=35&db_idx=1	N/D	N/D	13
dormant (D2)	sds	1215	49.8	Probable enolase Eno	eno	Rv1023	Glycolysis [catalytic activity:2-phospho-D-glycerate = phosphoenolpyruvate + H(2)O]	44929.5	4.2554	intermediary metabolism and respiration	essential	M. bovis : Mb1051; M. leprae : ML0255; M. marinum : MMAR_4462; M. smegmatis : MSMEG_5415;	0.8	30	400	P9WNL1	http://www.matrixscience.com/cgi/protein_view.pl?file=..%2Fdata%2F20171119%2FFTmtlnent.dat&hit=1&db_idx=1	69	19	22
dormant (D2)	sds	1216	6.5	Dihydrolipoamide dehydrogenase LpdC (lipoamide reductase (NADH)) (lipoyl dehydrogenase) (dihydrolipoyl dehydrogenase) (diaphorase)	lpdC	Rv0462	Involved in energy metabolism. Lipoamide dehydrogenase is the E3 component of pyruvate dehydrogenase and the alpha-ketoacid dehydrogenase complex [catalytic activity: dihydrolipoamide + NAD(+) = lipoamide + NADH]. Also involved in antioxidant defense; LPDC|Rv0462, DLAT|Rv2215, AHPD|Rv2429, and AHPC|Rv2428 constitute an NADH-dependent peroxidase and peroxynitrite reductase that provides protection…	49207.1	5.7049	intermediary metabolism and respiration	essential	M. bovis : Mb0471; M. leprae : ML2387; M. marinum : MMAR_0785; M. smegmatis : MSMEG_0903;	0.63	21	136	P9WHH9	http://www.matrixscience.com/cgi/protein_view.pl?file=..%2Fdata%2F20171119%2FFTmtlnenh.dat&hit=1&db_idx=1	49	N/D	70
dormant (D2)	sds	1216	6.5	Probable pyruvate kinase PykA	pykA	Rv1617	Produces phosphoenol pyruvate in glycolysis [catalytic activity: ATP + pyruvate = ADP + phosphoenolpyruvate]	50667.1	5.3743	intermediary metabolism and respiration	essential	M. bovis : Mb1643; M. leprae : ML1277; M. marinum : MMAR_2420; M. smegmatis : MSMEG_3227;	0.41	9	85	P9WKE5	http://www.matrixscience.com/cgi/protein_view.pl?file=..%2Fdata%2F20171119%2FFTmtlnenR.dat&hit=1&db_idx=1	49	68	13
dormant (D2)	sds	1216	6.5	Glutamyl-tRNA synthetase GltS (glutamate--tRNA ligase) (glutamyl-tRNA synthase) (GLURS)	gltS	Rv2992c	Involved in translation mechanisms [catalytic activity: ATP + L-glutamate + tRNA(GLU) = AMP + diphosphate + L-glutamyl-tRNA(GLU)].	53832	5.5803	information pathways	essential	M. bovis : Mb3016c; M. leprae : ML1688; M. marinum : MMAR_1719; M. smegmatis : MSMEG_2383;	0.23	7	58	P9WFV9	http://www.matrixscience.com/cgi/protein_view.pl?file=..%2Fdata%2F20171119%2FFTmtlnenR.dat&hit=51&db_idx=1	N/D	N/D	70
dormant (D2)	sds	1217	61.1	Probable iron-regulated elongation factor TU Tuf (EF-TU)	tuf	Rv0685	This protein promotes the GTP-dependent binding of aminoacyl-tRNA to the A-site of ribosomes during protein biosynthesis.	43561.5	5.1199	information pathways	essential	M. bovis : Mb0704; M. leprae : ML1877; M. marinum : MMAR_1014; M. smegmatis : MSMEG_1401;	0.78	33	274	P9WNN1	http://www.matrixscience.com/cgi/protein_view.pl?file=..%2Fdata%2F20171119%2FFTmtlnetT.dat&hit=1&db_idx=1	2	1	1
dormant (D2)	sds	1217	61.1	3-oxoacyl-[acyl-carrier protein] synthase 1 KasA (beta-ketoacyl-ACP synthase) (KAS I)	kasA	Rv2245	Involved in fatty acid biosynthesis (mycolic acids synthesis); involved in meromycolate extension. Catalyzes the condensation reaction of fatty acid synthesis by the addition to an acyl acceptor of two carbons from malonyl-ACP [catalytic activity: acyl-[acyl-carrier protein] + malonyl-[acyl-carrier protein] = 3-oxoacyl-[acyl-carrier protein] + [acyl-carrier protein] + CO(2)].	43284.1	4.9268	lipid metabolism	essential	M. bovis : Mb2269; M. leprae : ML1655; M. marinum : MMAR_3338; M. smegmatis : MSMEG_4327;	0.57	10	72	P9WQD9	http://www.matrixscience.com/cgi/protein_view.pl?file=..%2Fdata%2F20171119%2FFTmtlnetT.dat&hit=45&db_idx=1	57	N/D	16
dormant (D2)	sds	1218	43.2	Possible acyl-CoA thiolase FadA	fadA	Rv0859	Function unknown, but involvement in lipid degradation.	42414.5	5.028	lipid metabolism	non-essential	M. bovis : Mb0882; M. leprae : ML2162; M. marinum : MMAR_4677; M. smegmatis : MSMEG_5721;	0.72	27	200	O53871	http://www.matrixscience.com/cgi/protein_view.pl?file=..%2Fdata%2F20171119%2FFTmtlnetO.dat&hit=16&db_idx=1	70	30	25
dormant (D2)	sds	1218	43.2	Possible acyl-CoA thiolase FadA	fadA	Rv0859	Function unknown, but involvement in lipid degradation.	42414.5	5.028	lipid metabolism	non-essential	M. bovis : Mb0882; M. leprae : ML2162; M. marinum : MMAR_4677; M. smegmatis : MSMEG_5721;	0.75	30	244	O53871	http://www.matrixscience.com/cgi/protein_view.pl?file=..%2Fdata%2F20171119%2FFTmtlnetO.dat&hit=1&db_idx=1	70	30	25
dormant (D2)	sds	1218	43.2	Possible acyl-CoA thiolase FadA	fadA	Rv0859	Function unknown, but involvement in lipid degradation.	42414.5	5.028	lipid metabolism	non-essential	M. bovis : Mb0882; M. leprae : ML2162; M. marinum : MMAR_4677; M. smegmatis : MSMEG_5721;	0.75	30	244	O53871	http://www.matrixscience.com/cgi/protein_view.pl?file=..%2Fdata%2F20171119%2FFTmtlnetO.dat&hit=1&db_idx=1	70	30	25
dormant (D2)	sds	1219	58.6	Probable transcriptional regulatory protein MoxR1	moxR1	Rv1479	Involved in transcriptional mechanism	40762.9	6.3572	regulatory proteins	essential	M. bovis : Mb1515; M. leprae : ML1810; M. marinum : MMAR_2286; M. smegmatis : MSMEG_3147;	0.8	29	292	Q79FN7	http://www.matrixscience.com/cgi/protein_view.pl?file=..%2Fdata%2F20171119%2FFTmtlnetS.dat&hit=1&db_idx=1	8	44	17
dormant (D2)	sds	1219	58.6	Possible exported conserved protein	Rv1488	Rv1488	Function unknown	41250.2	6.1657	cell wall and cell processes	non-essential	M. bovis : Mb1524; M. leprae : ML1802; M. marinum : MMAR_2294; M. smegmatis : MSMEG_3155;	0.41	10	94	P9WPR9	http://www.matrixscience.com/cgi/protein_view.pl?file=..%2Fdata%2F20171119%2FFTmtlnetE.dat&hit=1&db_idx=1	8	57	17
dormant (D2)	sds	1219	58.6	Probable lipase/esterase LipN	lipN	Rv2970c	Function unknown; lipolytic enzyme involved in cellular metabolism.	40134.7	6.3717	intermediary metabolism and respiration	non-essential	M. bovis : Mb2994c; M. leprae : ML1668; M. marinum : MMAR_1746; M. smegmatis : MSMEG_2409;	0.4	10	93	P95125	http://www.matrixscience.com/cgi/protein_view.pl?file=..%2Fdata%2F20171119%2FFTmtlnetE.dat&hit=3&db_idx=1	8	44	17
dormant (D2)	sds	1220	31.3	Probable transcriptional regulatory protein MoxR1	moxR1	Rv1479	Involved in transcriptional mechanism	40762.9	6.3572	regulatory proteins	essential	M. bovis : Mb1515; M. leprae : ML1810; M. marinum : MMAR_2286; M. smegmatis : MSMEG_3147;	0.86	32	319	Q79FN7	http://www.matrixscience.com/cgi/protein_view.pl?file=..%2Fdata%2F20171119%2FFTmtlnetL.dat&hit=1&db_idx=1	8	44	17
dormant (D2)	sds	1220	31.3	30S ribosomal protein S2 RpsB	rpsB	Rv2890c	Involved in translation mechanism.	31089.3	6.3782	information pathways	essential	M. bovis : Mb2914c; M. leprae : ML1598; M. marinum : MMAR_1819; M. smegmatis : MSMEG_2519;	0.85	20	160	P9WH39	http://www.matrixscience.com/cgi/protein_view.pl?file=..%2Fdata%2F20171119%2FFTmtlnetL.dat&hit=52&db_idx=1	15	85	34
dormant (D2)	sds	1221	22.2	Probable 3-oxoacyl-[acyl-carrier protein] reductase FabG4 (3-ketoacyl-acyl carrier protein reductase)	fabG4	Rv0242c	Involved in the fatty acid biosynthesis pathway (first reduction step) [catalytic activity: (3R)-3-hydroxyacyl-[acyl-carrier protein] + NADP+ = 3-oxoacyl-[acyl-carrier protein] + NADPH].	46798.1	6.3848	lipid metabolism	non-essential	M. bovis : Mb0248c; M. leprae : ML2565; M. marinum : MMAR_0503; M. smegmatis : MSMEG_0372;	0.49	13	67	I6Y778	http://www.matrixscience.com/cgi/protein_view.pl?file=..%2Fdata%2F20171119%2FFTmtlneth.dat&hit=51&db_idx=1	34	76	40
dormant (D2)	sds	1221	22.2	Possible ribonucleotide-transport ATP-binding protein ABC transporter Mkl	mkl	Rv0655	Thought to be involved in active transport of ribonucleotide across the membrane. Responsible for energy coupling to the transport system.	39362.2	5.8669	cell wall and cell processes	non-essential	M. bovis : Mb0674; M. leprae : ML1892; M. marinum : MMAR_0994; M. smegmatis : MSMEG_1366;	0.94	46	349	P9WQL5	http://www.matrixscience.com/cgi/protein_view.pl?file=..%2Fdata%2F20171119%2FFTmtlneth.dat&hit=1&db_idx=1	29	89	40
dormant (D2)	sds	1221	22.2	Possible ribonucleotide-transport ATP-binding protein ABC transporter Mkl	mkl	Rv0655	Thought to be involved in active transport of ribonucleotide across the membrane. Responsible for energy coupling to the transport system.	39362.2	5.8669	cell wall and cell processes	non-essential	M. bovis : Mb0674; M. leprae : ML1892; M. marinum : MMAR_0994; M. smegmatis : MSMEG_1366;	0.94	46	349	P9WQL5	http://www.matrixscience.com/cgi/protein_view.pl?file=..%2Fdata%2F20171119%2FFTmtlneth.dat&hit=2&db_idx=1	29	89	40
dormant (D2)	sds	1222	39.9	Probable glyceraldehyde 3-phosphate dehydrogenase Gap (GAPDH)	gap	Rv1436	Involved in second phase of glycolysis (first step) [catalytic activity: D-glyceraldehyde 3-phosphate + phosphate + NAD(+) = 3-phospho-D-glyceroyl phosphate + NADH.]	35923.9	5.048	intermediary metabolism and respiration	essential	M. bovis : Mb1471; M. leprae : ML0570; M. marinum : MMAR_2239; M. smegmatis : MSMEG_3084;	0.67	19	181	P9WN83	http://www.matrixscience.com/cgi/protein_view.pl?file=..%2Fdata%2F20171119%2FFTmtlnete.dat&hit=1&db_idx=1	N/D	31	27
dormant (D2)	sds	1222	39.9	Conserved protein	Rv2629	Rv2629	Function unknown	40839.9	5.0084	conserved hypotheticals	essential	M. bovis : Mb2662; M. marinum : MMAR_2070;	0.45	11	83	P9WL63	http://www.matrixscience.com/cgi/protein_view.pl?file=..%2Fdata%2F20171119%2FFTmtlnete.dat&hit=52&db_idx=1	73	N/D	27
dormant (D2)	sds	1223	351.1	Conserved 35 kDa alanine rich protein	35kd_ag	Rv2744c	Unknown	29257.9	5.7697	conserved hypotheticalsPrediction based on GO and InterPro: cell wall and cell processes (See Mazandu and Mulder, 2012)	non-essential	M. bovis : Mb2765c; M. leprae : ML0981; M. marinum : MMAR_1971; M. smegmatis : MSMEG_2695;	0.79	24	280	P9WHP5	http://www.matrixscience.com/cgi/protein_view.pl?file=..%2Fdata%2F20171119%2FFTmtlnetR.dat&hit=36&db_idx=1	9	6	2
dormant (D2)	sds	1224	114.1	Conserved 35 kDa alanine rich protein	35kd_ag	Rv2744c	Unknown	29257.9	5.7697	conserved hypotheticalsPrediction based on GO and InterPro: cell wall and cell processes (See Mazandu and Mulder, 2012)	non-essential	M. bovis : Mb2765c; M. leprae : ML0981; M. marinum : MMAR_1971; M. smegmatis : MSMEG_2695;	0.93	38	316	P9WHP5	http://www.matrixscience.com/cgi/protein_view.pl?file=..%2Fdata%2F20171119%2FFTmtlnTST.dat&hit=2&db_idx=1	9	6	2
dormant (D2)	sds	1224	114.1	Conserved 35 kDa alanine rich protein	35kd_ag	Rv2744c	Unknown	29257.9	5.7697	conserved hypotheticalsPrediction based on GO and InterPro: cell wall and cell processes (See Mazandu and Mulder, 2012)	non-essential	M. bovis : Mb2765c; M. leprae : ML0981; M. marinum : MMAR_1971; M. smegmatis : MSMEG_2695;	0.93	40	329	P9WHP5	http://www.matrixscience.com/cgi/protein_view.pl?file=..%2Fdata%2F20171119%2FFTmtlnTST.dat&hit=1&db_idx=1	9	6	2
dormant (D2)	sds	1225	34.9	Probable ATP synthase gamma chain AtpG	atpG	Rv1309	Produces ATP from ADP in the presence of a proton gradient across the membrane. The gamma chain is believed to be important in regulating ATPase activity and the flow of protons through the cf(0) complex.	33890.4	5.1488	intermediary metabolism and respiration	essential	M. bovis : Mb1341; M. leprae : ML1144; M. marinum : MMAR_4088; M. smegmatis : MSMEG_4937;	0.54	11	58	P9WPU9	http://www.matrixscience.com/cgi/protein_view.pl?file=..%2Fdata%2F20171119%2FFTmtlnTSO.dat&hit=52&db_idx=1	32	58	31
dormant (D2)	sds	1225	34.9	Universal stress protein family protein TB31.7	TB31.7	Rv2623	Function unknown	31652.1	5.5551	virulence, detoxification, adaptation	essential	M. bovis : Mb2656; M. marinum : MMAR_2077; M. smegmatis : MSMEG_3945;	0.53	13	60	P9WFD7	http://www.matrixscience.com/cgi/protein_view.pl?file=..%2Fdata%2F20171119%2FFTmtlnTSO.dat&hit=51&db_idx=1	N/D	34	31
dormant (D2)	sds	1225	34.9	Conserved 35 kDa alanine rich protein	35kd_ag	Rv2744c	Unknown	29257.9	5.7697	conserved hypotheticalsPrediction based on GO and InterPro: cell wall and cell processes (See Mazandu and Mulder, 2012)	non-essential	M. bovis : Mb2765c; M. leprae : ML0981; M. marinum : MMAR_1971; M. smegmatis : MSMEG_2695;	0.83	31	238	P9WHP5	http://www.matrixscience.com/cgi/protein_view.pl?file=..%2Fdata%2F20171119%2FFTmtlnTSO.dat&hit=2&db_idx=1	9	6	2
dormant (D2)	sds	1226	37.5	Conserved protein	Rv1021	Rv1021	Function unknown	35413.2	5.0284	conserved hypotheticals	essential	M. bovis : Mb1049; M. leprae : ML0253; M. marinum : MMAR_4464; M. smegmatis : MSMEG_5422;	0.62	12	64	P96379	http://www.matrixscience.com/cgi/protein_view.pl?file=..%2Fdata%2F20171119%2FFTmtlnTSS.dat&hit=52&db_idx=1	27	N/D	29
dormant (D2)	sds	1226	37.5	Probable quinone reductase Qor (NADPH:quinone reductase) (zeta-crystallin homolog protein)	qor	Rv1454c	Catalyzes the one electron reduction of certain quinones [catalytic activity: NADPH + quinone = NADP+ + semiquinone]	34046.5	5.3441	intermediary metabolism and respiration	non-essential	M. bovis : Mb1489c; M. leprae : ML0585; M. smegmatis : MSMEG_3106;	0.52	10	76	O53146	http://www.matrixscience.com/cgi/protein_view.pl?file=..%2Fdata%2F20171119%2FFTmtlnTSS.dat&hit=42&db_idx=1	N/D	45	29
dormant (D2)	sds	1226	37.5	Conserved 35 kDa alanine rich protein	35kd_ag	Rv2744c	Unknown	29257.9	5.7697	conserved hypotheticalsPrediction based on GO and InterPro: cell wall and cell processes (See Mazandu and Mulder, 2012)	non-essential	M. bovis : Mb2765c; M. leprae : ML0981; M. marinum : MMAR_1971; M. smegmatis : MSMEG_2695;	0.7	18	121	P9WHP5	http://www.matrixscience.com/cgi/protein_view.pl?file=..%2Fdata%2F20171119%2FFTmtlnTSS.dat&hit=9&db_idx=1	9	6	2
dormant (D2)	sds	1226	37.5	Possible iron-regulated short-chain dehydrogenase/reductase	Rv3224	Rv3224	Function unknown; probably involved in cellular metabolism.	29814.4	5.1398	intermediary metabolism and respiration	non-essential	M. bovis : Mb3251; M. leprae : ML0800; M. marinum : MMAR_1333; M. smegmatis : MSMEG_1894;	0.53	16	65	O05842	http://www.matrixscience.com/cgi/protein_view.pl?file=..%2Fdata%2F20171119%2FFTmtlnTSS.dat&hit=51&db_idx=1	27	34	29
dormant (D2)	sds	1227	15	Probable KETOL-acid reductoisomerase IlvC (acetohydroxy-acid isomeroreductase) (alpha-keto-beta-hydroxylacil reductoisomerase)	ilvC	Rv3001c	Involved in valine and isoleucine biosynthesis (at the second step) [catalytic activity: (R)-2,3-dihydroxy-3-methylbutanoate + NADP(+) = (S)-2-hydroxy-2-methyl-3-oxobutanoate + NADPH].	36090.1	4.8015	intermediary metabolism and respiration	essential	M. bovis : Mb3026c; M. leprae : ML1694; M. marinum : MMAR_1712; M. smegmatis : MSMEG_2374;	0.76	31	225	P9WKJ7	http://www.matrixscience.com/cgi/protein_view.pl?file=..%2Fdata%2F20171119%2FFTmtlnTSL.dat&hit=1&db_idx=1	24	5	49
dormant (D2)	sds	1227	15	D-alpha-D-mannose-1-phosphate guanylyltransferase ManB (D-alpha-D-heptose-1-phosphate guanylyltransferase)	manB	Rv3264c	Involved in GDP-mannose biosynthesis and biosynthesis of nucleotide-activated glycero-manno-heptose (D-alpha-D pathway): generates GDP-mannose and phosphate from GTP and alpha-D-mannose 1-phosphate. MANB product is needed for all mannosyl glycolipids and polysaccharides which, like rhamnosyl residues, are an important part of the mycobacterium envelope [catalytic activity: alpha-D-mannose 1-phosp…	37839	4.8208	cell wall and cell processes	essential	M. bovis : Mb3292c; M. leprae : ML0753; M. marinum : MMAR_1277;	0.62	21	136	L7N6A5	http://www.matrixscience.com/cgi/protein_view.pl?file=..%2Fdata%2F20171119%2FFTmtlnTSL.dat&hit=50&db_idx=1	N/D	N/D	49
dormant (D2)	sds	1228	10.8	Possible enoyl-CoA hydratase EchA9 (enoyl hydrase) (unsaturated acyl-CoA hydratase) (crotonase)	echA9	Rv1071c	Could possibly oxidize fatty acids using specific components [catalytic activity: (3S)-3-hydroxyacyl-CoA = trans-2(or 3)-enoyl-CoA + H(2)O].	36322	4.7005	lipid metabolism	non-essential	M. bovis : Mb1100c; M. leprae : ML2401; M. marinum : MMAR_4395; M. smegmatis : MSMEG_5276;	0.57	8	69	O53419	http://www.matrixscience.com/cgi/protein_view.pl?file=..%2Fdata%2F20171119%2FFTmtlnTSt.dat&hit=52&db_idx=1	N/D	N/D	56
dormant (D2)	sds	1228	10.8	Conserved protein	Rv3256c	Rv3256c	Function unknown	35277.4	4.6355	conserved hypotheticalsPrediction based on GO and InterPro: intermediary metabolism and respiration (See Mazandu and Mulder, 2012)	non-essential	M. bovis : Mb3284c; M. leprae : ML0764; M. marinum : MMAR_1286; M. smegmatis : MSMEG_1835;	0.59	14	78	O05899	http://www.matrixscience.com/cgi/protein_view.pl?file=..%2Fdata%2F20171119%2FFTmtlnTSt.dat&hit=51&db_idx=1	71	N/D	56
dormant (D2)	sds	1228	10.8	Aspartate-semialdehyde dehydrogenase Asd (ASA dehydrogenase) (ASADH) (aspartic semialdehyde dehydrogenase) (L-aspartate-beta-semialdehyde dehydrogenase)	asd	Rv3708c	Involved at the second step in the common biosynthetic pathway leading from asp to the cell wall precursor MESO-diaminopimelate, to LYS, to met, to ILE and to THR [catalytic activity: L-aspartate-semialdehyde + orthophosphate + NADP(+) = L-aspartyl phosphate + NADPH].	36230.2	4.644	intermediary metabolism and respiration	essential	M. bovis : Mb3735c; M. leprae : ML2322; M. marinum : MMAR_5221; M. smegmatis : MSMEG_6256;	0.84	23	255	P9WNX5	http://www.matrixscience.com/cgi/protein_view.pl?file=..%2Fdata%2F20171119%2FFTmtlnTSt.dat&hit=2&db_idx=1	71	43	56
dormant (D2)	sds	1229	10.2	Probable NAD(P) transhydrogenase (subunit alpha) PntAa [first part; catalytic part] (pyridine nucleotide transhydrogenase subunit alpha) (nicotinamide nucleotide transhydrogenase subunit alpha)	pntAa	Rv0155	The transhydrogenation between NADH and NADP is coupled to respiration and ATP hydrolysis and functions as a proton pump across the membrane [catalytic activity: NADPH + NAD+ = NADP+ + NADH].	37693.9	4.6393	intermediary metabolism and respiration	essential	M. bovis : Mb0160; M. leprae : ML2636; M. marinum : MMAR_0377; M. smegmatis : MSMEG_0152;	0.39	8	127	P96832	http://www.matrixscience.com/cgi/protein_view.pl?file=..%2Fdata%2F20171119%2FFTmtlnTSe.dat&hit=1&db_idx=1	54	52	57
dormant (D2)	sds	1230	54.2	Periplasmic phosphate-binding lipoprotein PstS1 (PBP-1) (PstS1)	pstS1	Rv0934	Involved in active transport of inorganic phosphate across the membrane (import). This is one of the proteins required for binding-protein-mediated phosphate transport.	38211.1	5.0223	cell wall and cell processes	non-essential	M. bovis : Mb0959; M. leprae : ML0740;	0.69	11	157	P9WGU1	http://www.matrixscience.com/cgi/protein_view.pl?file=..%2Fdata%2F20171119%2FFTmtlnTSm.dat&hit=1&db_idx=1	1	7	20
dormant (D2)	sds	1231	12.9	Probable ribose-phosphate pyrophosphokinase PrsA (phosphoribosyl pyrophosphate synthetase) (PRPP synthetase)	prsA	Rv1017c	Catalyzes the formation of PRPP from ATP and ribose 5-phosphate. PRPP is then used in various biosynthetic pathways, as for example in the formation of purines, pyrimidines, histidine and tryptophan. [catalytic activity: ATP + D-ribose 5-phosphate = AMP + 5-phospho-alpha-D-ribose 1-diphosphate]	35459.4	6.5114	intermediary metabolism and respiration	essential	M. bovis : Mb1045c; M. leprae : ML0248; M. marinum : MMAR_4468; M. smegmatis : MSMEG_5427;	0.49	15	75	P9WKE3	http://www.matrixscience.com/cgi/protein_view.pl?file=..%2Fdata%2F20171119%2FFTmtlnTET.dat&hit=45&db_idx=1	9	N/D	14
dormant (D2)	sds	1231	12.9	Conserved 35 kDa alanine rich protein	35kd_ag	Rv2744c	Unknown	29257.9	5.7697	conserved hypotheticalsPrediction based on GO and InterPro: cell wall and cell processes (See Mazandu and Mulder, 2012)	non-essential	M. bovis : Mb2765c; M. leprae : ML0981; M. marinum : MMAR_1971; M. smegmatis : MSMEG_2695;	0.91	37	293	P9WHP5	http://www.matrixscience.com/cgi/protein_view.pl?file=..%2Fdata%2F20171119%2FFTmtlnTET.dat&hit=4&db_idx=1	9	6	2
dormant (D2)	sds	1231	12.9	Probable bifunctional protein FolD: methylenetetrahydrofolate dehydrogenase + methenyltetrahydrofolate cyclohydrolase	folD	Rv3356c	Necessary for the biosynthesis of purines, thymydylate, methionine, histidine, pantothenate, and formyl tRNA-met [catalytic activity: 5,10-methylenetetrahydrofolate + NADP(+) = 5,10-methenyltetrahydrofolate + NADPH] [catalytic activity: 5,10-methenyltetrahydrofolate + H(2)O = 10-formyltetrahydrofolate].	29451.7	6.418	intermediary metabolism and respiration	essential	M. leprae : ML0674; M. marinum : MMAR_1176; M. smegmatis : MSMEG_1647;	0.5	7	42	P9WG81	http://www.matrixscience.com/cgi/protein_view.pl?file=..%2Fdata%2F20171119%2FFTmtlnTET.dat&hit=51&db_idx=1	N/D	N/D	51
dormant (D2)	sds	1232	62.6	Probable ribose-phosphate pyrophosphokinase PrsA (phosphoribosyl pyrophosphate synthetase) (PRPP synthetase)	prsA	Rv1017c	Catalyzes the formation of PRPP from ATP and ribose 5-phosphate. PRPP is then used in various biosynthetic pathways, as for example in the formation of purines, pyrimidines, histidine and tryptophan. [catalytic activity: ATP + D-ribose 5-phosphate = AMP + 5-phospho-alpha-D-ribose 1-diphosphate]	35459.4	6.5114	intermediary metabolism and respiration	essential	M. bovis : Mb1045c; M. leprae : ML0248; M. marinum : MMAR_4468; M. smegmatis : MSMEG_5427;	0.52	18	62	P9WKE3	http://www.matrixscience.com/cgi/protein_view.pl?file=..%2Fdata%2F20171119%2FFTmtlnTEO.dat&hit=51&db_idx=1	9	N/D	14
dormant (D2)	sds	1232	62.6	Probable acyl-CoA thioesterase II TesB2 (TEII)	tesB2	Rv2605c	Function unknown; lipolytic enzyme involved in cellular metabolism. Can hydrolyze a broad range of acyl-CoA thioesters.	31536.7	6.4361	lipid metabolism	non-essential	M. bovis : Mb2637c; M. leprae : ML0449; M. marinum : MMAR_2095; M. smegmatis : MSMEG_2938;	0.52	14	84	I6X4S7	http://www.matrixscience.com/cgi/protein_view.pl?file=..%2Fdata%2F20171119%2FFTmtlnTEO.dat&hit=43&db_idx=1	N/D	N/D	14
dormant (D2)	sds	1232	62.6	Conserved 35 kDa alanine rich protein	35kd_ag	Rv2744c	Unknown	29257.9	5.7697	conserved hypotheticalsPrediction based on GO and InterPro: cell wall and cell processes (See Mazandu and Mulder, 2012)	non-essential	M. bovis : Mb2765c; M. leprae : ML0981; M. marinum : MMAR_1971; M. smegmatis : MSMEG_2695;	0.87	31	270	P9WHP5	http://www.matrixscience.com/cgi/protein_view.pl?file=..%2Fdata%2F20171119%2FFTmtlnTEO.dat&hit=3&db_idx=1	9	6	2
dormant (D2)	sds	1232	62.6	Probable short-chain type dehydrogenase/reductase	Rv3485c	Rv3485c	Function unknown; supposed to be involved in cellular metabolism.	33193.8	7.2161	intermediary metabolism and respiration	non-essential	M. bovis : Mb3515c; M. leprae : ML2250; M. marinum : MMAR_4968; M. smegmatis : MSMEG_5885;	0.45	9	54	O06348	http://www.matrixscience.com/cgi/protein_view.pl?file=..%2Fdata%2F20171119%2FFTmtlnTEO.dat&hit=52&db_idx=1	N/D	N/D	14
dormant (D2)	sds	1233	108.8	Probable succinate dehydrogenase [iron-sulfur subunit] (succinic dehydrogenase)	Rv0247c	Rv0247c	Involved in interconversion of fumarate and succinate (aerobic respiration) [catalytic activity: succinate + acceptor = fumarate + reduced acceptor].	28625.9	6.1473	intermediary metabolism and respiration	essential	M. bovis : Mb0253c; M. leprae : ML2560; M. marinum : MMAR_0510; M. smegmatis : MSMEG_0417;	0.72	30	266	O53669	http://www.matrixscience.com/cgi/protein_view.pl?file=..%2Fdata%2F20171119%2FFTmtlnTES.dat&hit=1&db_idx=1	12	16	9
dormant (D2)	sds	1233	108.8	Probable catechol-O-methyltransferase	Rv1703c	Rv1703c	Catalyzes the O-methylation [catalytic activity: S-adenosyl-L-methionine + catechol = S-adenosyl-L-homocysteine + guaiacol]	21537.5	5.9385	intermediary metabolism and respiration	non-essential	M. bovis : Mb1729c; M. leprae : ML1366; M. marinum : MMAR_2507;	0.67	10	94	L0TAD5	http://www.matrixscience.com/cgi/protein_view.pl?file=..%2Fdata%2F20171119%2FFTmtlnTES.dat&hit=51&db_idx=1	N/D	N/D	9
dormant (D2)	sds	1233	108.8	Conserved protein	Rv3205c	Rv3205c	Function unknown	31351.9	6.8041	conserved hypotheticalsPrediction based on GO and InterPro: intermediary metabolism and respiration (See Mazandu and Mulder, 2012)	non-essential	M. bovis : Mb3230c; M. leprae : ML0818; M. marinum : MMAR_1353; M. smegmatis : MSMEG_1938;	0.52	7	54	O05861	http://www.matrixscience.com/cgi/protein_view.pl?file=..%2Fdata%2F20171119%2FFTmtlnTES.dat&hit=52&db_idx=1	N/D	N/D	9
dormant (D2)	sds	1233	108.8	Probable O-antigen/lipopolysaccharide transport ATP-binding protein ABC transporter RfbE	rfbE	Rv3781	May form an ATP-driven O-antigen/lipopolysaccharide export apparatus, in association with RFBD|Rv3783. Responsible for energy coupling to the transport system.	29960.3	6.7299	cell wall and cell processes	essential	M. bovis : Mb3810; M. leprae : ML0114; M. marinum : MMAR_5336; M. smegmatis : MSMEG_6366;	0.33	7	43	P72047	http://www.matrixscience.com/cgi/protein_view.pl?file=..%2Fdata%2F20171119%2FFTmtlnTES.dat&hit=53&db_idx=1	N/D	N/D	9
dormant (D2)	sds	1234	29.1	Probable haloalkane dehalogenase	Rv2296	Rv2296	Converts haloalkanes to corresponding alcohol and halides [catalytic activity: 1-haloalkane + H2O = a primary alcohol + halide].	33357.9	6.977	intermediary metabolism and respiration	non-essential	M. bovis : Mb2318; M. marinum : MMAR_3472;	0.69	21	293	P9WMS3	http://www.matrixscience.com/cgi/protein_view.pl?file=..%2Fdata%2F20171119%2FFTmtlnTEE.dat&hit=1&db_idx=1	22	79	36
dormant (D2)	sds	1235	62.4	Possible two component system response transcriptional positive regulator PhoP	phoP	Rv0757	Involved in transcriptional mechanism. Part of the two component regulatory system PHOP/PHOQ. This protein is thought to be a positive regulator for the phosphate regulon, required for intracellular growth. Transcription of this operon is positively regulated by PHOB and PHOR|Rv0758 when phosphate is limited.	27513.5	6.3081	regulatory proteins	essential	M. bovis : Mb0780; M. leprae : ML2239; M. marinum : MMAR_4942; M. smegmatis : MSMEG_5872;	0.39	6	46	P71814	http://www.matrixscience.com/cgi/protein_view.pl?file=..%2Fdata%2F20171119%2FFTmtlnTEh.dat&hit=53&db_idx=1	31	28	15
dormant (D2)	sds	1235	62.4	NADH-dependent enoyl-[acyl-carrier-protein] reductase InhA (NADH-dependent enoyl-ACP reductase)	inhA	Rv1484	This isozyme is involved in mycolic acid biosynthesis. Second reductive step in fatty acid biosynthesis. Involved in the resistance against the antituberculosis drugs isoniazid and ethionamide [catalytic activity: acyl-[acyl-carrier protein] + NAD(+) = trans-2,3-dehydroacyl-[acyl-carrier protein] + NADH].	28527.8	6.0188	lipid metabolism	non-essential	M. bovis : Mb1520; M. leprae : ML1806; M. marinum : MMAR_2290; M. smegmatis : MSMEG_3151;	0.75	20	157	P9WGR1	http://www.matrixscience.com/cgi/protein_view.pl?file=..%2Fdata%2F20171119%2FFTmtlnTEh.dat&hit=3&db_idx=1	31	59	15
dormant (D2)	sds	1235	62.4	NADH-dependent enoyl-[acyl-carrier-protein] reductase InhA (NADH-dependent enoyl-ACP reductase)	inhA	Rv1484	This isozyme is involved in mycolic acid biosynthesis. Second reductive step in fatty acid biosynthesis. Involved in the resistance against the antituberculosis drugs isoniazid and ethionamide [catalytic activity: acyl-[acyl-carrier protein] + NAD(+) = trans-2,3-dehydroacyl-[acyl-carrier protein] + NADH].	28527.8	6.0188	lipid metabolism	non-essential	M. bovis : Mb1520; M. leprae : ML1806; M. marinum : MMAR_2290; M. smegmatis : MSMEG_3151;	0.75	20	157	P9WGR1	http://www.matrixscience.com/cgi/protein_view.pl?file=..%2Fdata%2F20171119%2FFTmtlnTEh.dat&hit=2&db_idx=1	31	59	15
dormant (D2)	sds	1235	62.4	Conserved protein	Rv2161c	Rv2161c	Unknown	30768.3	6.0303	intermediary metabolism and respiration	non-essential	M. bovis : Mb2185c;	0.64	10	95	O06216	http://www.matrixscience.com/cgi/protein_view.pl?file=..%2Fdata%2F20171119%2FFTmtlnTEh.dat&hit=51&db_idx=1	N/D	N/D	15
dormant (D2)	sds	1236	43.3	Conserved hypothetical protein	Rv2675c	Rv2675c	Function unknown	27545.1	5.8915	conserved hypotheticalsPrediction based on GO and InterPro: intermediary metabolism and respiration (See Mazandu and Mulder, 2012)	non-essential	M. bovis : Mb2694c; M. leprae : ML1046; M. marinum : MMAR_2041; M. smegmatis : MSMEG_2067;	0.45	6	52	I6Y1G8	http://www.matrixscience.com/cgi/protein_view.pl?file=..%2Fdata%2F20171119%2FFTmtlnTEe.dat&hit=51&db_idx=1	N/D	N/D	24
dormant (D2)	sds	1236	43.3	Dihydrodipicolinate reductase DapB (DHPR)	dapB	Rv2773c	Involved in biosynthesis of diaminopimelate and lysine from aspartate semialdehyde (at the second step) [catalytic activity: 2,3,4,5-tetrahydrodipicolinate + NAD(P)(+) = 2,3-dihydrodipicolinate + NAD(P)H].	25733.4	5.7507	intermediary metabolism and respiration	essential	M. bovis : Mb2795c; M. leprae : ML1527; M. marinum : MMAR_1938; M. smegmatis : MSMEG_2664;	0.77	8	96	P9WP23	http://www.matrixscience.com/cgi/protein_view.pl?file=..%2Fdata%2F20171119%2FFTmtlnTEe.dat&hit=31&db_idx=1	N/D	N/D	24
dormant (D2)	sds	1236	43.3	Two component sensory transduction transcriptional regulatory protein MtrA	mtrA	Rv3246c	Transcriptional activator part of a two component regulatory system.	25279.3	5.1765	regulatory proteins	essential	M. bovis : Mb3274c; M. leprae : ML0773; M. marinum : MMAR_1299; M. smegmatis : MSMEG_1874;	0.83	20	175	P9WGM7	http://www.matrixscience.com/cgi/protein_view.pl?file=..%2Fdata%2F20171119%2FFTmtlnTEe.dat&hit=2&db_idx=1	18	28	24
dormant (D2)	sds	1237	102.1	Probable short-chain type dehydrogenase/reductase	Rv0148	Rv0148	Function unknown; possibly involved in cellular metabolism.	29778.7	5.1208	intermediary metabolism and respiration	non-essential	M. bovis : Mb0153;	0.49	9	108	P96825	http://www.matrixscience.com/cgi/protein_view.pl?file=..%2Fdata%2F20171119%2FFTmtlnTEm.dat&hit=1&db_idx=1	N/D	25	10
dormant (D2)	sds	1237	102.1	Isoniazid inductible gene protein IniB	iniB	Rv0341	Unknown	43921.2	5.3709	cell wall and cell processes	non-essential	M. bovis : Mb0348;	0.75	5	56	P9WJ97	http://www.matrixscience.com/cgi/protein_view.pl?file=..%2Fdata%2F20171119%2FFTmtlnTEm.dat&hit=41&db_idx=1	N/D	2	3
dormant (D2)	sds	1237	102.1	Periplasmic superoxide dismutase [Cu-Zn] SodC	sodC	Rv0432	Destroys radicals which are normally produced within the cells and are toxic to biological systems [catalytic activity: 2 superoxide + 2 H+ = O2 + H2O2].	23844.5	6.4255	virulence, detoxification, adaptation	non-essential	M. bovis : Mb0440; M. leprae : ML1925; M. marinum : MMAR_0747; M. smegmatis : MSMEG_0835;	0.5	6	63	P9WGE9	http://www.matrixscience.com/cgi/protein_view.pl?file=..%2Fdata%2F20171119%2FFTmtlnTEm.dat&hit=36&db_idx=1	5	11	10
dormant (D2)	sds	1238	93.6	Conserved protein	Rv0036c	Rv0036c	Function unknown	27546.1	4.633	conserved hypotheticalsPrediction based on GO and InterPro: cell wall and cell processes (See Mazandu and Mulder, 2012)	non-essential	M. bovis : Mb0037c; M. marinum : MMAR_0051; M. smegmatis : MSMEG_6923;	0.76	20	165	P9WM91	http://www.matrixscience.com/cgi/protein_view.pl?file=..%2Fdata%2F20171119%2FFTmtlnTeT.dat&hit=1&db_idx=1	N/D	N/D	12
dormant (D2)	sds	1238	93.6	Isoniazid inductible gene protein IniB	iniB	Rv0341	Unknown	43921.2	5.3709	cell wall and cell processes	non-essential	M. bovis : Mb0348;	0.75	6	46	P9WJ97	http://www.matrixscience.com/cgi/protein_view.pl?file=..%2Fdata%2F20171119%2FFTmtlnTeT.dat&hit=51&db_idx=1	N/D	2	3
dormant (D2)	sds	1238	93.6	Probable conserved lipoprotein LpqG	lpqG	Rv3623	Unknown	24836.8	5.6452	cell wall and cell processes	non-essential	M. bovis : Mb3647; M. leprae : ML0215; M. marinum : MMAR_5123; M. smegmatis : MSMEG_6109;	0.7	15	163	I6X7X3	http://www.matrixscience.com/cgi/protein_view.pl?file=..%2Fdata%2F20171119%2FFTmtlnTeT.dat&hit=31&db_idx=1	N/D	65	12
dormant (D2)	sds	1239	29.9	Conserved protein	Rv0831c	Rv0831c	Function unknown	30189.2	4.852	conserved hypotheticals	non-essential	M. bovis : Mb0854c; M. leprae : ML2180;	0.95	34	394	O53842	http://www.matrixscience.com/cgi/protein_view.pl?file=..%2Fdata%2F20171119%2FFTmtlnTeO.dat&hit=1&db_idx=1	14	37	35
dormant (D2)	sds	1240	40.2	Probable electron transfer flavoprotein (alpha-subunit) FixB (alpha-ETF) (electron transfer flavoprotein large subunit) (ETFLS)	fixB	Rv3028c	The electron transfer flavoprotein serves as a specific electron acceptor for other dehydrogenases. It transfers the electrons to the main respiratory chain via ETF-ubiquinone oxidoreductase (ETF dehydrogenase).	31691	4.4267	intermediary metabolism and respiration	essential	M. bovis : Mb3054c; M. leprae : ML1711; M. marinum : MMAR_1685; M. smegmatis : MSMEG_2352;	0.91	16	284	P9WNG9	http://www.matrixscience.com/cgi/protein_view.pl?file=..%2Fdata%2F20171119%2FFTmtlnTeS.dat&hit=1&db_idx=1	N/D	50	26
dormant (D2)	sds	1241	11.1	60 kDa chaperonin 2 GroEL2 (protein CPN60-2) (GroEL protein 2) (65 kDa antigen) (heat shock protein 65) (cell wall protein A) (antigen A)	groEL2	Rv0440	Prevents misfolding and promotes the refolding and proper assembly of unfolded polypeptides generated under stress conditions.	56726.7	4.5594	virulence, detoxification, adaptation	essential	M. bovis : Mb0448; M. leprae : ML0317; M. marinum : MMAR_0759;	0.54	20	99	P9WPE7	http://www.matrixscience.com/cgi/protein_view.pl?file=..%2Fdata%2F20171120%2FFTmtlaSeT.dat&hit=51&db_idx=1	7	10	11
dormant (D2)	sds	1241	11.1	Probable ATP synthase alpha chain AtpA	atpA	Rv1308	Produces ATP from ADP in the presence of a proton gradient across the membrane. The alpha chain is a regulatory subunit [catalytic activity:ATP + H(2)O + H(+)(in) = ADP + phosphate + H(+)(out)]	59288.3	4.7814	intermediary metabolism and respiration	essential	M. bovis : Mb1340; M. leprae : ML1143; M. smegmatis : MSMEG_4938;	0.45	19	88	P9WPU7	http://www.matrixscience.com/cgi/protein_view.pl?file=..%2Fdata%2F20171120%2FFTmtlaSeT.dat&hit=52&db_idx=1	23	12	47
dormant (D2)	sds	1241	11.1	30S ribosomal protein S1 RpsA	rpsA	Rv1630	Binds mRNA; thus facilitating recognition of the initiation point. It is needed to translate mRNA with a short shine-dalgarno (SD) purine-rich sequence.	53201.8	4.5603	information pathways	essential	M. bovis : Mb1656; M. leprae : ML1382; M. marinum : MMAR_2433; M. smegmatis : MSMEG_3833;	0.74	39	320	P9WH43	http://www.matrixscience.com/cgi/protein_view.pl?file=..%2Fdata%2F20171120%2FFTmtlaSeT.dat&hit=2&db_idx=1	N/D	40	55
dormant (D2)	sds	1241	4.2	DlaT, dihydrolipoamide acyltransferase, E2 component of pyruvate dehydrogenase	dlaT	Rv2215	Involved in tricarboxylic acid cycle; converts pyruvate to acetyl-CoA and CO2. Also involved in antioxidant defense; LPDC|Rv0462, DLAT|Rv2215, AHPD|Rv2429, and AHPC|Rv2428 constitute an NADH-dependent peroxidase and peroxynitrite reductase that provides protection against oxidative stress	57087.7	4.6408	intermediary metabolism and respiration	essential	M. bovis : Mb2238;M. leprae: ML0861;M. marinum: MMAR_3260;M. smegmatis: MSMEG_4283;	0.68	31	402	P9WIS7	http://www.matrixscience.com/cgi/protein_view.pl?file=..%2Fdata%2F20171124%2FFTmtIfctL.dat&hit=1&db_idx=1	N/D	36	74
dormant (D2)	sds	1243	14.2	Probable ATP synthase beta chain AtpD	atpD	Rv1310	Produces ATP from ADP in the presence of a proton gradient across the membrane. The beta chain is the catalytic subunit [catalytic activity: ATP + H(2)O + H(+)(in) = ADP + phosphate + H(+)(out)]	53094.2	4.5971	intermediary metabolism and respiration	essential	M. bovis : Mb1342; M. leprae : ML1145; M. marinum : MMAR_4087; M. smegmatis : MSMEG_4936;	0.91	49	489	P9WPU5	http://www.matrixscience.com/cgi/protein_view.pl?file=..%2Fdata%2F20171120%2FFTmtlaSeS.dat&hit=1&db_idx=1	26	22	18
dormant (D2)	sds	1243	14.2	Probable S-adenosylmethionine synthetase MetK (mat) (AdoMet synthetase) (methionine adenosyltransferase)	metK	Rv1392	Involved in the activated methyl cycle. Catalyzes the formation of S-adenosylmethionine from methionine and ATP. The overall synthetic reaction is composed of two sequential steps, AdoMet formation and the subsequent tripolyphosphate hydrolysis which occurs prior to release of AdoMet from the enzyme. [catalytic activity : ATP + L-methionine + H(2)O = phosphate + diphosphate + S-adenosyl-L-methion…	43014.6	4.73	intermediary metabolism and respiration	essential	M. bovis : Mb1427; M. leprae : ML0544; M. marinum : MMAR_2205; M. smegmatis : MSMEG_3055;	0.52	10	70	P9WGV1	http://www.matrixscience.com/cgi/protein_view.pl?file=..%2Fdata%2F20171120%2FFTmtlaSeS.dat&hit=51&db_idx=1	74	15	50
dormant (D2)	sds	1244	6.5	Probable ATP synthase beta chain AtpD	atpD	Rv1310	Produces ATP from ADP in the presence of a proton gradient across the membrane. The beta chain is the catalytic subunit [catalytic activity: ATP + H(2)O + H(+)(in) = ADP + phosphate + H(+)(out)]	53094.2	4.5971	intermediary metabolism and respiration	essential	M. bovis : Mb1342; M. leprae : ML1145; M. marinum : MMAR_4087; M. smegmatis : MSMEG_4936;	0.74	31	251	P9WPU5	http://www.matrixscience.com/cgi/protein_view.pl?file=..%2Fdata%2F20171120%2FFTmtlaSeE.dat&hit=2&db_idx=1	26	22	18
dormant (D2)	sds	1244	6.5	Probable S-adenosylmethionine synthetase MetK (mat) (AdoMet synthetase) (methionine adenosyltransferase)	metK	Rv1392	Involved in the activated methyl cycle. Catalyzes the formation of S-adenosylmethionine from methionine and ATP. The overall synthetic reaction is composed of two sequential steps, AdoMet formation and the subsequent tripolyphosphate hydrolysis which occurs prior to release of AdoMet from the enzyme. [catalytic activity : ATP + L-methionine + H(2)O = phosphate + diphosphate + S-adenosyl-L-methion…	43014.6	4.73	intermediary metabolism and respiration	essential	M. bovis : Mb1427; M. leprae : ML0544; M. marinum : MMAR_2205; M. smegmatis : MSMEG_3055;	0.52	12	89	P9WGV1	http://www.matrixscience.com/cgi/protein_view.pl?file=..%2Fdata%2F20171120%2FFTmtlaSeE.dat&hit=52&db_idx=1	74	15	50
dormant (D2)	sds	1245	9.9	Probable S-adenosylmethionine synthetase MetK (mat) (AdoMet synthetase) (methionine adenosyltransferase)	metK	Rv1392	Involved in the activated methyl cycle. Catalyzes the formation of S-adenosylmethionine from methionine and ATP. The overall synthetic reaction is composed of two sequential steps, AdoMet formation and the subsequent tripolyphosphate hydrolysis which occurs prior to release of AdoMet from the enzyme. [catalytic activity : ATP + L-methionine + H(2)O = phosphate + diphosphate + S-adenosyl-L-methion…	43014.6	4.73	intermediary metabolism and respiration	essential	M. bovis : Mb1427; M. leprae : ML0544; M. marinum : MMAR_2205; M. smegmatis : MSMEG_3055;	0.88	33	374	P9WGV1	http://www.matrixscience.com/cgi/protein_view.pl?file=..%2Fdata%2F20171120%2FFTmtlaSeL.dat&hit=1&db_idx=1	74	15	50
dormant (D2)	sds	1245	9.9	Probable S-adenosylmethionine synthetase MetK (mat) (AdoMet synthetase) (methionine adenosyltransferase)	metK	Rv1392	Involved in the activated methyl cycle. Catalyzes the formation of S-adenosylmethionine from methionine and ATP. The overall synthetic reaction is composed of two sequential steps, AdoMet formation and the subsequent tripolyphosphate hydrolysis which occurs prior to release of AdoMet from the enzyme. [catalytic activity : ATP + L-methionine + H(2)O = phosphate + diphosphate + S-adenosyl-L-methion…	43014.6	4.73	intermediary metabolism and respiration	essential	M. bovis : Mb1427; M. leprae : ML0544; M. marinum : MMAR_2205; M. smegmatis : MSMEG_3055;	0.88	33	374	P9WGV1	http://www.matrixscience.com/cgi/protein_view.pl?file=..%2Fdata%2F20171120%2FFTmtlaSeL.dat&hit=2&db_idx=1	74	15	50
dormant (D2)	sds	1245	9.9	Probable S-adenosylmethionine synthetase MetK (mat) (AdoMet synthetase) (methionine adenosyltransferase)	metK	Rv1392	Involved in the activated methyl cycle. Catalyzes the formation of S-adenosylmethionine from methionine and ATP. The overall synthetic reaction is composed of two sequential steps, AdoMet formation and the subsequent tripolyphosphate hydrolysis which occurs prior to release of AdoMet from the enzyme. [catalytic activity : ATP + L-methionine + H(2)O = phosphate + diphosphate + S-adenosyl-L-methion…	43014.6	4.73	intermediary metabolism and respiration	essential	M. bovis : Mb1427; M. leprae : ML0544; M. marinum : MMAR_2205; M. smegmatis : MSMEG_3055;	0.88	33	374	P9WGV1	http://www.matrixscience.com/cgi/protein_view.pl?file=..%2Fdata%2F20171120%2FFTmtlaSeL.dat&hit=1&db_idx=1	74	15	50
dormant (D2)	sds	1246	6.2	Probable iron-regulated elongation factor TU Tuf (EF-TU)	tuf	Rv0685	This protein promotes the GTP-dependent binding of aminoacyl-tRNA to the A-site of ribosomes during protein biosynthesis.	43561.5	5.1199	information pathways	essential	M. bovis : Mb0704; M. leprae : ML1877; M. marinum : MMAR_1014; M. smegmatis : MSMEG_1401;	0.51	12	84	P9WNN1	http://www.matrixscience.com/cgi/protein_view.pl?file=..%2Fdata%2F20171120%2FFTmtlaSeh.dat&hit=53&db_idx=1	2	1	1
dormant (D2)	sds	1246	6.2	Probable ATP synthase beta chain AtpD	atpD	Rv1310	Produces ATP from ADP in the presence of a proton gradient across the membrane. The beta chain is the catalytic subunit [catalytic activity: ATP + H(2)O + H(+)(in) = ADP + phosphate + H(+)(out)]	53094.2	4.5971	intermediary metabolism and respiration	essential	M. bovis : Mb1342; M. leprae : ML1145; M. marinum : MMAR_4087; M. smegmatis : MSMEG_4936;	0.56	17	118	P9WPU5	http://www.matrixscience.com/cgi/protein_view.pl?file=..%2Fdata%2F20171120%2FFTmtlaSeh.dat&hit=52&db_idx=1	26	22	18
dormant (D2)	sds	1246	6.2	Probable S-adenosylmethionine synthetase MetK (mat) (AdoMet synthetase) (methionine adenosyltransferase)	metK	Rv1392	Involved in the activated methyl cycle. Catalyzes the formation of S-adenosylmethionine from methionine and ATP. The overall synthetic reaction is composed of two sequential steps, AdoMet formation and the subsequent tripolyphosphate hydrolysis which occurs prior to release of AdoMet from the enzyme. [catalytic activity : ATP + L-methionine + H(2)O = phosphate + diphosphate + S-adenosyl-L-methion…	43014.6	4.73	intermediary metabolism and respiration	essential	M. bovis : Mb1427; M. leprae : ML0544; M. marinum : MMAR_2205; M. smegmatis : MSMEG_3055;	0.75	24	223	P9WGV1	http://www.matrixscience.com/cgi/protein_view.pl?file=..%2Fdata%2F20171120%2FFTmtlaSeh.dat&hit=2&db_idx=1	74	15	50
dormant (D2)	sds	1247	15.3	Probable membrane-anchored mycosin MycP3 (serine protease) (subtilisin-like protease) (subtilase-like) (mycosin-3)	mycP3	Rv0291	Thought to have proteolytic activity.	46127.1	5.1449	intermediary metabolism and respiration	essential	M. bovis : Mb0299; M. leprae : ML2528; M. marinum : MMAR_0550; M. smegmatis : MSMEG_0624;	0.84	13	99	O53695	http://www.matrixscience.com/cgi/protein_view.pl?file=..%2Fdata%2F20171120%2FFTmtlaSee.dat&hit=5&db_idx=1	86	N/D	48
dormant (D2)	sds	1247	15.3	Probable glucose-6-phosphate 1-dehydrogenase Zwf1 (G6PD)	zwf1	Rv1121	Involved in pentose phosphate pathway (first step) [catalytic activity: D-glucose 6-phosphate + NADP(+) = D-glucono-1,5-lactone 6-phosphate + NADPH.]	52155.3	4.9945	intermediary metabolism and respiration	non-essential	M. bovis : Mb1152; M. leprae : ML0943; M. marinum : MMAR_4339;	0.56	13	103	P9WN71	http://www.matrixscience.com/cgi/protein_view.pl?file=..%2Fdata%2F20171120%2FFTmtlaSee.dat&hit=1&db_idx=1	N/D	N/D	48
dormant (D2)	sds	1248	5.6	Probable bifunctional protein acetyl-/propionyl-coenzyme A carboxylase (alpha chain) AccA3: biotin carboxylase + biotin carboxyl carrier protein (BCCP)	accA3	Rv3285	Involved in long-chain fatty acid synthesis (at the first step). Carries two functions: biotin carboxyl carrier protein and biotin carboxyltransferase [catalytic activity: ATP + biotin-carboxyl-carrier protein + CO(2) = ADP + orthophosphate + carboxybiotin-carboxyl-carrier protein].	63751	5.5055	lipid metabolism	essential	M. bovis : Mb3313; M. leprae : ML0726; M. marinum : MMAR_1251; M. smegmatis : MSMEG_1807;	0.29	7	61	P96890	http://www.matrixscience.com/cgi/protein_view.pl?file=..%2Fdata%2F20171120%2FFTmtlaSem.dat&hit=51&db_idx=1	83	N/D	5
dormant (D2)	sds	1248	5.6	60 kDa chaperonin 1 GroEL1 (protein CPN60-1) (GroEL protein 1)	groEL1	Rv3417c	Prevents misfolding and promotes the refolding and proper assembly of unfolded polypeptides generated under stress conditions.	55877.5	4.7423	virulence, detoxification, adaptation	non-essential	M. bovis : Mb3451c; M. leprae : ML0381; M. marinum : MMAR_1126; M. smegmatis : MSMEG_1583;	0.43	16	163	P9WPE9	http://www.matrixscience.com/cgi/protein_view.pl?file=..%2Fdata%2F20171120%2FFTmtlaSem.dat&hit=2&db_idx=1	48	N/D	6
dormant (D2)	sds	1249	12.4	Probable iron-regulated elongation factor TU Tuf (EF-TU)	tuf	Rv0685	This protein promotes the GTP-dependent binding of aminoacyl-tRNA to the A-site of ribosomes during protein biosynthesis.	43561.5	5.1199	information pathways	essential	M. bovis : Mb0704; M. leprae : ML1877; M. marinum : MMAR_1014; M. smegmatis : MSMEG_1401;	0.22	7	45	P9WNN1	http://www.matrixscience.com/cgi/protein_view.pl?file=..%2Fdata%2F20171120%2FFTmtlaSeR.dat&hit=51&db_idx=1	2	1	1
dormant (D2)	sds	1249	12.4	Probable glutamate decarboxylase GadB	gadB	Rv3432c	Catalyzes the production of GABA [catalytic activity: L-glutamate = 4-aminobutanoate + CO(2)].	50747.7	5.4052	intermediary metabolism and respiration	non-essential	M. bovis : Mb3462c; M. leprae : ML0374; M. marinum : MMAR_1118; M. smegmatis : MSMEG_1574;	0.3	10	77	I6YG46	http://www.matrixscience.com/cgi/protein_view.pl?file=..%2Fdata%2F20171120%2FFTmtlaSeR.dat&hit=2&db_idx=1	N/D	N/D	52
dormant (D2)	sds	1250	9.5	Probable iron-regulated elongation factor TU Tuf (EF-TU)	tuf	Rv0685	This protein promotes the GTP-dependent binding of aminoacyl-tRNA to the A-site of ribosomes during protein biosynthesis.	43561.5	5.1199	information pathways	essential	M. bovis : Mb0704; M. leprae : ML1877; M. marinum : MMAR_1014; M. smegmatis : MSMEG_1401;	0.67	24	209	P9WNN1	http://www.matrixscience.com/cgi/protein_view.pl?file=..%2Fdata%2F20171120%2FFTmtlaSmT.dat&hit=1&db_idx=1	2	1	1
dormant (D2)	sds	1250	9.5	Probable fumarase Fum (fumarate hydratase)	fum	Rv1098c	Involved in the tricarboxylic acid cycle. Catalyzes the reversible hydration of fumarate to L-malate [catalytic activity: (S)-malate = fumarate + H2O]	50141	5.1806	intermediary metabolism and respiration	essential	M. bovis : Mb1128c; M. leprae : ML1947; M. marinum : MMAR_4368; M. smegmatis : MSMEG_5240;	0.36	17	117	P9WN93	http://www.matrixscience.com/cgi/protein_view.pl?file=..%2Fdata%2F20171120%2FFTmtlaSmT.dat&hit=37&db_idx=1	N/D	48	65
dormant (D2)	sds	1251	9.8	Probable macrolide-transport ATP-binding protein ABC transporter	Rv2477c	Rv2477c	Thought to be involved in active transport of macrolide across the membrane (export): macrolide antibiotics resistance by an export mechanism. Responsible for energy coupling to the transport system	61893.1	4.9489	cell wall and cell processes	essential	M. bovis: Mb2504c;M. leprae: ML1248;M. marinum: MMAR_3830;M. smegmatis: MSMEG_4700;	0.47	18	190	P9WQK3	http://www.matrixscience.com/cgi/protein_view.pl?file=..%2Fdata%2F20171124%2FFTmtIfaEL.dat&hit=40&db_idx=1	35	63	60
dormant (D2)	sds	1251	9.8	Fatty-acid-AMP ligase FadD28 (fatty-acid-AMP synthetase) (fatty-acid-AMP synthase)	fadD28	Rv2941	Involved in phthiocerol dimycocerosate (dim) biosynthesis. Thought to be involved in the release and transfer of mycoserosic acid from mas onto the DIOLS.	62640.7	5.0571	lipid metabolism	non essential	M. bovis: Mb2966;M. leprae: ML0138;M. marinum: MMAR_1765;M. smegmatis: MSMEG_4731;	0.33	9	74	#N/A	http://www.matrixscience.com/cgi/protein_view.pl?file=..%2Fdata%2F20171124%2FFTmtIfaEL.dat&hit=51&db_idx=1	N/D	N/D	60
dormant (D2)	sds	1252	19.3	Conserved protein	Rv1194c	Rv1194c	Function unknown	46066	6.6569	conserved hypotheticalsPrediction based on GO and InterPro: cell wall and cell processes (See Mazandu and Mulder, 2012)	essential	M. bovis : Mb1226c; M. leprae : ML1052; M. marinum : MMAR_4242;	0.4	9	69	O05296	http://www.matrixscience.com/cgi/protein_view.pl?file=..%2Fdata%2F20171120%2FFTmtlaSmE.dat&hit=51&db_idx=1	N/D	N/D	43
dormant (D2)	sds	1252	19.3	Possible L-lactate dehydrogenase (cytochrome) LldD2	lldD2	Rv1872c	Involved in respiration; catalyzes conversion of lactate into pyruvate [catalytic activity: (S)-lactate + 2 ferricytochrome C = pyruvate + 2 ferrocytochrome C].	45341.6	10.1501	intermediary metabolism and respiration	non-essential	M. bovis : Mb1903c; M. leprae : ML2046; M. marinum : MMAR_2752;	0.31	9	58	P9WND5	http://www.matrixscience.com/cgi/protein_view.pl?file=..%2Fdata%2F20171120%2FFTmtlaSmE.dat&hit=52&db_idx=1	N/D	N/D	41
dormant (D2)	sds	1252	19.3	Putative triacylglycerol synthase (diacylglycerol acyltransferase) Tgs2	tgs2	Rv3734c	May be involved in synthesis of triacylglycerol	49303.8	6.8451	lipid metabolism	non-essential	M. bovis : Mb3761c; M. marinum : MMAR_5271; M. smegmatis : MSMEG_6322;	0.55	20	174	P9WKC7	http://www.matrixscience.com/cgi/protein_view.pl?file=..%2Fdata%2F20171120%2FFTmtlaSmE.dat&hit=1&db_idx=1	6	N/D	43
dormant (D2)	sds	1253	55.6	Probable transcriptional regulatory protein MoxR1	moxR1	Rv1479	Involved in transcriptional mechanism	40762.9	6.3572	regulatory proteins	essential	M. bovis : Mb1515; M. leprae : ML1810; M. marinum : MMAR_2286; M. smegmatis : MSMEG_3147;	0.24	7	61	Q79FN7	http://www.matrixscience.com/cgi/protein_view.pl?file=..%2Fdata%2F20171127%2FFTmtIeEmS.dat&hit=51&db_idx=1	8	44	17
dormant (D2)	sds	1254	123.8	Probable short-chain type oxidoreductase	Rv0484c	Rv0484c	Function unknown; possibly involved in cellular metabolism.	26416.1	8.9984	intermediary metabolism and respiration	non-essential	M. bovis : Mb0494c; M. leprae : ML2445; M. marinum : MMAR_0810; M. smegmatis : MSMEG_0930;	0.59	8	90	P9WGR5	http://www.matrixscience.com/cgi/protein_view.pl?file=..%2Fdata%2F20171120%2FFTmtlaSmh.dat&hit=6&db_idx=1	N/D	N/D	7
dormant (D2)	sds	1254	123.8	Possible ketoacyl reductase	Rv1544	Rv1544	Function unknown, but possibly involvement in lipid metabolism.	28199.6	8.5085	lipid metabolism	non-essential	M. bovis : Mb1571; M. leprae : ML1205; M. marinum : MMAR_2367;	0.44	8	77	Q10782	http://www.matrixscience.com/cgi/protein_view.pl?file=..%2Fdata%2F20171120%2FFTmtlaSmh.dat&hit=45&db_idx=1	N/D	N/D	7
dormant (D2)	sds	1254	123.8	DNA-binding protein HU homolog HupB (histone-like protein) (HLP) (21-kDa laminin-2-binding protein)	hupB	Rv2986c	This protein belongs to the histone like family of prokaryotic DNA-binding proteins which are capable of wrapping DNA to stabilize it, and prevent its denaturation under extreme environmental conditions.	22187.3	12.4837	information pathways	essential	M. bovis : Mb3010c; M. leprae : ML1683; M. marinum : MMAR_1728; M. smegmatis : MSMEG_2389;	0.69	8	100	P9WMK7	http://www.matrixscience.com/cgi/protein_view.pl?file=..%2Fdata%2F20171120%2FFTmtlaSmh.dat&hit=1&db_idx=1	N/D	N/D	7
dormant (D2)	sds	1255	21.1	Possible L-lactate dehydrogenase (cytochrome) LldD2	lldD2	Rv1872c	Involved in respiration; catalyzes conversion of lactate into pyruvate [catalytic activity: (S)-lactate + 2 ferricytochrome C = pyruvate + 2 ferrocytochrome C].	45341.6	10.1501	intermediary metabolism and respiration	non-essential	M. bovis : Mb1903c; M. leprae : ML2046; M. marinum : MMAR_2752;	0.75	37	404	P9WND5	http://www.matrixscience.com/cgi/protein_view.pl?file=..%2Fdata%2F20171120%2FFTmtlaSme.dat&hit=1&db_idx=1	N/D	N/D	41
dormant (D2)	sds	1256	45.8	Probable chaperone protein DnaJ1	dnaJ1	Rv0352	Acts as a co-chaperone. Stimulates, jointly with GRPE|Rv0351, the ATPase activity of DNAK|Rv0350. Seems to be regulated negatively by HSPR (Rv0353 product).	41345.1	8.2096	virulence, detoxification, adaptation	essential	M. bovis : Mb0360; M. leprae : ML2494; M. marinum : MMAR_0639; M. smegmatis : MSMEG_0711;	0.61	16	118	P9WNV9	http://www.matrixscience.com/cgi/protein_view.pl?file=..%2Fdata%2F20171120%2FFTmtlaSmR.dat&hit=2&db_idx=1	N/D	N/D	23
dormant (D2)	sds	1256	45.8	Possible oxidoreductase	Rv2951c	Rv2951c	Function unknown; probably involved in cellular metabolism.	41315.6	9.4232	intermediary metabolism and respiration	non-essential	M. bovis : Mb2975c; M. leprae : ML0131; M. marinum : MMAR_1758;	0.65	18	119	P9WIB7	http://www.matrixscience.com/cgi/protein_view.pl?file=..%2Fdata%2F20171120%2FFTmtlaSmR.dat&hit=1&db_idx=1	N/D	N/D	23
dormant (D2)	sds	1257	17.5	Possible exported conserved protein	Rv1488	Rv1488	Function unknown	41250.2	6.1657	Cell wall and cell processes	non essential	M. bovis: Mb1524;M. leprae: ML1802;M. marinum: MMAR_2294;M. smegmatis: MSMEG_3155;	0.55	22	249	P9WPR9	http://www.matrixscience.com/cgi/protein_view.pl?file=..%2Fdata%2F20171127%2FFTmtIeEmS.dat&hit=1&db_idx=1	8	57	17
dormant (D2)	sds	1258	35.1	Probable ATP-dependent CLP protease proteolytic subunit 2 ClpP2 (endopeptidase CLP 2)	clpP2	Rv2460c	CLP cleaves peptides in various proteins in a process that requires ATP hydrolysis. CLP may be responsible for a fairly general and central housekeeping function rather than for the degradation of specific substrates.	23507.7	4.758	intermediary metabolism and respiration	essential	M. bovis : Mb2487c; M. leprae : ML1479; M. marinum : MMAR_3807; M. smegmatis : MSMEG_4672;	0.6	13	215	P9WPC3	http://www.matrixscience.com/cgi/protein_view.pl?file=..%2Fdata%2F20171120%2FFTmtlaSTS.dat&hit=1&db_idx=1	13	N/D	30
dormant (D2)	sds	1259	54.2	Isoniazid inductible gene protein IniB	iniB	Rv0341	Unknown	43921.2	5.3709	cell wall and cell processes	non-essential	M. bovis : Mb0348;	0.75	7	88	P9WJ97	http://www.matrixscience.com/cgi/protein_view.pl?file=..%2Fdata%2F20171120%2FFTmtlaSTE.dat&hit=34&db_idx=1	N/D	2	3
dormant (D2)	sds	1259	54.2	Conserved protein	Rv2018	Rv2018	Unknown	26034.5	4.9067	conserved hypotheticals	essential	M. bovis : Mb2041;	0.48	9	135	O53464	http://www.matrixscience.com/cgi/protein_view.pl?file=..%2Fdata%2F20171120%2FFTmtlaSTE.dat&hit=1&db_idx=1	N/D	N/D	21
dormant (D2)	sds	1261	38.4	Probable bacterioferritin BfrA	bfrA	Rv1876	Involved in iron storage (may perform analogous functions in iron detoxification and storage as that of animal ferritins); ferritin is an intracellular molecule that stores iron in a soluble, nontoxic, readily available form. The functional molecule, which is composed of 24 chains, is roughly spherical and contains a central cavity in which the polymeric ferric iron core is deposited.	18340.7	4.2347	Intermediary metabolism and respiration	non essential	M. bovis: Mb1907;M. leprae: ML2038;M. marinum: MMAR_2761;M. smegmatis: MSMEG_3564;	0.64	5	93	P9WPQ9	http://www.matrixscience.com/cgi/protein_view.pl?file=..%2Fdata%2F20171128%2FFTmtCaatT.dat&hit=1&db_idx=1	N/D	N/D	28
dormant (D2)	sds	1262	32.4	Probable short-chain type dehydrogenase/reductase	Rv0148	Rv0148	Function unknown; possibly involved in cellular metabolism.	29778.7	5.1208	intermediary metabolism and respiration	non-essential	M. bovis : Mb0153;	0.91	27	265	P96825	http://www.matrixscience.com/cgi/protein_view.pl?file=..%2Fdata%2F20171120%2FFTmtlaSTh.dat&hit=2&db_idx=1	N/D	25	10
dormant (D2)	sds	1262	32.4	Mycobacterial persistence regulator MRPA (two component response transcriptional regulatory protein)	mprA	Rv0981	Regulator part of a two component regulatory system (MPRAB system)	25675.4	5.0653	regulatory proteins	non-essential	M. bovis : Mb1007; M. leprae : ML0174; M. marinum : MMAR_4529; M. smegmatis : MSMEG_5488;	0.62	9	54	P9WGM9	http://www.matrixscience.com/cgi/protein_view.pl?file=..%2Fdata%2F20171120%2FFTmtlaSTh.dat&hit=43&db_idx=1	N/D	N/D	33
dormant (D2)	sds	1263	27.3	Isoniazid inductible gene protein IniB	iniB	Rv0341	Unknown	43921.2	5.3709	cell wall and cell processes	non-essential	M. bovis : Mb0348;	0.75	6	77	P9WJ97	http://www.matrixscience.com/cgi/protein_view.pl?file=..%2Fdata%2F20171120%2FFTmtlaSOO.dat&hit=27&db_idx=1	N/D	2	3
dormant (D2)	sds	1263	27.3	Possible peroxidase BpoC (non-haem peroxidase)	bpoC	Rv0554	Supposedly involved in detoxification reactions.	28349.4	5.0835	virulence, detoxification, adaptation	essential	M. bovis : Mb0569; M. leprae : ML2269; M. marinum : MMAR_0900; M. smegmatis : MSMEG_1108;	0.57	11	103	P9WNH1	http://www.matrixscience.com/cgi/protein_view.pl?file=..%2Fdata%2F20171120%2FFTmtlaSTm.dat&hit=3&db_idx=1	N/D	N/D	38
dormant (D2)	sds	1263	27.3	Possible peroxidase BpoC (non-haem peroxidase)	bpoC	Rv0554	Supposedly involved in detoxification reactions.	28349.4	5.0835	virulence, detoxification, adaptation	essential	M. bovis : Mb0569; M. leprae : ML2269; M. marinum : MMAR_0900; M. smegmatis : MSMEG_1108;	0.56	11	102	P9WNH1	http://www.matrixscience.com/cgi/protein_view.pl?file=..%2Fdata%2F20171120%2FFTmtlaSTm.dat&hit=4&db_idx=1	N/D	N/D	38
dormant (D2)	sds	1263	27.3	Conserved protein	Rv0831c	Rv0831c	Function unknown	30189.2	4.852	conserved hypotheticals	non-essential	M. bovis : Mb0854c; M. leprae : ML2180;	0.35	8	90	O53842	http://www.matrixscience.com/cgi/protein_view.pl?file=..%2Fdata%2F20171120%2FFTmtlaSOO.dat&hit=1&db_idx=1	14	37	35
dormant (D2)	sds	1263	27.3	Probable hydrolase	Rv3400	Rv3400	Function unknown; probably involved in cellular metabolism.	28227.7	5.7076	intermediary metabolism and respiration	non-essential	M. bovis : Mb3433; M. leprae : ML0393; M. marinum : MMAR_1144;	0.68	10	110	P9WKZ7	http://www.matrixscience.com/cgi/protein_view.pl?file=..%2Fdata%2F20171120%2FFTmtlaSTm.dat&hit=1&db_idx=1	N/D	N/D	38
dormant (D2)	sds	1264	20.2	Probable argininosuccinate synthase ArgG	argG	Rv1658	Arginine biosynthesis [catalytic activity: ATP + L-citrulline + L-aspartate = AMP + diphosphate + L-argininosuccinate]	43682.4	5.1031	intermediary metabolism and respiration	essential	M. bovis : Mb1686; M. leprae : ML1412; M. marinum : MMAR_2468; M. smegmatis : MSMEG_3770;	0.76	14	92	P9WPW7	http://www.matrixscience.com/cgi/protein_view.pl?file=..%2Fdata%2F20171120%2FFTmtlaSOS.dat&hit=51&db_idx=1	39	26	42
dormant (D2)	sds	1264	20.2	3-oxoacyl-[acyl-carrier protein] synthase 2 KasB (beta-ketoacyl-ACP synthase) (KAS I)	kasB	Rv2246	Involved in fatty acid biosynthesis (mycolic acids synthesis); involved in meromycolate extension. Catalyzes the condensation reaction of fatty acid synthesis by the addition to an acyl acceptor of two carbons from malonyl-ACP [catalytic activity: acyl-[acyl-carrier protein] + malonyl-[acyl-carrier protein] = 3-oxoacyl-[acyl-carrier protein] + [acyl-carrier protein] + CO(2)].	46388.7	5.1567	lipid metabolism	essential	M. bovis : Mb2270; M. leprae : ML1656; M. marinum : MMAR_3339; M. smegmatis : MSMEG_4328;	0.48	13	70	P9WQD7	http://www.matrixscience.com/cgi/protein_view.pl?file=..%2Fdata%2F20171120%2FFTmtlaSOS.dat&hit=52&db_idx=1	60	26	42
dormant (D2)	sds	1264	20.2	Probable acyl-CoA dehydrogenase FadE23	fadE23	Rv3140	Function unknown, but involved in lipid degradation.	43344.2	5.0057	lipid metabolism	essential	M. bovis : Mb3164; M. leprae : ML0660; M. marinum : MMAR_1509; M. smegmatis : MSMEG_2080;	0.51	26	193	P95186	http://www.matrixscience.com/cgi/protein_view.pl?file=..%2Fdata%2F20171120%2FFTmtlaSOS.dat&hit=9&db_idx=1	39	26	42
dormant (D2)	sds	1265	18.2	3-oxoacyl-[acyl-carrier protein] synthase 2 KasB (beta-ketoacyl-ACP synthase) (KAS I)	kasB	Rv2246	Involved in fatty acid biosynthesis (mycolic acids synthesis); involved in meromycolate extension. Catalyzes the condensation reaction of fatty acid synthesis by the addition to an acyl acceptor of two carbons from malonyl-ACP [catalytic activity: acyl-[acyl-carrier protein] + malonyl-[acyl-carrier protein] = 3-oxoacyl-[acyl-carrier protein] + [acyl-carrier protein] + CO(2)].	46388.7	5.1567	lipid metabolism	essential	M. bovis : Mb2270; M. leprae : ML1656; M. marinum : MMAR_3339; M. smegmatis : MSMEG_4328;	0.71	19	148	P9WQD7	http://www.matrixscience.com/cgi/protein_view.pl?file=..%2Fdata%2F20171120%2FFTmtlaSOt.dat&hit=1&db_idx=1	60	26	42
dormant (D2)	sds	1265	18.2	Conserved hypothetical protein	Rv3586	Rv3586	Function unknown	39031.1	5.2777	conserved hypotheticalsPrediction based on GO and InterPro: information pathways (See Mazandu and Mulder, 2012)	non-essential	M. bovis : Mb3617; M. leprae : ML1917; M. marinum : MMAR_5086; M. smegmatis : MSMEG_6080;	0.54	14	87	P9WNW5	http://www.matrixscience.com/cgi/protein_view.pl?file=..%2Fdata%2F20171120%2FFTmtlaSOt.dat&hit=51&db_idx=1	N/D	31	44
dormant (D2)	sds	1266	10	Probable iron-regulated elongation factor TU Tuf (EF-TU)	tuf	Rv0685	This protein promotes the GTP-dependent binding of aminoacyl-tRNA to the A-site of ribosomes during protein biosynthesis.	43561.5	5.1199	information pathways	essential	M. bovis : Mb0704; M. leprae : ML1877; M. marinum : MMAR_1014; M. smegmatis : MSMEG_1401;	0.77	18	134	P9WNN1	http://www.matrixscience.com/cgi/protein_view.pl?file=..%2Fdata%2F20171120%2FFTmtlaSOh.dat&hit=51&db_idx=1	2	1	1
dormant (D2)	sds	1266	10	Possible acyl-CoA thiolase FadA	fadA	Rv0859	Function unknown, but involvement in lipid degradation.	42414.5	5.028	lipid metabolism	non-essential	M. bovis : Mb0882; M. leprae : ML2162; M. marinum : MMAR_4677; M. smegmatis : MSMEG_5721;	0.58	22	156	O53871	http://www.matrixscience.com/cgi/protein_view.pl?file=..%2Fdata%2F20171120%2FFTmtlaSOh.dat&hit=4&db_idx=1	70	30	25
dormant (D2)	sds	1266	10	3-oxoacyl-[acyl-carrier protein] synthase 2 KasB (beta-ketoacyl-ACP synthase) (KAS I)	kasB	Rv2246	Involved in fatty acid biosynthesis (mycolic acids synthesis); involved in meromycolate extension. Catalyzes the condensation reaction of fatty acid synthesis by the addition to an acyl acceptor of two carbons from malonyl-ACP [catalytic activity: acyl-[acyl-carrier protein] + malonyl-[acyl-carrier protein] = 3-oxoacyl-[acyl-carrier protein] + [acyl-carrier protein] + CO(2)].	46388.7	5.1567	lipid metabolism	essential	M. bovis : Mb2270; M. leprae : ML1656; M. marinum : MMAR_3339; M. smegmatis : MSMEG_4328;	0.4	10	66	P9WQD7	http://www.matrixscience.com/cgi/protein_view.pl?file=..%2Fdata%2F20171120%2FFTmtlaSOh.dat&hit=52&db_idx=1	60	26	42
dormant (D2)	sds	1267	8.8	Probable iron-regulated elongation factor TU Tuf (EF-TU)	tuf	Rv0685	This protein promotes the GTP-dependent binding of aminoacyl-tRNA to the A-site of ribosomes during protein biosynthesis.	43561.5	5.1199	information pathways	essential	M. bovis : Mb0704; M. leprae : ML1877; M. marinum : MMAR_1014; M. smegmatis : MSMEG_1401;	0.67	31	289	P9WNN1	http://www.matrixscience.com/cgi/protein_view.pl?file=..%2Fdata%2F20171120%2FFTmtlaSOe.dat&hit=1&db_idx=1	2	1	1
dormant (D2)	sds	1267	8.8	Probable iron-regulated elongation factor TU Tuf (EF-TU)	tuf	Rv0685	This protein promotes the GTP-dependent binding of aminoacyl-tRNA to the A-site of ribosomes during protein biosynthesis.	43561.5	5.1199	information pathways	essential	M. bovis : Mb0704; M. leprae : ML1877; M. marinum : MMAR_1014; M. smegmatis : MSMEG_1401;	0.67	31	289	P9WNN1	http://www.matrixscience.com/cgi/protein_view.pl?file=..%2Fdata%2F20171120%2FFTmtlaSOe.dat&hit=2&db_idx=1	2	1	1
dormant (D2)	cytosol	1742	470.8	10 kDa chaperonin GroES (protein CPN10) (protein GroES) (BCG-a heat shock protein) (10 kDa antigen)	groES	Rv3418c	Binds to CPN60 in the presence of mg-ATP and suppresses the ATPase activity of the latter.	4.3438	10772.2	Virulence, detoxification, adaptation	essential	M. bovis Mb3452c;M. leprae ML0380;M. marinum MMAR_1125;M. smegmatis MSMEG_1582;	0.99	17	334	P9WPE5	http://www.matrixscience.com/cgi/protein_view.pl?file=..%2Fdata%2F20171119%2FFTmtlnsOt.dat&hit=1&db_idx=1	N/D	N/D	4
dormant (D2)	cytosol	1743	140.7	11 kDa chaperonin GroES (protein CPN10) (protein GroES) (BCG-a heat shock protein) (10 kDa antigen)	groES	Rv3418c	Binds to CPN60 in the presence of mg-ATP and suppresses the ATPase activity of the latter.	4.3438	10772.2	Virulence, detoxification, adaptation	essential	M. bovis Mb3452c;M. leprae ML0380;M. marinum MMAR_1125;M. smegmatis MSMEG_1582;	0.91	13	260	P9WPE5	http://www.matrixscience.com/cgi/protein_view.pl?file=..%2Fdata%2F20171119%2FFTmtlnsOm.dat&hit=1&db_idx=1	N/D	N/D	4
dormant (D2)	cytosol	1744	112.7	Conserved protein TB27.3	TB27.3	Rv0577	Function unknown. Involved in ability to absorb neutral red stain.	27342.9	4.1968	conserved hypotheticalsPrediction based on GO and InterPro: cell wall and cell processes (See Mazandu and Mulder, 2012)	non-essential	M. bovis : Mb0592; M. marinum : MMAR_3576;	0.7	13	174	P9WIR3	http://www.matrixscience.com/cgi/protein_view.pl?file=..%2Fdata%2F20171119%2FFTmtlnsOR.dat&hit=1&db_idx=1	24	26	17
dormant (D2)	cytosol	1745	96.3	60 kDa chaperonin 2 GroEL2 (protein CPN60-2) (GroEL protein 2) (65 kDa antigen) (heat shock protein 65) (cell wall protein A) (antigen A)	groEL2	Rv0440	Prevents misfolding and promotes the refolding and proper assembly of unfolded polypeptides generated under stress conditions.	56726.7	4.5594	virulence, detoxification, adaptation	essential	M. bovis : Mb0448; M. leprae : ML0317; M. marinum : MMAR_0759;	0.51	11	80	P9WPE7	http://www.matrixscience.com/cgi/protein_view.pl?file=..%2Fdata%2F20171119%2FFTmtlnswO.dat&hit=49&db_idx=1	3	9	2
dormant (D2)	cytosol	1745	96.3	Probable electron transfer flavoprotein (beta-subunit) FixA (beta-ETF) (electron transfer flavoprotein small subunit) (ETFSS)	fixA	Rv3029c	The electron transfer flavoprotein serves as a specific electron acceptor for other dehydrogenases. It transfers the electrons to the main respiratory chain via ETF-ubiquinone oxidoreductase (ETF dehydrogenase).	28080.8	4.3723	intermediary metabolism and respiration	essential	M. bovis : Mb3055c; M. leprae : ML1712; M. marinum : MMAR_1684; M. smegmatis : MSMEG_2351;	0.89	25	301	P9WNG7	http://www.matrixscience.com/cgi/protein_view.pl?file=..%2Fdata%2F20171119%2FFTmtlnswO.dat&hit=1&db_idx=1	15	9	20
dormant (D2)	cytosol	1746	102.2	60 kDa chaperonin 2 GroEL2 (protein CPN60-2) (GroEL protein 2) (65 kDa antigen) (heat shock protein 65) (cell wall protein A) (antigen A)	groEL2	Rv0440	Prevents misfolding and promotes the refolding and proper assembly of unfolded polypeptides generated under stress conditions.	56726.7	4.5594	virulence, detoxification, adaptation	essential	M. bovis : Mb0448; M. leprae : ML0317; M. marinum : MMAR_0759;	0.32	9	63	P9WPE7	http://www.matrixscience.com/cgi/protein_view.pl?file=..%2Fdata%2F20171119%2FFTmtlnswS.dat&hit=52&db_idx=1	3	9	2
dormant (D2)	cytosol	1746	102.2	Diviva family protein Wag31	wag31	Rv2145c	Unknown	28277.2	4.5198	cell wall and cell processes	essential	M. bovis : Mb2169c; M. leprae : ML0922; M. marinum : MMAR_3185; M. smegmatis : MSMEG_4217;	0.5	8	114	P9WMU1	http://www.matrixscience.com/cgi/protein_view.pl?file=..%2Fdata%2F20171119%2FFTmtlnswS.dat&hit=51&db_idx=1	34	21	19
dormant (D2)	cytosol	1746	102.2	Probable electron transfer flavoprotein (alpha-subunit) FixB (alpha-ETF) (electron transfer flavoprotein large subunit) (ETFLS)	fixB	Rv3028c	The electron transfer flavoprotein serves as a specific electron acceptor for other dehydrogenases. It transfers the electrons to the main respiratory chain via ETF-ubiquinone oxidoreductase (ETF dehydrogenase).	31691	4.4267	intermediary metabolism and respiration	essential	M. bovis : Mb3054c; M. leprae : ML1711; M. marinum : MMAR_1685; M. smegmatis : MSMEG_2352;	0.9	16	265	P9WNG9	http://www.matrixscience.com/cgi/protein_view.pl?file=..%2Fdata%2F20171119%2FFTmtlnswS.dat&hit=1&db_idx=1	23	2	19
dormant (D2)	cytosol	1747	92.9	29 KDa antigen CFP29	cfp29	Rv0798c	Unknown. Supposedly released from the envelope to the outside during growth.	28830.4	4.67	virulence, detoxification, adaptation	non-essential	M. bovis : Mb0821c; M. marinum : MMAR_4893; M. smegmatis : MSMEG_5830;	0.85	20	138	I6WZG6	http://www.matrixscience.com/cgi/protein_view.pl?file=..%2Fdata%2F20171119%2FFTmtlnswE.dat&hit=46&db_idx=1	N/D	N/D	21
dormant (D2)	cytosol	1747	92.9	Possible acyl-[acyl-carrier protein] desaturase DesA2 (acyl-[ACP] desaturase) (stearoyl-ACP desaturase)	desA2	Rv1094	Thought to catalyze the principal conversion of saturated fatty acids to unsaturated fatty acids. Thought to convert stearoyl-ACP to oleoyl-ACP by introduction of a cis double bond between carbons delta-9 and delta-10 of the acyl chain [catalytic activity: stearoyl-[acyl-carrier protein] + AH2 + O2 = oleoyl-[acyl-carrier protein] + a + 2 H2O].	31359.5	4.5798	lipid metabolism	essential	M. bovis : Mb1124; M. leprae : ML1952; M. marinum : MMAR_4374; M. smegmatis : MSMEG_5248;	0.68	13	90	P9WNZ5	http://www.matrixscience.com/cgi/protein_view.pl?file=..%2Fdata%2F20171119%2FFTmtlnswE.dat&hit=51&db_idx=1	N/D	N/D	21
dormant (D2)	cytosol	1747	92.9	Secreted antigen 85-B FbpB (85B) (antigen 85 complex B) (mycolyl transferase 85B) (fibronectin-binding protein B) (extracellular alpha-antigen)	fbpB	Rv1886c	Involved in cell wall mycoloylation. Proteins of the antigen 85 complex are responsible for the high affinity of mycobacteria to fibronectin. Possesses a mycolyltransferase activity required for the biogenesis of trehalose dimycolate (cord factor), a dominant structure necessary for maintaining cell wall integrity.	34580.9	5.7162	lipid metabolism	non-essential	M. bovis : Mb1918c; M. leprae : ML2028; M. marinum : MMAR_2777; M. smegmatis : MSMEG_2078, MSMEG_6398;	0.62	20	178	P9WQP1	http://www.matrixscience.com/cgi/protein_view.pl?file=..%2Fdata%2F20171119%2FFTmtlnswE.dat&hit=1&db_idx=1	13	8	21
dormant (D2)	cytosol	1748	56	Possible acyl-[acyl-carrier protein] desaturase DesA2 (acyl-[ACP] desaturase) (stearoyl-ACP desaturase)	desA2	Rv1094	Thought to catalyze the principal conversion of saturated fatty acids to unsaturated fatty acids. Thought to convert stearoyl-ACP to oleoyl-ACP by introduction of a cis double bond between carbons delta-9 and delta-10 of the acyl chain [catalytic activity: stearoyl-[acyl-carrier protein] + AH2 + O2 = oleoyl-[acyl-carrier protein] + a + 2 H2O].	31359.5	4.5798	lipid metabolism	essential	M. bovis : Mb1124; M. leprae : ML1952; M. marinum : MMAR_4374; M. smegmatis : MSMEG_5248;	0.54	13	90	P9WNZ5	http://www.matrixscience.com/cgi/protein_view.pl?file=..%2Fdata%2F20171119%2FFTmtlnswL.dat&hit=2&db_idx=1	N/D	N/D	21
dormant (D2)	cytosol	1748	56	Secreted antigen 85-B FbpB (85B) (antigen 85 complex B) (mycolyl transferase 85B) (fibronectin-binding protein B) (extracellular alpha-antigen)	fbpB	Rv1886c	Involved in cell wall mycoloylation. Proteins of the antigen 85 complex are responsible for the high affinity of mycobacteria to fibronectin. Possesses a mycolyltransferase activity required for the biogenesis of trehalose dimycolate (cord factor), a dominant structure necessary for maintaining cell wall integrity.	34580.9	5.7162	lipid metabolism	non-essential	M. bovis : Mb1918c; M. leprae : ML2028; M. marinum : MMAR_2777; M. smegmatis : MSMEG_2078, MSMEG_6398;	0.4	12	87	P9WQP1	http://www.matrixscience.com/cgi/protein_view.pl?file=..%2Fdata%2F20171119%2FFTmtlnswL.dat&hit=7&db_idx=1	13	8	21
dormant (D2)	cytosol	1748	56	Possible 2-hydroxyhepta-2,4-diene-1,7-dioate isomerase (HHDD isomerase)	Rv2993c	Rv2993c	Isomerizes HHDD (2-hydroxy-hept-2,4-diene-1,7-dioate) to OHED (2-oxo-hept-3-ene-1,7-dioate).	25341.1	5.2561	intermediary metabolism and respiration	essential	M. bovis : Mb3017c; M. leprae : ML1689; M. marinum : MMAR_1718; M. smegmatis : MSMEG_2382;	0.43	9	74	I6Y276	http://www.matrixscience.com/cgi/protein_view.pl?file=..%2Fdata%2F20171119%2FFTmtlnswL.dat&hit=51&db_idx=1	45	N/D	26
dormant (D2)	cytosol	1748	56	Possible 2-hydroxyhepta-2,4-diene-1,7-dioate isomerase (HHDD isomerase)	Rv2993c	Rv2993c	Isomerizes HHDD (2-hydroxy-hept-2,4-diene-1,7-dioate) to OHED (2-oxo-hept-3-ene-1,7-dioate).	25341.1	5.2561	intermediary metabolism and respiration	essential	M. bovis : Mb3017c; M. leprae : ML1689; M. marinum : MMAR_1718; M. smegmatis : MSMEG_2382;	0.56	11	100	I6Y276	http://www.matrixscience.com/cgi/protein_view.pl?file=..%2Fdata%2F20171119%2FFTmtlnswL.dat&hit=1&db_idx=1	45	N/D	26
dormant (D2)	cytosol	1749	71.8	Probable thiosulfate sulfurtransferase CysA2 (rhodanese-like protein) (thiosulfate cyanide transsulfurase) (thiosulfate thiotransferase)	cysA2	Rv0815c	May be a sulfotransferase involved in the formation of thiosulfate [catalytic activity: thiosulfate + cyanide = sulfite + thiocyanate].	31014.6	4.9545	intermediary metabolism and respiration	non-essential	M. bovis : Mb0838c; M. leprae : ML2198; M. marinum : MMAR_4868; M. smegmatis : MSMEG_5789;	0.91	28	469	P9WHF9	http://www.matrixscience.com/cgi/protein_view.pl?file=..%2Fdata%2F20171119%2FFTmtlnswt.dat&hit=1&db_idx=1	74	32	24
dormant (D2)	cytosol	1750	34	Probable thiosulfate sulfurtransferase CysA2 (rhodanese-like protein) (thiosulfate cyanide transsulfurase) (thiosulfate thiotransferase)	cysA2	Rv0815c	May be a sulfotransferase involved in the formation of thiosulfate [catalytic activity: thiosulfate + cyanide = sulfite + thiocyanate].	31014.6	4.9545	intermediary metabolism and respiration	non-essential	M. bovis : Mb0838c; M. leprae : ML2198; M. marinum : MMAR_4868; M. smegmatis : MSMEG_5789;	0.57	12	104	P9WHF9	http://www.matrixscience.com/cgi/protein_view.pl?file=..%2Fdata%2F20171119%2FFTmtlnswh.dat&hit=57&db_idx=1	74	32	24
dormant (D2)	cytosol	1750	34	Probable 3-hydroxyacyl-thioester dehydratase HtdY	htdY	Rv3389c	Involved in fatty acid synthesis type II (fas-II)	30296.3	4.9844	intermediary metabolism and respiration	non-essential	M. bovis : Mb3421c; M. leprae : ML0413; M. marinum : MMAR_1155;	0.88	25	281	I6YBZ8	http://www.matrixscience.com/cgi/protein_view.pl?file=..%2Fdata%2F20171119%2FFTmtlnswh.dat&hit=28&db_idx=1	22	15	27
dormant (D2)	cytosol	1751	51.7	Probable thiosulfate sulfurtransferase SseA (rhodanese) (thiosulfate cyanide transsulfurase) (thiosulfate thiotransferase)	sseA	Rv3283	Possibly a sulfotransferase involved in the formation of thiosulfate [catalytic activity: thiosulfate + cyanide = sulfite + thiocyanate].	33288.4	4.8032	intermediary metabolism and respiration	non-essential	M. bovis : Mb3311; M. leprae : ML0728; M. marinum : MMAR_1253; M. smegmatis : MSMEG_1809;	0.82	20	242	P9WHF7	http://www.matrixscience.com/cgi/protein_view.pl?file=..%2Fdata%2F20171119%2FFTmtlnswe.dat&hit=2&db_idx=1	N/D	N/D	27
dormant (D2)	cytosol	1751	51.7	Probable thiosulfate sulfurtransferase SseA (rhodanese) (thiosulfate cyanide transsulfurase) (thiosulfate thiotransferase)	sseA	Rv3283	Possibly a sulfotransferase involved in the formation of thiosulfate [catalytic activity: thiosulfate + cyanide = sulfite + thiocyanate].	33288.4	4.8032	intermediary metabolism and respiration	non-essential	M. bovis : Mb3311; M. leprae : ML0728; M. marinum : MMAR_1253; M. smegmatis : MSMEG_1809;	0.82	20	242	P9WHF7	http://www.matrixscience.com/cgi/protein_view.pl?file=..%2Fdata%2F20171119%2FFTmtlnswe.dat&hit=2&db_idx=1	N/D	N/D	27
dormant (D2)	cytosol	1751	51.7	Probable 3-hydroxyacyl-thioester dehydratase HtdY	htdY	Rv3389c	Involved in fatty acid synthesis type II (fas-II)	30296.3	4.9844	intermediary metabolism and respiration	non-essential	M. bovis : Mb3421c; M. leprae : ML0413; M. marinum : MMAR_1155;	0.45	6	65	I6YBZ8	http://www.matrixscience.com/cgi/protein_view.pl?file=..%2Fdata%2F20171119%2FFTmtlnswe.dat&hit=52&db_idx=1	22	15	27
dormant (D2)	cytosol	1752	22.3	Probable thiosulfate sulfurtransferase CysA2 (rhodanese-like protein) (thiosulfate cyanide transsulfurase) (thiosulfate thiotransferase)	cysA2	Rv0815c	May be a sulfotransferase involved in the formation of thiosulfate [catalytic activity: thiosulfate + cyanide = sulfite + thiocyanate].	31014.6	4.9545	intermediary metabolism and respiration	non-essential	M. bovis : Mb0838c; M. leprae : ML2198; M. marinum : MMAR_4868; M. smegmatis : MSMEG_5789;	0.53	9	92	P9WHF9	http://www.matrixscience.com/cgi/protein_view.pl?file=..%2Fdata%2F20171119%2FFTmtlnswm.dat&hit=51&db_idx=1	74	32	24
dormant (D2)	cytosol	1752	22.3	Probable succinyl-CoA synthetase (alpha chain) SucD (SCS-alpha)	sucD	Rv0952	Involved in tricarboxylic acid cycle [catalytic activity: ATP + succinate + CoA = ADP + succinyl-CoA + phosphate].	31228.9	5.6449	intermediary metabolism and respiration	essential	M. bovis : Mb0977; M. leprae : ML0156; M. marinum : MMAR_4549; M. smegmatis : MSMEG_5524;	0.74	23	270	P9WGC7	http://www.matrixscience.com/cgi/protein_view.pl?file=..%2Fdata%2F20171119%2FFTmtlnswm.dat&hit=1&db_idx=1	11	14	46
dormant (D2)	cytosol	1753	144	Probable fructose-bisphosphate aldolase Fba	fba	Rv0363c	Involved in glycolysis (at the sixth step) [catalytic activity: D-fructose 1,6-bisphosphate = glycerone phosphate + D-glyceraldehyde 3-phosphate].	36544.5	5.5853	intermediary metabolism and respiration	essential	M. bovis : Mb0370c; M. leprae : ML0286; M. marinum : MMAR_0669; M. smegmatis : MSMEG_0752;	0.86	24	313	P9WQA3	http://www.matrixscience.com/cgi/protein_view.pl?file=..%2Fdata%2F20171119%2FFTmtlnswR.dat&hit=3&db_idx=1	9	12	13
dormant (D2)	cytosol	1754	85.3	Probable malate dehydrogenase Mdh	mdh	Rv1240	Involved in the conversion of malate to oxaloacetate [catalytic activity: (S)-malate + NAD+ = oxaloacetate + NADH].	34289.7	4.3991	intermediary metabolism and respiration	non-essential	M. bovis : Mb1272; M. leprae : ML1091; M. marinum : MMAR_4198;	0.74	18	180	P9WK13	http://www.matrixscience.com/cgi/protein_view.pl?file=..%2Fdata%2F20171119%2FFTmtlnsaT.dat&hit=1&db_idx=1	18	9	23
dormant (D2)	cytosol	1755	147.3	60 kDa chaperonin 2 GroEL2 (protein CPN60-2) (GroEL protein 2) (65 kDa antigen) (heat shock protein 65) (cell wall protein A) (antigen A)	groEL2	Rv0440	Prevents misfolding and promotes the refolding and proper assembly of unfolded polypeptides generated under stress conditions.	56726.7	4.5594	virulence, detoxification, adaptation	essential	M. bovis : Mb0448; M. leprae : ML0317; M. marinum : MMAR_0759;	0.46	6	52	P9WPE7	http://www.matrixscience.com/cgi/protein_view.pl?file=..%2Fdata%2F20171119%2FFTmtlnsaS.dat&hit=54&db_idx=1	3	9	2
dormant (D2)	cytosol	1755	147.3	Periplasmic phosphate-binding lipoprotein PstS1 (PBP-1) (PstS1)	pstS1	Rv0934	Involved in active transport of inorganic phosphate across the membrane (import). This is one of the proteins required for binding-protein-mediated phosphate transport.	38211.1	5.0223	cell wall and cell processes	non-essential	M. bovis : Mb0959; M. leprae : ML0740;	0.86	17	167	P9WGU1	http://www.matrixscience.com/cgi/protein_view.pl?file=..%2Fdata%2F20171119%2FFTmtlnsaS.dat&hit=1&db_idx=1	117	4	11
dormant (D2)	cytosol	1755	147.3	Probable conserved lipoprotein LppZ	lppZ	Rv3006	Unknown	38752.1	4.6322	cell wall and cell processes	essential	M. bovis : Mb3031; M. leprae : ML1699; M. marinum : MMAR_1706; M. smegmatis : MSMEG_2369;	0.62	9	76	I6Y293	http://www.matrixscience.com/cgi/protein_view.pl?file=..%2Fdata%2F20171119%2FFTmtlnsaS.dat&hit=51&db_idx=1	N/D	N/D	11
dormant (D2)	cytosol	1755	147.3	Conserved protein	Rv3075c	Rv3075c	Function unknown	33100.2	4.4939	conserved hypotheticalsPrediction based on GO and InterPro: intermediary metabolism and respiration (See Mazandu and Mulder, 2012)	non-essential	M. bovis : Mb3102c; M. marinum : MMAR_1583; M. smegmatis : MSMEG_2667;	0.29	9	65	I6YF40	http://www.matrixscience.com/cgi/protein_view.pl?file=..%2Fdata%2F20171119%2FFTmtlnsaS.dat&hit=53&db_idx=1	58	35	11
dormant (D2)	cytosol	1756	127.4	60 kDa chaperonin 2 GroEL2 (protein CPN60-2) (GroEL protein 2) (65 kDa antigen) (heat shock protein 65) (cell wall protein A) (antigen A)	groEL2	Rv0440	Prevents misfolding and promotes the refolding and proper assembly of unfolded polypeptides generated under stress conditions.	56726.7	4.5594	virulence, detoxification, adaptation	essential	M. bovis : Mb0448; M. leprae : ML0317; M. marinum : MMAR_0759;	0.55	13	89	P9WPE7	http://www.matrixscience.com/cgi/protein_view.pl?file=..%2Fdata%2F20171119%2FFTmtlnsaE.dat&hit=51&db_idx=1	3	9	2
dormant (D2)	cytosol	1756	127.4	Periplasmic phosphate-binding lipoprotein PstS1 (PBP-1) (PstS1)	pstS1	Rv0934	Involved in active transport of inorganic phosphate across the membrane (import). This is one of the proteins required for binding-protein-mediated phosphate transport.	38211.1	5.0223	cell wall and cell processes	non-essential	M. bovis : Mb0959; M. leprae : ML0740;	0.69	13	120	P9WGU1	http://www.matrixscience.com/cgi/protein_view.pl?file=..%2Fdata%2F20171119%2FFTmtlnsaE.dat&hit=1&db_idx=1	117	4	11
dormant (D2)	cytosol	1756	127.4	Probable conserved lipoprotein LppZ	lppZ	Rv3006	Unknown	38752.1	4.6322	cell wall and cell processes	essential	M. bovis : Mb3031; M. leprae : ML1699; M. marinum : MMAR_1706; M. smegmatis : MSMEG_2369;	0.69	11	60	I6Y293	http://www.matrixscience.com/cgi/protein_view.pl?file=..%2Fdata%2F20171119%2FFTmtlnsaE.dat&hit=52&db_idx=1	N/D	N/D	11
dormant (D2)	cytosol	1757	29.7	60 kDa chaperonin 2 GroEL2 (protein CPN60-2) (GroEL protein 2) (65 kDa antigen) (heat shock protein 65) (cell wall protein A) (antigen A)	groEL2	Rv0440	Prevents misfolding and promotes the refolding and proper assembly of unfolded polypeptides generated under stress conditions.	56726.7	4.5594	virulence, detoxification, adaptation	essential	M. bovis : Mb0448; M. leprae : ML0317; M. marinum : MMAR_0759;	0.4	24	127	P9WPE7	http://www.matrixscience.com/cgi/protein_view.pl?file=..%2Fdata%2F20171119%2FFTmtlnsat.dat&hit=7&db_idx=1	3	9	2
dormant (D2)	cytosol	1757	29.7	Diviva family protein Wag31	wag31	Rv2145c	Unknown	28277.2	4.5198	cell wall and cell processes	essential	M. bovis : Mb2169c; M. leprae : ML0922; M. marinum : MMAR_3185; M. smegmatis : MSMEG_4217;	0.59	13	54	P9WMU1	http://www.matrixscience.com/cgi/protein_view.pl?file=..%2Fdata%2F20171119%2FFTmtlnsat.dat&hit=51&db_idx=1	34	21	19
dormant (D2)	cytosol	1757	29.7	Probable oxidoreductase	Rv2971	Rv2971	Function unknown; probably involved in cellular metabolism.	30332	4.449	intermediary metabolism and respiration	essential	M. bovis : Mb2996; M. leprae : ML1669; M. marinum : MMAR_1744; M. smegmatis : MSMEG_2407;	0.76	17	98	P9WQA5	http://www.matrixscience.com/cgi/protein_view.pl?file=..%2Fdata%2F20171119%2FFTmtlnsat.dat&hit=43&db_idx=1	113	N/D	40
dormant (D2)	cytosol	1758	26.9	60 kDa chaperonin 2 GroEL2 (protein CPN60-2) (GroEL protein 2) (65 kDa antigen) (heat shock protein 65) (cell wall protein A) (antigen A)	groEL2	Rv0440	Prevents misfolding and promotes the refolding and proper assembly of unfolded polypeptides generated under stress conditions.	56726.7	4.5594	virulence, detoxification, adaptation	essential	M. bovis : Mb0448; M. leprae : ML0317; M. marinum : MMAR_0759;	0.39	14	139	P9WPE7	http://www.matrixscience.com/cgi/protein_view.pl?file=..%2Fdata%2F20171119%2FFTmtlnsae.dat&hit=1&db_idx=1	3	9	2
dormant (D2)	cytosol	1758	26.9	Probable iron-regulated elongation factor TU Tuf (EF-TU)	tuf	Rv0685	This protein promotes the GTP-dependent binding of aminoacyl-tRNA to the A-site of ribosomes during protein biosynthesis.	43561.5	5.1199	information pathways	essential	M. bovis : Mb0704; M. leprae : ML1877; M. marinum : MMAR_1014; M. smegmatis : MSMEG_1401;	0.43	7	77	P9WNN1	http://www.matrixscience.com/cgi/protein_view.pl?file=..%2Fdata%2F20171119%2FFTmtlnsae.dat&hit=51&db_idx=1	1	21	10
dormant (D2)	cytosol	1758	26.9	Possible S-adenosylmethionine-dependent methyltransferase	Rv0731c	Rv0731c	Possible methyltransferase	34950	4.6771	lipid metabolism	non-essential	M. bovis : Mb0752c; M. leprae : ML1834; M. marinum : MMAR_1069;	0.61	14	86	P9WFI5	http://www.matrixscience.com/cgi/protein_view.pl?file=..%2Fdata%2F20171119%2FFTmtlnsah.dat&hit=56&db_idx=1	8	21	42
dormant (D2)	cytosol	1758	26.9	Diviva family protein Wag31	wag31	Rv2145c	Unknown	28277.2	4.5198	cell wall and cell processes	essential	M. bovis : Mb2169c; M. leprae : ML0922; M. marinum : MMAR_3185; M. smegmatis : MSMEG_4217;	0.83	17	163	P9WMU1	http://www.matrixscience.com/cgi/protein_view.pl?file=..%2Fdata%2F20171119%2FFTmtlnsah.dat&hit=38&db_idx=1	34	21	19
dormant (D2)	cytosol	1758	26.9	Probable thiosulfate sulfurtransferase SseA (rhodanese) (thiosulfate cyanide transsulfurase) (thiosulfate thiotransferase)	sseA	Rv3283	Possibly a sulfotransferase involved in the formation of thiosulfate [catalytic activity: thiosulfate + cyanide = sulfite + thiocyanate].	33288.4	4.8032	intermediary metabolism and respiration	non-essential	M. bovis : Mb3311; M. leprae : ML0728; M. marinum : MMAR_1253; M. smegmatis : MSMEG_1809;	0.64	21	189	P9WHF7	http://www.matrixscience.com/cgi/protein_view.pl?file=..%2Fdata%2F20171119%2FFTmtlnsah.dat&hit=1&db_idx=1	N/D	N/D	27
dormant (D2)	cytosol	1759	32.2	Conserved protein	Rv2557	Rv2557	Function unknown; thought to be involved in the persistence in the host.	24277.3	4.5389	conserved hypotheticalsPrediction based on GO and InterPro: information pathways (See Mazandu and Mulder, 2012)	non-essential	M. bovis : Mb2587;	0.86	16	128	P9WLA5	http://www.matrixscience.com/cgi/protein_view.pl?file=..%2Fdata%2F20171119%2FFTmtlnsam.dat&hit=1&db_idx=1	21	38	38
dormant (D2)	cytosol	1760	39.3	Inorganic pyrophosphatase Ppa (pyrophosphate phospho-hydrolase) (PPASE) (inorganic diphosphatase) (diphosphate phospho-hydrolase)	ppa	Rv3628	Involved in the function of cellular bioenergetics [catalytic activity: pyrophosphate + H(2)O = 2 orthophosphate].	18296.6	4.5155	intermediary metabolism and respiration	essential	M. bovis : Mb3652; M. leprae : ML0210; M. marinum : MMAR_5128; M. smegmatis : MSMEG_6114;	0.59	12	142	P9WI55	http://www.matrixscience.com/cgi/protein_view.pl?file=..%2Fdata%2F20171119%2FFTmtlnsnT.dat&hit=1&db_idx=1	41	N/D	34
dormant (D2)	cytosol	1760	39.3	Bacterioferritin BfrB	bfrB	Rv3841	Involved in iron storage; ferritin is an intracellular molecule that stores iron in a soluble, nontoxic, readily available form. The functional molecule, which is composed of 24 chains, is roughly spherical and contains a central cavity in which the polymeric ferric iron core is deposited.	20442	4.4693	intermediary metabolism and respiration	non-essential	M. bovis : Mb3871; M. leprae : ML0075; M. marinum : MMAR_5393; M. smegmatis : MSMEG_6422;	0.44	7	82	P9WNE5	http://www.matrixscience.com/cgi/protein_view.pl?file=..%2Fdata%2F20171119%2FFTmtlnsnT.dat&hit=22&db_idx=1	N/D	N/D	34
dormant (D2)	cytosol	1761	19.5	Probable enolase Eno	eno	Rv1023	Glycolysis [catalytic activity:2-phospho-D-glycerate = phosphoenolpyruvate + H(2)O]	44929.5	4.2554	intermediary metabolism and respiration	essential	M. bovis : Mb1051; M. leprae : ML0255; M. marinum : MMAR_4462; M. smegmatis : MSMEG_5415;	0.75	24	295	P9WNL1	http://www.matrixscience.com/cgi/protein_view.pl?file=..%2Fdata%2F20171119%2FFTmtlnsnO.dat&hit=1&db_idx=1	112	26	48
dormant (D2)	cytosol	1762	10	Thioredoxin TrxC (TRX) (MPT46)	trxC	Rv3914	Thioredoxin participates in various redox reactions through the reversible oxidation of its active center dithiol, to a disulfide, & catalyzes dithiol-disulfide exchange reactions. Forms together with thioredoxin reductase and NADPH a redox active system which donates electrons to a wide variety of different metabolic process. Seems regulated by sigh (Rv3223c product).	12544.5	4.8155	intermediary metabolism and respiration	essential	M. bovis : Mb3945; M. leprae : ML2703; M. marinum : MMAR_5478; M. smegmatis : MSMEG_6934;	0.67	6	90	P9WG67	http://www.matrixscience.com/cgi/protein_view.pl?file=..%2Fdata%2F20171119%2FFTmtlnsnE.dat&hit=2&db_idx=1	N/D	N/D	58
dormant (D2)	cytosol	1763	2.8	Conserved protein	Rv3369	Rv3369	Function unknown	15717.8	5.687	conserved hypotheticalsPrediction based on GO and InterPro: intermediary metabolism and respiration (See Mazandu and Mulder, 2012)	essential	M. bovis : Mb3404; M. leprae : ML0417; M. marinum : MMAR_1159;	0.54	7	109	O50398	http://www.matrixscience.com/cgi/protein_view.pl?file=..%2Fdata%2F20171119%2FFTmtlnsnL.dat&hit=1&db_idx=1	N/D	N/D	72
dormant (D2)	cytosol	1764	5.7	Heat shock protein HspX (alpha-crystallin homolog) (14 kDa antigen) (HSP16.3)	hspX	Rv2031c	Stress protein induced by anoxia. Has a proposed role in maintenance of long-term viability during latent, asymptomatic infections, and a proposed role in replication during initial infection. Regulated by the two component regulatory system DEVR|Rv3133c/DEVS|Rv3132c, in response to a hypoxic signal.	16227.3	4.7523	virulence, detoxification, adaptation	non-essential	M. bovis : Mb2057c; M. marinum : MMAR_3484; M. smegmatis : MSMEG_3932;	0.64	7	105	P9WMK1	http://www.matrixscience.com/cgi/protein_view.pl?file=..%2Fdata%2F20171119%2FFTmtlnsne.dat&hit=1&db_idx=1	N/D	N/D	68
dormant (D2)	cytosol	1765	6.1	Conserved protein TB18.6	TB18.6	Rv2140c	Unknown	18634	5.5219	conserved hypotheticalsPrediction based on GO and InterPro: intermediary metabolism and respiration (See Mazandu and Mulder, 2012)	non-essential	M. bovis : Mb2164c; M. leprae : ML1289; M. marinum : MMAR_3122; M. smegmatis : MSMEG_4199;	0.89	8	112	P9WFN1	http://www.matrixscience.com/cgi/protein_view.pl?file=..%2Fdata%2F20171119%2FFTmtlnsnm.dat&hit=2&db_idx=1	N/D	N/D	61
dormant (D2)	cytosol	1766	9.2	Conserved protein TB18.6	TB18.6	Rv2140c	Unknown	18634	5.5219	conserved hypotheticalsPrediction based on GO and InterPro: intermediary metabolism and respiration (See Mazandu and Mulder, 2012)	non-essential	M. bovis : Mb2164c; M. leprae : ML1289; M. marinum : MMAR_3122; M. smegmatis : MSMEG_4199;	0.73	7	116	P9WFN1	http://www.matrixscience.com/cgi/protein_view.pl?file=..%2Fdata%2F20171119%2FFTmtlnstT.dat&hit=1&db_idx=1	N/D	N/D	61
dormant (D2)	cytosol	1767	14.7	19 kDa lipoprotein antigen precursor LpqH	lpqH	Rv3763	Shown to inhibit gamma interferon regulated HLA-DR protein and mRNA expression in human macrophages	15114.8	7.1813	cell wall and cell processes	non essential	M. bovis: Mb3789;M. leprae: ML1966;M. marinum: MMAR_5315;M. smegmatis: MSMEG_6316;	0.37	1	219	P9WK61	http://www.matrixscience.com/cgi/protein_view.pl?file=..%2Fdata%2F20171204%2FFTmAfnHSm.dat&hit=CFI07703.1&db_idx=1&px=1&ave_thresh=40&report=50&_sigthreshold=0.05&_msresflags=1025&_msresflags2=258&percolate=-1&percolate_rt=0&_minpeplen=7&sessionID=guest_guestsession	N/D	N/D	54
dormant (D2)	cytosol	1768	17.2	Superoxide dismutase [FE] SodA	sodA	Rv3846	Destroys radicals which are normally produced within the cells and are toxic to biological systems [catalytic activity: 2 peroxide radical + 2 H(+) = O(2) + H(2)O(2)].	23001.9	6.4323	virulence, detoxification, adaptation	essential	M. bovis : Mb3876; M. leprae : ML0072; M. marinum : MMAR_5396; M. smegmatis : MSMEG_6427, MSMEG_6636;	0.6	8	77	P9WGE7	http://www.matrixscience.com/cgi/protein_view.pl?file=..%2Fdata%2F20171119%2FFTmtlnstO.dat&hit=1&db_idx=1	38	11	50
dormant (D2)	cytosol	1769	6.1	Probable enoyl-CoA hydratase EchA3 (enoyl hydrase) (unsaturated acyl-CoA hydratase) (crotonase)	echA3	Rv0632c	Could possibly oxidize fatty acids using specific components [catalytic activity: (3S)-3-hydroxyacyl-CoA = trans-2(or 3)-enoyl-CoA + H(2)O].	24354.9	5.6229	lipid metabolism	non-essential	M. bovis : Mb0649c; M. leprae : ML1913; M. marinum : MMAR_0962; M. smegmatis : MSMEG_1331;	0.76	14	182	I6Y8B5	http://www.matrixscience.com/cgi/protein_view.pl?file=..%2Fdata%2F20171119%2FFTmtlnstS.dat&hit=1&db_idx=1	25	22	66
dormant (D2)	cytosol	1770	9.9	Possible phosphoglycerate mutase Gpm2 (phosphoglyceromutase) (PGAM) (BPG-dependent PGAM)	gpm2	Rv3214	Involved in glycolysis [catalytic activity: 1,3-diphosphoglycerate + 3-phosphoglycerate = 2,3-diphosphoglycerate + 3-phosphoglycerate].	21948.8	5.7754	Intermediary metabolism and respiration	non essential	M. bovis Mb3240	0.12	1	77	Q6MWZ7	http://www.matrixscience.com/cgi/protein_view.pl?file=..%2Fdata%2F20171204%2FFTmAfnHEt.dat&hit=CKT38623.1&db_idx=1&px=1&ave_thresh=34&report=50&_sigthreshold=0.05&_msresflags=1025&_msresflags2=258&percolate=-1&percolate_rt=0&_minpeplen=7&sessionID=guest_guestsession	55	N/D	59
dormant (D2)	cytosol	1771	2.9	Adenylate kinase Adk (ATP-AMP transphosphorylase)	adk	Rv0733	This small ubiquitous enzyme is essential in intracellular nucleotide metabolism, in addition it has been found to act as both a nucleoside mono- and DI-phosphate kinase suggesting it may have a role in RNA and DNA biosynthesis [catalytic activity: ATP + AMP = ADP + ADP].	20092.8	4.758	intermediary metabolism and respiration	essential	M. bovis : Mb0754; M. leprae : ML1832; M. marinum : MMAR_1071; M. smegmatis : MSMEG_1484;	0.54	8	102	P9WKF5	http://www.matrixscience.com/cgi/protein_view.pl?file=..%2Fdata%2F20171119%2FFTmtlnstE.dat&hit=1&db_idx=1	77	N/D	71
dormant (D2)	cytosol	1771	2.9	Probable riboflavin synthase alpha chain RibC (RibE)	ribC	Rv1412	Involved in riboflavin synthesis. Riboflavin synthase is a bifunctional enzyme complex catalyzing the formation of riboflavin from 5-amino-6-(1'-D)- ribityl-amino-2,4(1H,3H)-pyrimidinedione and L-3,4-dihydrohy-2- butanone-4-phosphate via 6,7-dimethyl-8-lumazine. The alpha subunit catalyzes the dismutation of 6,7-dimethyl-8-lumazine to riboflavin and 5-amino-6-(1'-D)-ribityl-amino-2,4(1H,3H)- pyri…	21320.2	4.7908	intermediary metabolism and respiration	non-essential	M. bovis : Mb1447; M. leprae : ML0558; M. marinum : MMAR_2221; M. smegmatis : MSMEG_3071;	0.58	6	85	P9WK35	http://www.matrixscience.com/cgi/protein_view.pl?file=..%2Fdata%2F20171119%2FFTmtlnstE.dat&hit=37&db_idx=1	N/D	N/D	71
dormant (D2)	cytosol	1771	2.9	Probable succinyl-CoA:3-ketoacid-coenzyme A transferase (beta subunit) ScoB (3-oxo-acid:CoA transferase) (OXCT B) (succinyl CoA:3-oxoacid CoA-transferase)	scoB	Rv2503c	Involved in various degradation and synthesis [catalytic activity: succinyl-CoA + a 3-oxo acid = succinate + a 3-oxo-acyl-CoA].	22898.4	5.0085	lipid metabolism	non-essential	M. bovis : Mb2531c; M. leprae : ML0435; M. marinum : MMAR_3850; M. smegmatis : MSMEG_1899;	0.48	7	94	P9WPW3	http://www.matrixscience.com/cgi/protein_view.pl?file=..%2Fdata%2F20171119%2FFTmtlnstE.dat&hit=10&db_idx=1	N/D	N/D	71
dormant (D2)	cytosol	1772	48.3	F420-dependent glucose-6-phosphate dehydrogenase Fgd1	fgd1	Rv0407	Catalyzes oxidation of glucose-6-phosphate to 6-phosphogluconolactone using coenzyme F420 (an *-hydroxy-5-deazaflavin derivative) as the electron acceptor.	36956.8	5.1301	intermediary metabolism and respiration	non-essential	M. bovis : Mb0415; M. leprae : ML0269; M. marinum : MMAR_0709; M. smegmatis : MSMEG_0777;	0.71	16	76	P9WNE1	http://www.matrixscience.com/cgi/protein_view.pl?file=..%2Fdata%2F20171119%2FFTmtlnstt.dat&hit=51&db_idx=1	80	N/D	29
dormant (D2)	cytosol	1772	48.3	Probable 6-phosphogluconate dehydrogenase, decarboxylating Gnd2	gnd2	Rv1122	Involved in hexose monophosphate shunt (pentose phosphate pathway). [catalytic activity: 6-phospho-D-gluconate + NADP+ = D-ribulose 5-phosphate + CO2 + NADPH]	36358.1	5.1021	intermediary metabolism and respiration	essential	M. bovis : Mb1153; M. leprae : ML0944; M. marinum : MMAR_4338; M. smegmatis : MSMEG_0002;	0.75	19	160	O06574	http://www.matrixscience.com/cgi/protein_view.pl?file=..%2Fdata%2F20171119%2FFTmtlnstt.dat&hit=1&db_idx=1	73	41	29
dormant (D2)	cytosol	1772	48.3	Probable aminomethyltransferase GcvT (glycine cleavage system T protein)	gcvT	Rv2211c	The glycine cleavage system catalyzes the degradation of glycine [catalytic activity: (6S)-tetrahydrofolate + S-aminomethyldihydrolipoylprotein = (6R)-5,10-methylenetetrahydrofolate + NH3 + dihydrolipoylprotein].	39597	5.0447	intermediary metabolism and respiration	essential	M. bovis : Mb2234c; M. leprae : ML0865; M. marinum : MMAR_3256; M. smegmatis : MSMEG_4278;	0.4	9	57	P9WN51	http://www.matrixscience.com/cgi/protein_view.pl?file=..%2Fdata%2F20171119%2FFTmtlnstt.dat&hit=53&db_idx=1	57	41	29
dormant (D2)	cytosol	1772	48.3	Probable cytoplasmic peptidase PepQ	pepQ	Rv2535c	Function unknown; hydrolyses peptides.	38758.9	5.127	intermediary metabolism and respiration	essential	M. bovis : Mb2564c; M. leprae : ML0521; M. marinum : MMAR_2180; M. smegmatis : MSMEG_3034;	0.47	14	71	I6YDN6	http://www.matrixscience.com/cgi/protein_view.pl?file=..%2Fdata%2F20171119%2FFTmtlnstt.dat&hit=52&db_idx=1	57	41	29
dormant (D2)	cytosol	1773	50.9	Probable NADP-dependent alcohol dehydrogenase AdhC	adhC	Rv3045	Generates aldehyde or ketone from alcohol [catalytic activity: alcohol + NADP(+) = aldehyde or ketone + NADPH].	37075.3	4.9332	intermediary metabolism and respiration	non-essential	M. bovis : Mb3071; M. leprae : ML1730; M. marinum : MMAR_1649; M. smegmatis : MSMEG_2317;	0.76	23	289	P9WQC5	http://www.matrixscience.com/cgi/protein_view.pl?file=..%2Fdata%2F20171119%2FFTmtlnsth.dat&hit=1&db_idx=1	127	N/D	28
dormant (D2)	cytosol	1773	50.9	Probable inosine-5'-monophosphate dehydrogenase GuaB3 (imp dehydrogenase) (inosinic acid dehydrogenase) (inosinate dehydrogenase) (imp oxidoreductase) (inosine-5'-monophosphate oxidoreductase) (IMPDH) (IMPD)	guaB3	Rv3410c	Catalyses the first reaction unique to GMP biosynthesis [catalytic activity: inosine 5'-phosphate + NAD(+) + H(2)O = xanthosine 5'-phosphate + NADH].	38990.6	4.9821	intermediary metabolism and respiration	essential	M. bovis : Mb3444c; M. leprae : ML0388; M. marinum : MMAR_1138; M. smegmatis : MSMEG_1603;	0.48	13	130	P9WKI5	http://www.matrixscience.com/cgi/protein_view.pl?file=..%2Fdata%2F20171119%2FFTmtlnsth.dat&hit=51&db_idx=1	N/D	41	28
dormant (D2)	cytosol	1774	24.1	60 kDa chaperonin 2 GroEL2 (protein CPN60-2) (GroEL protein 2) (65 kDa antigen) (heat shock protein 65) (cell wall protein A) (antigen A)	groEL2	Rv0440	Prevents misfolding and promotes the refolding and proper assembly of unfolded polypeptides generated under stress conditions.	56726.7	4.5594	virulence, detoxification, adaptation	essential	M. bovis : Mb0448; M. leprae : ML0317; M. marinum : MMAR_0759;	0.72	17	49	P9WPE7	http://www.matrixscience.com/cgi/protein_view.pl?file=..%2Fdata%2F20171119%2FFTmtlnstm.dat&hit=54&db_idx=1	3	9	2
dormant (D2)	cytosol	1774	24.1	Probable beta-ketoacyl CoA thiolase FadA3	fadA3	Rv1074c	Function unknown, but supposedly involved in lipid degradation (beta oxidation).	42655.4	4.6671	lipid metabolism	non-essential	M. bovis : Mb1103c; M. leprae : ML2399; M. marinum : MMAR_4393; M. smegmatis : MSMEG_5273;	0.55	16	96	O53422	http://www.matrixscience.com/cgi/protein_view.pl?file=..%2Fdata%2F20171119%2FFTmtlnstm.dat&hit=52&db_idx=1	29	39	12
dormant (D2)	cytosol	1774	24.1	S-nitrosomycothiol reductase MscR	mscR	Rv2259	Involved in the reduction of S-nitroglutathione	37888.2	4.5377	intermediary metabolism and respiration	essential	M. bovis : Mb2283; M. leprae : ML1784; M. marinum : MMAR_3350; M. smegmatis : MSMEG_4340;	0.87	16	151	O53533	http://www.matrixscience.com/cgi/protein_view.pl?file=..%2Fdata%2F20171119%2FFTmtlnstm.dat&hit=13&db_idx=1	N/D	N/D	43
dormant (D2)	cytosol	1774	24.1	Probable DNA-directed RNA polymerase (alpha chain) RpoA (transcriptase alpha chain) (RNA polymerase alpha subunit) (DNA-directed RNA nucleotidyltransferase)	rpoA	Rv3457c	DNA-dependent RNA polymerase catalyzes the transcription of DNA into RNA using the four ribonucleoside triphosphates as substrates. The amino-terminal portion is involved in the assembly of core RNAP, whereas the C-terminal is involved in interaction with transcriptional regulators [catalytic activity: N nucleoside triphosphate = N pyrophosphate + RNA(N)].	37706.5	4.3794	information pathways	essential	M. bovis : Mb3486c; M. leprae : ML1957; M. marinum : MMAR_1090; M. smegmatis : MSMEG_1524;	0.64	18	100	P9WGZ1	http://www.matrixscience.com/cgi/protein_view.pl?file=..%2Fdata%2F20171119%2FFTmtlnstm.dat&hit=51&db_idx=1	91	28	43
dormant (D2)	cytosol	1775	44.2	60 kDa chaperonin 2 GroEL2 (protein CPN60-2) (GroEL protein 2) (65 kDa antigen) (heat shock protein 65) (cell wall protein A) (antigen A)	groEL2	Rv0440	Prevents misfolding and promotes the refolding and proper assembly of unfolded polypeptides generated under stress conditions.	56726.7	4.5594	virulence, detoxification, adaptation	essential	M. bovis : Mb0448; M. leprae : ML0317; M. marinum : MMAR_0759;	0.34	10	72	P9WPE7	http://www.matrixscience.com/cgi/protein_view.pl?file=..%2Fdata%2F20171119%2FFTmtlnstR.dat&hit=14&db_idx=1	3	9	2
dormant (D2)	cytosol	1775	44.2	Probable iron-regulated elongation factor TU Tuf (EF-TU)	tuf	Rv0685	This protein promotes the GTP-dependent binding of aminoacyl-tRNA to the A-site of ribosomes during protein biosynthesis.	43561.5	5.1199	information pathways	essential	M. bovis : Mb0704; M. leprae : ML1877; M. marinum : MMAR_1014; M. smegmatis : MSMEG_1401;	0.3	10	63	P9WNN1	http://www.matrixscience.com/cgi/protein_view.pl?file=..%2Fdata%2F20171119%2FFTmtlnstR.dat&hit=27&db_idx=1	1	21	10
dormant (D2)	cytosol	1775	44.2	Probable NADH dehydrogenase I (chain E) NuoE (NADH-ubiquinone oxidoreductase chain E)	nuoE	Rv3149	Involved in aerobic|anaerobic respiration [catalytic activity: NADH + ubiquinone = NAD(+) + ubiquinol].	27165.6	4.5713	intermediary metabolism and respiration	non-essential	M. bovis : Mb3173; M. marinum : MMAR_1479; M. smegmatis : MSMEG_2059;	0.51	9	86	P9WIV5	http://www.matrixscience.com/cgi/protein_view.pl?file=..%2Fdata%2F20171119%2FFTmtlnstR.dat&hit=2&db_idx=1	N/D	N/D	33
dormant (D2)	cytosol	1776	9.8	DNA-directed RNA polymerase (beta chain) RpoB (transcriptase beta chain) (RNA polymerase beta subunit)	rpoB	Rv0667	Catalyzes the transcription of DNA into RNA using the four ribonucleoside triphosphates as substrates [catalytic activity: N nucleoside triphosphate = N diphosphate + {RNA}(N)].	129218	4.67	information pathways	essential	M. bovis : Mb0686; M. leprae : ML1891; M. marinum : MMAR_0995; M. smegmatis : MSMEG_1367;	0.57	51	461	P9WGY9	http://www.matrixscience.com/cgi/protein_view.pl?file=..%2Fdata%2F20171119%2FFTmtlneSO.dat&hit=1&db_idx=1	N/D	N/D	60
dormant (D2)	cytosol	1777	85.5	Probable iron-regulated aconitate hydratase Acn (citrate hydro-lyase) (aconitase)	acn	Rv1475c	Involved in tricarboxylic acid cycle [catalytic activity: citrate = cis-aconitate + H2O]	102417	4.7203	intermediary metabolism and respiration	essential	M. bovis : Mb1511c; M. leprae : ML1814; M. marinum : MMAR_2282; M. smegmatis : MSMEG_3143;	0.64	45	503	O53166	http://www.matrixscience.com/cgi/protein_view.pl?file=..%2Fdata%2F20171119%2FFTmtlneSS.dat&hit=1&db_idx=1	82	7	22
dormant (D2)	cytosol	1778	367.3	Probable chaperone protein DnaK (heat shock protein 70) (heat shock 70 kDa protein) (HSP70)	dnaK	Rv0350	Acts as a chaperone. Involved in induction by stress conditions e.g. heat shock. Possibly has an ATPase activity. Seems to be regulated positively by sigh (Rv3223c product) and negatively by HSPR (Rv0353 product).	66830.9	4.5884	virulence, detoxification, adaptation	essential	M. bovis : Mb0358; M. leprae : ML2496; M. marinum : MMAR_0637; M. smegmatis : MSMEG_0709;	0.67	28	328	P9WMJ9	http://www.matrixscience.com/cgi/protein_view.pl?file=..%2Fdata%2F20171119%2FFTmtlneSE.dat&hit=1&db_idx=1	5	1	2
dormant (D2)	cytosol	1779	634.8	Probable chaperone protein DnaK (heat shock protein 70) (heat shock 70 kDa protein) (HSP70)	dnaK	Rv0350	Acts as a chaperone. Involved in induction by stress conditions e.g. heat shock. Possibly has an ATPase activity. Seems to be regulated positively by sigh (Rv3223c product) and negatively by HSPR (Rv0353 product).	66830.9	4.5884	virulence, detoxification, adaptation	essential	M. bovis : Mb0358; M. leprae : ML2496; M. marinum : MMAR_0637; M. smegmatis : MSMEG_0709;	0.58	22	135	P9WMJ9	http://www.matrixscience.com/cgi/protein_view.pl?file=..%2Fdata%2F20171119%2FFTmtlneSL.dat&hit=44&db_idx=1	5	1	2
dormant (D2)	cytosol	1779	634.8	60 kDa chaperonin 2 GroEL2 (protein CPN60-2) (GroEL protein 2) (65 kDa antigen) (heat shock protein 65) (cell wall protein A) (antigen A)	groEL2	Rv0440	Prevents misfolding and promotes the refolding and proper assembly of unfolded polypeptides generated under stress conditions.	56726.7	4.5594	virulence, detoxification, adaptation	essential	M. bovis : Mb0448; M. leprae : ML0317; M. marinum : MMAR_0759;	0.63	26	209	P9WPE7	http://www.matrixscience.com/cgi/protein_view.pl?file=..%2Fdata%2F20171119%2FFTmtlneSL.dat&hit=1&db_idx=1	3	9	2
dormant (D2)	cytosol	1780	900.6	Probable 5-methyltetrahydropteroyltriglutamate--homocysteine methyltransferase MetE (methionine synthase, vitamin-B12 independent isozyme)	metE	Rv1133c	Catalyzes the transfer of a methyl group from 5-methyltetrahydrofolate to homocysteine resulting in methionine formation (pathway: terminal step in the de novo biosynthesis of methionine) [catalytic activity: 5-methyltetrahydropteroyltri-L-glutamate + L- homocysteine = tetrahydropteroyltri-L-glutamate + L-methionine.]	81549.5	4.9173	intermediary metabolism and respiration	essential	M. bovis : Mb1164c; M. leprae : ML0961; M. marinum : MMAR_4328; M. smegmatis : MSMEG_6638;	0.38	22	113	P9WK07	http://www.matrixscience.com/cgi/protein_view.pl?file=..%2Fdata%2F20171119%2FFTmtlneSh.dat&hit=52&db_idx=1	85	54	1
dormant (D2)	cytosol	1780	900.6	Transketolase Tkt (TK)	tkt	Rv1449c	This enzyme, together with transaldolase, provides a link between the glycolytic and pentose-phosphate pathways. It catalyzes the reversible transfer of a two-carbon KETOL unit from xylulose 5-phosphate to an aldose receptor [catalytic activity: sedoheptulose 7-phosphate + D-glyceraldehyde 3-phosphate = D-ribose 5-phosphate + D-xylulose 5-phosphate]	75556.7	4.782	intermediary metabolism and respiration	essential	M. bovis : Mb1484c; M. leprae : ML0583; M. marinum : MMAR_2254;	0.32	15	60	P9WG25	http://www.matrixscience.com/cgi/protein_view.pl?file=..%2Fdata%2F20171119%2FFTmtlneSh.dat&hit=53&db_idx=1	N/D	N/D	1
dormant (D2)	cytosol	1780	900.6	Malate synthase G GlcB	glcB	Rv1837c	Involved in glyoxylate bypass (second step), an alternative to the tricarboxylic acid cycle [catalytic activity: L-malate + CoA = acetyl-CoA + H(2)O + glyoxylate]	80403	4.8272	intermediary metabolism and respiration	non-essential	M. bovis : Mb1868c; M. leprae : ML2069; M. marinum : MMAR_2713; M. smegmatis : MSMEG_3640;	0.59	29	191	P9WK17	http://www.matrixscience.com/cgi/protein_view.pl?file=..%2Fdata%2F20171119%2FFTmtlneSh.dat&hit=51&db_idx=1	134	45	1
dormant (D2)	cytosol	1780	900.6	Catalase-peroxidase-peroxynitritase T KatG	katG	Rv1908c	Multifunctional enzyme, exhibiting both a catalase, a broad-spectrum peroxidase, and a peroxynitritase activities. May play a role in the intracellular survival of mycobacteria within macrophages; protection against reactive oxygen and nitrogen intermediates produced by phagocytic cells. Seems regulated by SIGB|Rv2710 [catalytic activity: 2 H(2)O(2) = O(2) + 2 H(2)O].	80572.8	4.87	virulence, detoxification, adaptation	non-essential	M. bovis : Mb1943c; M. leprae : ML2009; M. smegmatis : MSMEG_6384;	0.62	32	218	P9WIE5	http://www.matrixscience.com/cgi/protein_view.pl?file=..%2Fdata%2F20171119%2FFTmtlneSh.dat&hit=1&db_idx=1	85	45	1
dormant (D2)	cytosol	1781	217.6	60 kDa chaperonin 2 GroEL2 (protein CPN60-2) (GroEL protein 2) (65 kDa antigen) (heat shock protein 65) (cell wall protein A) (antigen A)	groEL2	Rv0440	Prevents misfolding and promotes the refolding and proper assembly of unfolded polypeptides generated under stress conditions.	56726.7	4.5594	virulence, detoxification, adaptation	essential	M. bovis : Mb0448; M. leprae : ML0317; M. marinum : MMAR_0759;	0.64	23	172	P9WPE7	http://www.matrixscience.com/cgi/protein_view.pl?file=..%2Fdata%2F20171119%2FFTmtlneSe.dat&hit=51&db_idx=1	3	9	2
dormant (D2)	cytosol	1781	217.6	Probable acetohydroxyacid synthase IlvX (acetolactate synthase)	ilvX	Rv3509c	Could be involved in valine and isoleucine biosynthesis (at the first step) [catalytic activity: 2-acetolactate + CO(2) = 2 pyruvate].	52040.3	4.5316	intermediary metabolism and respiration	non-essential	M. bovis : Mb3539c; M. leprae : ML0354; M. marinum : MMAR_4997; M. smegmatis : MSMEG_4348;	0.75	29	254	O53554	http://www.matrixscience.com/cgi/protein_view.pl?file=..%2Fdata%2F20171119%2FFTmtlneSe.dat&hit=1&db_idx=1	83	48	8
dormant (D2)	cytosol	1873	560.7	Maltokinase Mak	mak	Rv0127	Catalyzes the transfer of a phosphate group from ATP to maltose to produce maltose-1-phosphate [catalytic activity: ATP + maltose = ADP + maltose-1-phosphate]	49879.1	4.8225	virulence, detoxification, adaptation	essential	M. bovis : Mb0132; M. leprae : ML2657; M. marinum : MMAR_0326; M. smegmatis : MSMEG_6514;	0.47	14	77	O07177	http://www.matrixscience.com/cgi/protein_view.pl?file=..%2Fdata%2F20171119%2FFTmtlneSR.dat&hit=51&db_idx=1	N/D	N/D	3
dormant (D2)	cytosol	1873	560.7	Glutamine synthetase GlnA1 (glutamine synthase) (GS-I)	glnA1	Rv2220	Involved in glutamine biosynthesis [catalytic activity: ATP + L-glutamate + NH(3) = ADP + glutamine + orthophosphate].	53537.9	4.8416	intermediary metabolism and respiration	essential	M. bovis : Mb2244; M. leprae : ML0925; M. marinum : MMAR_3289; M. smegmatis : MSMEG_4290;	0.36	11	42	P9WN39	http://www.matrixscience.com/cgi/protein_view.pl?file=..%2Fdata%2F20171119%2FFTmtlneSR.dat&hit=52&db_idx=1	122	25	3
dormant (D2)	cytosol	1873	560.7	Probable adenosylhomocysteinase SahH (S-adenosyl-L-homocysteine hydrolase) (adohcyase)	sahH	Rv3248c	Thioester hydrolase which acting on ether bounds. Could be involved in methionine and selenoamino acid metabolisms. Also involved in activated methyl. Cycle adenosylhomocysteine is a competitive inhibitor of S-adenosyl-L-methionine-dependent methyl transferase reactions; therefore adenosylhomocysteinase may play a key role in the control of methylations via regulation of the intracellular concent…	54323.6	4.8492	intermediary metabolism and respiration	essential	M. bovis : Mb3276c; M. leprae : ML0771; M. marinum : MMAR_1295;	0.72	41	292	P9WGV3	http://www.matrixscience.com/cgi/protein_view.pl?file=..%2Fdata%2F20171119%2FFTmtlneSR.dat&hit=19&db_idx=1	N/D	44	3
dormant (D2)	cytosol	1874	447.5	Glutamine synthetase GlnA1 (glutamine synthase) (GS-I)	glnA1	Rv2220	Involved in glutamine biosynthesis [catalytic activity: ATP + L-glutamate + NH(3) = ADP + glutamine + orthophosphate].	53537.9	4.8416	intermediary metabolism and respiration	essential	M. bovis : Mb2244; M. leprae : ML0925; M. marinum : MMAR_3289; M. smegmatis : MSMEG_4290;	0.93	44	408	P9WN39	http://www.matrixscience.com/cgi/protein_view.pl?file=..%2Fdata%2F20171119%2FFTmtlneET.dat&hit=1&db_idx=1	122	25	3
dormant (D2)	cytosol	1875	29.1	Probable pyruvate or indole-3-pyruvate decarboxylase Pdc	pdc	Rv0853c	Possible indole-3-pyruvate decarboxylase; EC 4.1.1.74 [catalytic activity: 3-(indol-3-YL)pyruvate = 2-(indol-3-YL)acetaldehyde + CO2], or possible pyruvate decarboxylase; EC 4.1.1.1 [catalytic activity: a 2-oxo acid = an aldehyde + CO2].	59751.1	5.0798	intermediary metabolism and respiration	non-essential	M. bovis : Mb0876c; M. leprae : ML2167; M. marinum : MMAR_4683; M. smegmatis : MSMEG_5735;	0.72	26	174	P9WG37	http://www.matrixscience.com/cgi/protein_view.pl?file=..%2Fdata%2F20171119%2FFTmtlneES.dat&hit=1&db_idx=1	96	56	41
dormant (D2)	cytosol	1875	29.1	Unknown protein	Rv1006	Rv1006	Unknown	61297.6	5.3152	conserved hypotheticalsPrediction based on GO and InterPro: intermediary metabolism and respiration (See Mazandu and Mulder, 2012)	non-essential	M. bovis : Mb1033; M. leprae : ML0237; M. marinum : MMAR_4485;	0.55	13	49	O05592	http://www.matrixscience.com/cgi/protein_view.pl?file=..%2Fdata%2F20171119%2FFTmtlneES.dat&hit=52&db_idx=1	N/D	56	41
dormant (D2)	cytosol	1875	29.1	Probable propionyl-CoA carboxylase beta chain 5 AccD5 (pccase) (propanoyl-CoA:carbon dioxide ligase)	accD5	Rv3280	Key enzyme in the catabolic pathway of odd-chain fatty acids, isoleucine, threonine, methionine, and valine [catalytic activity: ATP + propionyl-CoA + CO(2) + H(2)O = ADP + orthophosphate + methylmalonyl-CoA.]	59354.2	5.0195	lipid metabolism	essential	M. bovis : Mb3308; M. leprae : ML0731; M. marinum : MMAR_1256; M. smegmatis : MSMEG_1813;	0.73	24	133	P9WQH7	http://www.matrixscience.com/cgi/protein_view.pl?file=..%2Fdata%2F20171119%2FFTmtlneES.dat&hit=51&db_idx=1	133	N/D	41
dormant (D2)	cytosol	1876	10.1	Probable chaperone protein DnaK (heat shock protein 70) (heat shock 70 kDa protein) (HSP70)	dnaK	Rv0350	Acts as a chaperone. Involved in induction by stress conditions e.g. heat shock. Possibly has an ATPase activity. Seems to be regulated positively by sigh (Rv3223c product) and negatively by HSPR (Rv0353 product).	66830.9	4.5884	virulence, detoxification, adaptation	essential	M. bovis : Mb0358; M. leprae : ML2496; M. marinum : MMAR_0637; M. smegmatis : MSMEG_0709;	0.27	7	50	P9WMJ9	http://www.matrixscience.com/cgi/protein_view.pl?file=..%2Fdata%2F20171119%2FFTmtlneEE.dat&hit=53&db_idx=1	5	1	2
dormant (D2)	cytosol	1877	62.1	Probable methylmalonate-semialdehyde dehydrogenase MmsA (methylmalonic acid semialdehyde dehydrogenase) (MMSDH)	mmsA	Rv0753c	Plays a role in valine and pyrimidine metabolism. Binds fatty acyl-CoA [catalytic activity: 2-methyl-3-oxopropanoate + CoA + NAD+ = propanoyl-CoA + CO2 + NADH].	54453.9	5.45	intermediary metabolism and respiration	non-essential	M. bovis : Mb0775c; M. marinum : MMAR_1079; M. smegmatis : MSMEG_1498;	0.73	32	321	O53816	http://www.matrixscience.com/cgi/protein_view.pl?file=..%2Fdata%2F20171119%2FFTmtlneEL.dat&hit=1&db_idx=1	86	N/D	25
dormant (D2)	cytosol	1877	62.1	Probable glucose-6-phosphate isomerase Pgi (GPI) (phosphoglucose isomerase) (phosphohexose isomerase) (phi)	pgi	Rv0946c	Involved in glycolysis and in gluconeogenesis [catalytic activity: D-glucose 6-phosphate = D-fructose 6-phosphate].	59974.4	5.5241	intermediary metabolism and respiration	essential	M. bovis : Mb0971c; M. leprae : ML0150; M. marinum : MMAR_4557; M. smegmatis : MSMEG_5541;	0.47	18	125	P9WN69	http://www.matrixscience.com/cgi/protein_view.pl?file=..%2Fdata%2F20171119%2FFTmtlneEL.dat&hit=53&db_idx=1	N/D	N/D	25
[truncated: 363 more rows]
