# Supplementary material for: One-Year Old Dormant, “Non-culturable” Mycobacterium tuberculosis Preserves Significantly Diverse Protein Profile
Source: Front Cell Infect Microbiol. 2020 Jan 31;10:26. doi: 10.3389/fcimb.2020.00026 (PMC7025520; doi:10.3389/fcimb.2020.00026)
Supplement: Table S2 — The proteins found only in stored Mtb dormant cells proteome (13 months), but not in other types of cells. [file Table_2.XLSX]

## Sheet: Лист1
active/dormant	fraction	Sample number	Spot density	Product	Gene Name	Rv Number	Function	Molecular Mass	Isoelectric Point	Finctional Category	Essentiality	Orthologs	Coverage	Mass Values Matched	Score	uniprot	Matrixscience Uri	place A	place D1	place D2
dormant (D2)	sds	1238	93.6	Conserved protein	Rv0036c	Rv0036c	Function unknown	27546.1	4.633	conserved hypotheticalsPrediction based on GO and InterPro: cell wall and cell processes (See Mazandu and Mulder, 2012)	non-essential	M. bovis : Mb0037c; M. marinum : MMAR_0051; M. smegmatis : MSMEG_6923;	0.76	20	165	P9WM91	http://www.matrixscience.com/cgi/protein_view.pl?file=..%2Fdata%2F20171119%2FFTmtlnTeT.dat&hit=1&db_idx=1	N/D	N/D	12
dormant (D2)	cytosol	1873	560.7	Maltokinase Mak	mak	Rv0127	Catalyzes the transfer of a phosphate group from ATP to maltose to produce maltose-1-phosphate [catalytic activity: ATP + maltose = ADP + maltose-1-phosphate]	49879.1	4.8225	virulence, detoxification, adaptation	essential	M. bovis : Mb0132; M. leprae : ML2657; M. marinum : MMAR_0326; M. smegmatis : MSMEG_6514;	0.47	14	77	O07177	http://www.matrixscience.com/cgi/protein_view.pl?file=..%2Fdata%2F20171119%2FFTmtlneSR.dat&hit=51&db_idx=1	N/D	N/D	3
dormant (D2)	cytosol	1889	39	Probable sulfatase	Rv0296c	Rv0296c	Function unknown; probably involved in cellular metabolism.	51814	5.6676	intermediary metabolism and respiration	non-essential	M. bovis : Mb0304c; M. leprae : ML2525; M. marinum : MMAR_0554;	0.72	20	65	Q6MX51	http://www.matrixscience.com/cgi/protein_view.pl?file=..%2Fdata%2F20171119%2FFTmtlnemh.dat&hit=52&db_idx=1	N/D	N/D	35
dormant (D2)	cytosol	1897	5.9	Probable conserved membrane protein	Rv0347	Rv0347	Unknown	36565	7.2393	cell wall and cell processes	essential	M. bovis : Mb0355;	0.68	13	88	O06298	http://www.matrixscience.com/cgi/protein_view.pl?file=..%2Fdata%2F20171119%2FFTmtlneOT.dat&hit=51&db_idx=1	N/D	N/D	67
dormant (D2)	sds	1256	45.8	Probable chaperone protein DnaJ1	dnaJ1	Rv0352	Acts as a co-chaperone. Stimulates, jointly with GRPE|Rv0351, the ATPase activity of DNAK|Rv0350. Seems to be regulated negatively by HSPR (Rv0353 product).	41345.1	8.2096	virulence, detoxification, adaptation	essential	M. bovis : Mb0360; M. leprae : ML2494; M. marinum : MMAR_0639; M. smegmatis : MSMEG_0711;	0.61	16	118	P9WNV9	http://www.matrixscience.com/cgi/protein_view.pl?file=..%2Fdata%2F20171120%2FFTmtlaSmR.dat&hit=2&db_idx=1	N/D	N/D	23
dormant (D2)	sds	1194	11.8	Probable endopeptidase ATP binding protein (chain B) ClpB (ClpB protein) (heat shock protein F84.1)	clpB	Rv0384c	Thought to be an ATPase subunit of an intracellular ATP-dependent protease. Seems to be regulated positively by sigh (Rv3223c product) and negatively by HSPR (Rv0353 product).	92536.2	4.9752	virulence, detoxification, adaptation	essential	M. bovis : Mb0391c; M. leprae : ML2490; M. marinum : MMAR_0645; M. smegmatis : MSMEG_0732;	0.71	53	499	P9WPD1	http://www.matrixscience.com/cgi/protein_view.pl?file=..%2Fdata%2F20171119%2FFTmtlnewL.dat&hit=1&db_idx=1	N/D	N/D	53
dormant (D2)	sds	1254	123.8	Probable short-chain type oxidoreductase	Rv0484c	Rv0484c	Function unknown; possibly involved in cellular metabolism.	26416.1	8.9984	intermediary metabolism and respiration	non-essential	M. bovis : Mb0494c; M. leprae : ML2445; M. marinum : MMAR_0810; M. smegmatis : MSMEG_0930;	0.59	8	90	P9WGR5	http://www.matrixscience.com/cgi/protein_view.pl?file=..%2Fdata%2F20171120%2FFTmtlaSmh.dat&hit=6&db_idx=1	N/D	N/D	7
dormant (D2)	cytosol	1895	7.9	Cyclopropane-fatty-acyl-phospholipid synthase 2 CmaA2 (cyclopropane fatty acid synthase) (CFA synthase) (cyclopropane mycolic acid synthase 2) (mycolic acid trans-cyclopropane synthetase)	cmaA2	Rv0503c	Essential for the cyclopropanation function. Transfers a methylene group from S-adenosyl-L-methionine to the cis double bond of an unsaturated fatty acid chain resulting in the replacement of the double bond with a methylene bridge. Mycolic acids, which represent the major constituent of mycobacterial cell wall complex, act as substrates [catalytic activity: S-adenosyl-L-methionine + phospholipid…	34660.1	4.9118	lipid metabolism	non-essential	M. bovis : Mb0515c; M. leprae : ML2426; M. marinum : MMAR_0831; M. smegmatis : MSMEG_1205;	0.41	10	72	P9WPB5	http://www.matrixscience.com/cgi/protein_view.pl?file=..%2Fdata%2F20171119%2FFTmtlneTe.dat&hit=52&db_idx=1	N/D	N/D	62
dormant (D2)	sds	1263	27.3	Possible peroxidase BpoC (non-haem peroxidase)	bpoC	Rv0554	Supposedly involved in detoxification reactions.	28349.4	5.0835	virulence, detoxification, adaptation	essential	M. bovis : Mb0569; M. leprae : ML2269; M. marinum : MMAR_0900; M. smegmatis : MSMEG_1108;	0.57	11	103	P9WNH1	http://www.matrixscience.com/cgi/protein_view.pl?file=..%2Fdata%2F20171120%2FFTmtlaSTm.dat&hit=3&db_idx=1	N/D	N/D	38
dormant (D2)	cytosol	1776	9.8	DNA-directed RNA polymerase (beta chain) RpoB (transcriptase beta chain) (RNA polymerase beta subunit)	rpoB	Rv0667	Catalyzes the transcription of DNA into RNA using the four ribonucleoside triphosphates as substrates [catalytic activity: N nucleoside triphosphate = N diphosphate + {RNA}(N)].	129218	4.67	information pathways	essential	M. bovis : Mb0686; M. leprae : ML1891; M. marinum : MMAR_0995; M. smegmatis : MSMEG_1367;	0.57	51	461	P9WGY9	http://www.matrixscience.com/cgi/protein_view.pl?file=..%2Fdata%2F20171119%2FFTmtlneSO.dat&hit=1&db_idx=1	N/D	N/D	60
dormant (D2)	cytosol	1747	92.9	29 KDa antigen CFP29	cfp29	Rv0798c	Unknown. Supposedly released from the envelope to the outside during growth.	28830.4	4.67	virulence, detoxification, adaptation	non-essential	M. bovis : Mb0821c; M. marinum : MMAR_4893; M. smegmatis : MSMEG_5830;	0.85	20	138	I6WZG6	http://www.matrixscience.com/cgi/protein_view.pl?file=..%2Fdata%2F20171119%2FFTmtlnswE.dat&hit=46&db_idx=1	N/D	N/D	21
dormant (D2)	cytosol	1879	168.9	Probable citrate synthase I GltA2	gltA2	Rv0896	Involved in tricarboxylic acid cycle (KREBS cycle) [catalytic activity: citrate + CoA = acetyl-CoA + H2O + oxaloacetate].	47946.4	5.3043	intermediary metabolism and respiration	essential	M. bovis : Mb0920; M. leprae : ML2130; M. marinum : MMAR_4640; M. smegmatis : MSMEG_5672;	0.76	24	188	P9WPD5	http://www.matrixscience.com/cgi/protein_view.pl?file=..%2Fdata%2F20171119%2FFTmtlneEe.dat&hit=30&db_idx=1	N/D	N/D	10
dormant (D2)	cytosol	1877	62.1	Probable glucose-6-phosphate isomerase Pgi (GPI) (phosphoglucose isomerase) (phosphohexose isomerase) (phi)	pgi	Rv0946c	Involved in glycolysis and in gluconeogenesis [catalytic activity: D-glucose 6-phosphate = D-fructose 6-phosphate].	59974.4	5.5241	intermediary metabolism and respiration	essential	M. bovis : Mb0971c; M. leprae : ML0150; M. marinum : MMAR_4557; M. smegmatis : MSMEG_5541;	0.47	18	125	P9WN69	http://www.matrixscience.com/cgi/protein_view.pl?file=..%2Fdata%2F20171119%2FFTmtlneEL.dat&hit=53&db_idx=1	N/D	N/D	25
dormant (D2)	sds	1262	32.4	Mycobacterial persistence regulator MRPA (two component response transcriptional regulatory protein)	mprA	Rv0981	Regulator part of a two component regulatory system (MPRAB system)	25675.4	5.0653	regulatory proteins	non-essential	M. bovis : Mb1007; M. leprae : ML0174; M. marinum : MMAR_4529; M. smegmatis : MSMEG_5488;	0.62	9	54	P9WGM9	http://www.matrixscience.com/cgi/protein_view.pl?file=..%2Fdata%2F20171120%2FFTmtlaSTh.dat&hit=43&db_idx=1	N/D	N/D	33
dormant (D2)	sds	1228	10.8	Possible enoyl-CoA hydratase EchA9 (enoyl hydrase) (unsaturated acyl-CoA hydratase) (crotonase)	echA9	Rv1071c	Could possibly oxidize fatty acids using specific components [catalytic activity: (3S)-3-hydroxyacyl-CoA = trans-2(or 3)-enoyl-CoA + H(2)O].	36322	4.7005	lipid metabolism	non-essential	M. bovis : Mb1100c; M. leprae : ML2401; M. marinum : MMAR_4395; M. smegmatis : MSMEG_5276;	0.57	8	69	O53419	http://www.matrixscience.com/cgi/protein_view.pl?file=..%2Fdata%2F20171119%2FFTmtlnTSt.dat&hit=52&db_idx=1	N/D	N/D	56
dormant (D2)	cytosol	1747	92.9	Possible acyl-[acyl-carrier protein] desaturase DesA2 (acyl-[ACP] desaturase) (stearoyl-ACP desaturase)	desA2	Rv1094	Thought to catalyze the principal conversion of saturated fatty acids to unsaturated fatty acids. Thought to convert stearoyl-ACP to oleoyl-ACP by introduction of a cis double bond between carbons delta-9 and delta-10 of the acyl chain [catalytic activity: stearoyl-[acyl-carrier protein] + AH2 + O2 = oleoyl-[acyl-carrier protein] + a + 2 H2O].	31359.5	4.5798	lipid metabolism	essential	M. bovis : Mb1124; M. leprae : ML1952; M. marinum : MMAR_4374; M. smegmatis : MSMEG_5248;	0.68	13	90	P9WNZ5	http://www.matrixscience.com/cgi/protein_view.pl?file=..%2Fdata%2F20171119%2FFTmtlnswE.dat&hit=51&db_idx=1	N/D	N/D	21
dormant (D2)	sds	1247	15.3	Probable glucose-6-phosphate 1-dehydrogenase Zwf1 (G6PD)	zwf1	Rv1121	Involved in pentose phosphate pathway (first step) [catalytic activity: D-glucose 6-phosphate + NADP(+) = D-glucono-1,5-lactone 6-phosphate + NADPH.]	52155.3	4.9945	intermediary metabolism and respiration	non-essential	M. bovis : Mb1152; M. leprae : ML0943; M. marinum : MMAR_4339;	0.56	13	103	P9WN71	http://www.matrixscience.com/cgi/protein_view.pl?file=..%2Fdata%2F20171120%2FFTmtlaSee.dat&hit=1&db_idx=1	N/D	N/D	48
dormant (D2)	sds	1252	19.3	Conserved protein	Rv1194c	Rv1194c	Function unknown	46066	6.6569	conserved hypotheticalsPrediction based on GO and InterPro: cell wall and cell processes (See Mazandu and Mulder, 2012)	essential	M. bovis : Mb1226c; M. leprae : ML1052; M. marinum : MMAR_4242;	0.4	9	69	O05296	http://www.matrixscience.com/cgi/protein_view.pl?file=..%2Fdata%2F20171120%2FFTmtlaSmE.dat&hit=51&db_idx=1	N/D	N/D	43
dormant (D2)	sds	1192	32.6	Probable glucanase GlgE	glgE	Rv1327c	Function unknown; probably involved in polysaccharides degradation.	78607.9	5.3847	intermediary metabolism and respiration	essential	M. bovis : Mb1362c; M. leprae : ML1161; M. marinum : MMAR_4071; M. smegmatis : MSMEG_4916;	0.35	16	94	P9WQ17	http://www.matrixscience.com/cgi/protein_view.pl?file=..%2Fdata%2F20171119%2FFTmtlnewS.dat&hit=51&db_idx=1	N/D	N/D	32
dormant (D2)	cytosol	1771	2.9	Probable riboflavin synthase alpha chain RibC (RibE)	ribC	Rv1412	Involved in riboflavin synthesis. Riboflavin synthase is a bifunctional enzyme complex catalyzing the formation of riboflavin from 5-amino-6-(1'-D)- ribityl-amino-2,4(1H,3H)-pyrimidinedione and L-3,4-dihydrohy-2- butanone-4-phosphate via 6,7-dimethyl-8-lumazine. The alpha subunit catalyzes the dismutation of 6,7-dimethyl-8-lumazine to riboflavin and 5-amino-6-(1'-D)-ribityl-amino-2,4(1H,3H)- pyri…	21320.2	4.7908	intermediary metabolism and respiration	non-essential	M. bovis : Mb1447; M. leprae : ML0558; M. marinum : MMAR_2221; M. smegmatis : MSMEG_3071;	0.58	6	85	P9WK35	http://www.matrixscience.com/cgi/protein_view.pl?file=..%2Fdata%2F20171119%2FFTmtlnstE.dat&hit=37&db_idx=1	N/D	N/D	71
dormant (D2)	cytosol	1780	900.6	Transketolase Tkt (TK)	tkt	Rv1449c	This enzyme, together with transaldolase, provides a link between the glycolytic and pentose-phosphate pathways. It catalyzes the reversible transfer of a two-carbon KETOL unit from xylulose 5-phosphate to an aldose receptor [catalytic activity: sedoheptulose 7-phosphate + D-glyceraldehyde 3-phosphate = D-ribose 5-phosphate + D-xylulose 5-phosphate]	75556.7	4.782	intermediary metabolism and respiration	essential	M. bovis : Mb1484c; M. leprae : ML0583; M. marinum : MMAR_2254;	0.32	15	60	P9WG25	http://www.matrixscience.com/cgi/protein_view.pl?file=..%2Fdata%2F20171119%2FFTmtlneSh.dat&hit=53&db_idx=1	N/D	N/D	1
dormant (D2)	sds	1254	123.8	Possible ketoacyl reductase	Rv1544	Rv1544	Function unknown, but possibly involvement in lipid metabolism.	28199.6	8.5085	lipid metabolism	non-essential	M. bovis : Mb1571; M. leprae : ML1205; M. marinum : MMAR_2367;	0.44	8	77	Q10782	http://www.matrixscience.com/cgi/protein_view.pl?file=..%2Fdata%2F20171120%2FFTmtlaSmh.dat&hit=45&db_idx=1	N/D	N/D	7
dormant (D2)	cytosol	1885	14.7	Probable argininosuccinate synthase ArgG	argG	Rv1658	Arginine biosynthesis [catalytic activity: ATP + L-citrulline + L-aspartate = AMP + diphosphate + L-argininosuccinate]	43682.4	5.1031	intermediary metabolism and respiration	essential	M. bovis : Mb1686; M. leprae : ML1412; M. marinum : MMAR_2468; M. smegmatis : MSMEG_3770;	0.57	14	61	P9WPW7	http://www.matrixscience.com/cgi/protein_view.pl?file=..%2Fdata%2F20171119%2FFTmtlneem.dat&hit=51&db_idx=1	N/D	N/D	53
dormant (D2)	sds	1233	108.8	Probable catechol-O-methyltransferase	Rv1703c	Rv1703c	Catalyzes the O-methylation [catalytic activity: S-adenosyl-L-methionine + catechol = S-adenosyl-L-homocysteine + guaiacol]	21537.5	5.9385	intermediary metabolism and respiration	non-essential	M. bovis : Mb1729c; M. leprae : ML1366; M. marinum : MMAR_2507;	0.67	10	94	L0TAD5	http://www.matrixscience.com/cgi/protein_view.pl?file=..%2Fdata%2F20171119%2FFTmtlnTES.dat&hit=51&db_idx=1	N/D	N/D	9
dormant (D2)	sds	1252	19.3	Possible L-lactate dehydrogenase (cytochrome) LldD2	lldD2	Rv1872c	Involved in respiration; catalyzes conversion of lactate into pyruvate [catalytic activity: (S)-lactate + 2 ferricytochrome C = pyruvate + 2 ferrocytochrome C].	45341.6	10.1501	intermediary metabolism and respiration	non-essential	M. bovis : Mb1903c; M. leprae : ML2046; M. marinum : MMAR_2752;	0.31	9	58	P9WND5	http://www.matrixscience.com/cgi/protein_view.pl?file=..%2Fdata%2F20171120%2FFTmtlaSmE.dat&hit=52&db_idx=1	N/D	N/D	41
dormant (D2)	sds	1261	38.4	Probable bacterioferritin BfrA	bfrA	Rv1876	Involved in iron storage (may perform analogous functions in iron detoxification and storage as that of animal ferritins); ferritin is an intracellular molecule that stores iron in a soluble, nontoxic, readily available form. The functional molecule, which is composed of 24 chains, is roughly spherical and contains a central cavity in which the polymeric ferric iron core is deposited.	18340.7	4.2347	Intermediary metabolism and respiration	non essential	M. bovis: Mb1907;M. leprae: ML2038;M. marinum: MMAR_2761;M. smegmatis: MSMEG_3564;	0.64	5	93	P9WPQ9	http://www.matrixscience.com/cgi/protein_view.pl?file=..%2Fdata%2F20171128%2FFTmtCaatT.dat&hit=1&db_idx=1	N/D	N/D	28
dormant (D2)	sds	1259	54.2	Conserved protein	Rv2018	Rv2018	Unknown	26034.5	4.9067	conserved hypotheticals	essential	M. bovis : Mb2041;	0.48	9	135	O53464	http://www.matrixscience.com/cgi/protein_view.pl?file=..%2Fdata%2F20171120%2FFTmtlaSTE.dat&hit=1&db_idx=1	N/D	N/D	21
dormant (D2)	cytosol	1764	5.7	Heat shock protein HspX (alpha-crystallin homolog) (14 kDa antigen) (HSP16.3)	hspX	Rv2031c	Stress protein induced by anoxia. Has a proposed role in maintenance of long-term viability during latent, asymptomatic infections, and a proposed role in replication during initial infection. Regulated by the two component regulatory system DEVR|Rv3133c/DEVS|Rv3132c, in response to a hypoxic signal.	16227.3	4.7523	virulence, detoxification, adaptation	non-essential	M. bovis : Mb2057c; M. marinum : MMAR_3484; M. smegmatis : MSMEG_3932;	0.64	7	105	P9WMK1	http://www.matrixscience.com/cgi/protein_view.pl?file=..%2Fdata%2F20171119%2FFTmtlnsne.dat&hit=1&db_idx=1	N/D	N/D	68
dormant (D2)	cytosol	1765	6.1	Conserved protein TB18.6	TB18.6	Rv2140c	Unknown	18634	5.5219	conserved hypotheticalsPrediction based on GO and InterPro: intermediary metabolism and respiration (See Mazandu and Mulder, 2012)	non-essential	M. bovis : Mb2164c; M. leprae : ML1289; M. marinum : MMAR_3122; M. smegmatis : MSMEG_4199;	0.89	8	112	P9WFN1	http://www.matrixscience.com/cgi/protein_view.pl?file=..%2Fdata%2F20171119%2FFTmtlnsnm.dat&hit=2&db_idx=1	N/D	N/D	61
dormant (D2)	sds	1235	62.4	Conserved protein	Rv2161c	Rv2161c	Unknown	30768.3	6.0303	intermediary metabolism and respiration	non-essential	M. bovis : Mb2185c;	0.64	10	95	O06216	http://www.matrixscience.com/cgi/protein_view.pl?file=..%2Fdata%2F20171119%2FFTmtlnTEh.dat&hit=51&db_idx=1	N/D	N/D	15
dormant (D2)	cytosol	1878	37.3	3-deoxy-D-arabino-heptulosonate 7-phosphate synthase AroG (DAHP synthetase, phenylalanine-repressible)	aroG	Rv2178c	Chorismate biosynthesis	50641.4	5.5557	intermediary metabolism and respiration	essential	M. bovis : Mb2200c; M. leprae : ML0896; M. marinum : MMAR_1854, MMAR_3222; M. smegmatis : MSMEG_4244;	0.84	31	150	O53512	http://www.matrixscience.com/cgi/protein_view.pl?file=..%2Fdata%2F20171119%2FFTmtlneEh.dat&hit=1&db_idx=1	N/D	N/D	36
dormant (D2)	cytosol	1901	16.6	Adenosine kinase	adoK	Rv2202c	Adenosine phosphorylation	34440	4.5121	intermediary metabolism and respiration	essential	M. bovis : Mb2225c; M. leprae : ML0873; M. marinum : MMAR_3246; M. smegmatis : MSMEG_4270;	0.81	28	188	P9WID5	http://www.matrixscience.com/cgi/protein_view.pl?file=..%2Fdata%2F20171119%2FFTmtlneOL.dat&hit=51&db_idx=1	N/D	N/D	51
dormant (D2)	cytosol	1889	39	Probable glutamine synthetase GlnA2 (glutamine synthase) (GS-II)	glnA2	Rv2222c	Involved in glutamine biosynthesis [catalytic activity: ATP + L-glutamate + NH(3) = ADP + glutamine + orthophosphate].	49607.8	5.2076	intermediary metabolism and respiration	non-essential	M. bovis : Mb2246c; M. leprae : ML1631; M. marinum : MMAR_3294; M. smegmatis : MSMEG_4294;	0.69	30	208	P9WN37	http://www.matrixscience.com/cgi/protein_view.pl?file=..%2Fdata%2F20171119%2FFTmtlnemh.dat&hit=1&db_idx=1	N/D	N/D	35
dormant (D2)	cytosol	1901	16.6	Possible transcriptional regulatory protein	Rv2258c	Rv2258c	Possibly involved in transcriptional regulation	37513.6	4.3523	regulatory proteins	non-essential	M. bovis : Mb2282c; M. leprae : ML1783; M. marinum : MMAR_3349; M. smegmatis : MSMEG_4338;	0.32	7	95	O53532	http://www.matrixscience.com/cgi/protein_view.pl?file=..%2Fdata%2F20171119%2FFTmtlneOt.dat&hit=1&db_idx=1	N/D	N/D	51
dormant (D2)	cytosol	1774	24.1	S-nitrosomycothiol reductase MscR	mscR	Rv2259	Involved in the reduction of S-nitroglutathione	37888.2	4.5377	intermediary metabolism and respiration	essential	M. bovis : Mb2283; M. leprae : ML1784; M. marinum : MMAR_3350; M. smegmatis : MSMEG_4340;	0.87	16	151	O53533	http://www.matrixscience.com/cgi/protein_view.pl?file=..%2Fdata%2F20171119%2FFTmtlnstm.dat&hit=13&db_idx=1	N/D	N/D	43
dormant (D2)	cytosol	1771	2.9	Probable succinyl-CoA:3-ketoacid-coenzyme A transferase (beta subunit) ScoB (3-oxo-acid:CoA transferase) (OXCT B) (succinyl CoA:3-oxoacid CoA-transferase)	scoB	Rv2503c	Involved in various degradation and synthesis [catalytic activity: succinyl-CoA + a 3-oxo acid = succinate + a 3-oxo-acyl-CoA].	22898.4	5.0085	lipid metabolism	non-essential	M. bovis : Mb2531c; M. leprae : ML0435; M. marinum : MMAR_3850; M. smegmatis : MSMEG_1899;	0.48	7	94	P9WPW3	http://www.matrixscience.com/cgi/protein_view.pl?file=..%2Fdata%2F20171119%2FFTmtlnstE.dat&hit=10&db_idx=1	N/D	N/D	71
dormant (D2)	sds	1232	62.6	Probable acyl-CoA thioesterase II TesB2 (TEII)	tesB2	Rv2605c	Function unknown; lipolytic enzyme involved in cellular metabolism. Can hydrolyze a broad range of acyl-CoA thioesters.	31536.7	6.4361	lipid metabolism	non-essential	M. bovis : Mb2637c; M. leprae : ML0449; M. marinum : MMAR_2095; M. smegmatis : MSMEG_2938;	0.52	14	84	I6X4S7	http://www.matrixscience.com/cgi/protein_view.pl?file=..%2Fdata%2F20171119%2FFTmtlnTEO.dat&hit=43&db_idx=1	N/D	N/D	14
dormant (D2)	sds	1236	43.3	Conserved hypothetical protein	Rv2675c	Rv2675c	Function unknown	27545.1	5.8915	conserved hypotheticalsPrediction based on GO and InterPro: intermediary metabolism and respiration (See Mazandu and Mulder, 2012)	non-essential	M. bovis : Mb2694c; M. leprae : ML1046; M. marinum : MMAR_2041; M. smegmatis : MSMEG_2067;	0.45	6	52	I6Y1G8	http://www.matrixscience.com/cgi/protein_view.pl?file=..%2Fdata%2F20171119%2FFTmtlnTEe.dat&hit=51&db_idx=1	N/D	N/D	24
dormant (D2)	sds	1236	43.3	Dihydrodipicolinate reductase DapB (DHPR)	dapB	Rv2773c	Involved in biosynthesis of diaminopimelate and lysine from aspartate semialdehyde (at the second step) [catalytic activity: 2,3,4,5-tetrahydrodipicolinate + NAD(P)(+) = 2,3-dihydrodipicolinate + NAD(P)H].	25733.4	5.7507	intermediary metabolism and respiration	essential	M. bovis : Mb2795c; M. leprae : ML1527; M. marinum : MMAR_1938; M. smegmatis : MSMEG_2664;	0.77	8	96	P9WP23	http://www.matrixscience.com/cgi/protein_view.pl?file=..%2Fdata%2F20171119%2FFTmtlnTEe.dat&hit=31&db_idx=1	N/D	N/D	24
dormant (D2)	sds	1251	9.8	Fatty-acid-AMP ligase FadD28 (fatty-acid-AMP synthetase) (fatty-acid-AMP synthase)	fadD28	Rv2941	Involved in phthiocerol dimycocerosate (dim) biosynthesis. Thought to be involved in the release and transfer of mycoserosic acid from mas onto the DIOLS.	62640.7	5.0571	lipid metabolism	non essential	M. bovis: Mb2966;M. leprae: ML0138;M. marinum: MMAR_1765;M. smegmatis: MSMEG_4731;	0.33	9	74	#N/A	http://www.matrixscience.com/cgi/protein_view.pl?file=..%2Fdata%2F20171124%2FFTmtIfaEL.dat&hit=51&db_idx=1	N/D	N/D	60
dormant (D2)	sds	1256	45.8	Possible oxidoreductase	Rv2951c	Rv2951c	Function unknown; probably involved in cellular metabolism.	41315.6	9.4232	intermediary metabolism and respiration	non-essential	M. bovis : Mb2975c; M. leprae : ML0131; M. marinum : MMAR_1758;	0.65	18	119	P9WIB7	http://www.matrixscience.com/cgi/protein_view.pl?file=..%2Fdata%2F20171120%2FFTmtlaSmR.dat&hit=1&db_idx=1	N/D	N/D	23
dormant (D2)	sds	1254	123.8	DNA-binding protein HU homolog HupB (histone-like protein) (HLP) (21-kDa laminin-2-binding protein)	hupB	Rv2986c	This protein belongs to the histone like family of prokaryotic DNA-binding proteins which are capable of wrapping DNA to stabilize it, and prevent its denaturation under extreme environmental conditions.	22187.3	12.4837	information pathways	essential	M. bovis : Mb3010c; M. leprae : ML1683; M. marinum : MMAR_1728; M. smegmatis : MSMEG_2389;	0.69	8	100	P9WMK7	http://www.matrixscience.com/cgi/protein_view.pl?file=..%2Fdata%2F20171120%2FFTmtlaSmh.dat&hit=1&db_idx=1	N/D	N/D	7
dormant (D2)	sds	1216	6.5	Glutamyl-tRNA synthetase GltS (glutamate--tRNA ligase) (glutamyl-tRNA synthase) (GLURS)	gltS	Rv2992c	Involved in translation mechanisms [catalytic activity: ATP + L-glutamate + tRNA(GLU) = AMP + diphosphate + L-glutamyl-tRNA(GLU)].	53832	5.5803	information pathways	essential	M. bovis : Mb3016c; M. leprae : ML1688; M. marinum : MMAR_1719; M. smegmatis : MSMEG_2383;	0.23	7	58	P9WFV9	http://www.matrixscience.com/cgi/protein_view.pl?file=..%2Fdata%2F20171119%2FFTmtlnenR.dat&hit=51&db_idx=1	N/D	N/D	70
dormant (D2)	cytosol	1755	147.3	Probable conserved lipoprotein LppZ	lppZ	Rv3006	Unknown	38752.1	4.6322	cell wall and cell processes	essential	M. bovis : Mb3031; M. leprae : ML1699; M. marinum : MMAR_1706; M. smegmatis : MSMEG_2369;	0.62	9	76	I6Y293	http://www.matrixscience.com/cgi/protein_view.pl?file=..%2Fdata%2F20171119%2FFTmtlnsaS.dat&hit=51&db_idx=1	N/D	N/D	11
dormant (D2)	cytosol	1775	44.2	Probable NADH dehydrogenase I (chain E) NuoE (NADH-ubiquinone oxidoreductase chain E)	nuoE	Rv3149	Involved in aerobic|anaerobic respiration [catalytic activity: NADH + ubiquinone = NAD(+) + ubiquinol].	27165.6	4.5713	intermediary metabolism and respiration	non-essential	M. bovis : Mb3173; M. marinum : MMAR_1479; M. smegmatis : MSMEG_2059;	0.51	9	86	P9WIV5	http://www.matrixscience.com/cgi/protein_view.pl?file=..%2Fdata%2F20171119%2FFTmtlnstR.dat&hit=2&db_idx=1	N/D	N/D	33
dormant (D2)	sds	1233	108.8	Conserved protein	Rv3205c	Rv3205c	Function unknown	31351.9	6.8041	conserved hypotheticalsPrediction based on GO and InterPro: intermediary metabolism and respiration (See Mazandu and Mulder, 2012)	non-essential	M. bovis : Mb3230c; M. leprae : ML0818; M. marinum : MMAR_1353; M. smegmatis : MSMEG_1938;	0.52	7	54	O05861	http://www.matrixscience.com/cgi/protein_view.pl?file=..%2Fdata%2F20171119%2FFTmtlnTES.dat&hit=52&db_idx=1	N/D	N/D	9
dormant (D2)	sds	1227	15	D-alpha-D-mannose-1-phosphate guanylyltransferase ManB (D-alpha-D-heptose-1-phosphate guanylyltransferase)	manB	Rv3264c	Involved in GDP-mannose biosynthesis and biosynthesis of nucleotide-activated glycero-manno-heptose (D-alpha-D pathway): generates GDP-mannose and phosphate from GTP and alpha-D-mannose 1-phosphate. MANB product is needed for all mannosyl glycolipids and polysaccharides which, like rhamnosyl residues, are an important part of the mycobacterium envelope [catalytic activity: alpha-D-mannose 1-phosp…	37839	4.8208	cell wall and cell processes	essential	M. bovis : Mb3292c; M. leprae : ML0753; M. marinum : MMAR_1277;	0.62	21	136	L7N6A5	http://www.matrixscience.com/cgi/protein_view.pl?file=..%2Fdata%2F20171119%2FFTmtlnTSL.dat&hit=50&db_idx=1	N/D	N/D	49
dormant (D2)	cytosol	1751	51.7	Probable thiosulfate sulfurtransferase SseA (rhodanese) (thiosulfate cyanide transsulfurase) (thiosulfate thiotransferase)	sseA	Rv3283	Possibly a sulfotransferase involved in the formation of thiosulfate [catalytic activity: thiosulfate + cyanide = sulfite + thiocyanate].	33288.4	4.8032	intermediary metabolism and respiration	non-essential	M. bovis : Mb3311; M. leprae : ML0728; M. marinum : MMAR_1253; M. smegmatis : MSMEG_1809;	0.82	20	242	P9WHF7	http://www.matrixscience.com/cgi/protein_view.pl?file=..%2Fdata%2F20171119%2FFTmtlnswe.dat&hit=2&db_idx=1	N/D	N/D	27
dormant (D2)	sds	1231	12.9	Probable bifunctional protein FolD: methylenetetrahydrofolate dehydrogenase + methenyltetrahydrofolate cyclohydrolase	folD	Rv3356c	Necessary for the biosynthesis of purines, thymydylate, methionine, histidine, pantothenate, and formyl tRNA-met [catalytic activity: 5,10-methylenetetrahydrofolate + NADP(+) = 5,10-methenyltetrahydrofolate + NADPH] [catalytic activity: 5,10-methenyltetrahydrofolate + H(2)O = 10-formyltetrahydrofolate].	29451.7	6.418	intermediary metabolism and respiration	essential	M. leprae : ML0674; M. marinum : MMAR_1176; M. smegmatis : MSMEG_1647;	0.5	7	42	P9WG81	http://www.matrixscience.com/cgi/protein_view.pl?file=..%2Fdata%2F20171119%2FFTmtlnTET.dat&hit=51&db_idx=1	N/D	N/D	51
dormant (D2)	cytosol	1763	2.8	Conserved protein	Rv3369	Rv3369	Function unknown	15717.8	5.687	conserved hypotheticalsPrediction based on GO and InterPro: intermediary metabolism and respiration (See Mazandu and Mulder, 2012)	essential	M. bovis : Mb3404; M. leprae : ML0417; M. marinum : MMAR_1159;	0.54	7	109	O50398	http://www.matrixscience.com/cgi/protein_view.pl?file=..%2Fdata%2F20171119%2FFTmtlnsnL.dat&hit=1&db_idx=1	N/D	N/D	72
dormant (D2)	sds	1263	27.3	Probable hydrolase	Rv3400	Rv3400	Function unknown; probably involved in cellular metabolism.	28227.7	5.7076	intermediary metabolism and respiration	non-essential	M. bovis : Mb3433; M. leprae : ML0393; M. marinum : MMAR_1144;	0.68	10	110	P9WKZ7	http://www.matrixscience.com/cgi/protein_view.pl?file=..%2Fdata%2F20171120%2FFTmtlaSTm.dat&hit=1&db_idx=1	N/D	N/D	38
dormant (D2)	cytosol	1742	470.8	10 kDa chaperonin GroES (protein CPN10) (protein GroES) (BCG-a heat shock protein) (10 kDa antigen)	groES	Rv3418c	Binds to CPN60 in the presence of mg-ATP and suppresses the ATPase activity of the latter.	4.3438	10772.2	Virulence, detoxification, adaptation	essential	M. bovis Mb3452c;M. leprae ML0380;M. marinum MMAR_1125;M. smegmatis MSMEG_1582;	0.99	17	334	P9WPE5	http://www.matrixscience.com/cgi/protein_view.pl?file=..%2Fdata%2F20171119%2FFTmtlnsOt.dat&hit=1&db_idx=1	N/D	N/D	4
dormant (D2)	sds	1249	12.4	Probable glutamate decarboxylase GadB	gadB	Rv3432c	Catalyzes the production of GABA [catalytic activity: L-glutamate = 4-aminobutanoate + CO(2)].	50747.7	5.4052	intermediary metabolism and respiration	non-essential	M. bovis : Mb3462c; M. leprae : ML0374; M. marinum : MMAR_1118; M. smegmatis : MSMEG_1574;	0.3	10	77	I6YG46	http://www.matrixscience.com/cgi/protein_view.pl?file=..%2Fdata%2F20171120%2FFTmtlaSeR.dat&hit=2&db_idx=1	N/D	N/D	52
dormant (D2)	sds	1232	62.6	Probable short-chain type dehydrogenase/reductase	Rv3485c	Rv3485c	Function unknown; supposed to be involved in cellular metabolism.	33193.8	7.2161	intermediary metabolism and respiration	non-essential	M. bovis : Mb3515c; M. leprae : ML2250; M. marinum : MMAR_4968; M. smegmatis : MSMEG_5885;	0.45	9	54	O06348	http://www.matrixscience.com/cgi/protein_view.pl?file=..%2Fdata%2F20171119%2FFTmtlnTEO.dat&hit=52&db_idx=1	N/D	N/D	14
dormant (D2)	cytosol	1886	31.8	Probable cytochrome P450 monooxygenase 142 Cyp142	cyp142	Rv3518c	Cytochromes P450 are a group of heme-thiolate monooxygenases. They oxidize a variety of structurally unrelated compounds, including steroids, fatty acids, and xenobiotics.	44398.5	4.4584	intermediary metabolism and respiration	non-essential	M. bovis : Mb3547c, Mb3548c; M. marinum : MMAR_5003; M. smegmatis : MSMEG_5918;	0.72	27	136	P9WPL5	http://www.matrixscience.com/cgi/protein_view.pl?file=..%2Fdata%2F20171119%2FFTmtlneeR.dat&hit=3&db_idx=1	N/D	N/D	39
dormant (D2)	cytosol	1893	21.7	Probable acetyl-CoA acetyltransferase FadA6 (acetoacetyl-CoA thiolase)	fadA6	Rv3556c	Function unknown, but involved in lipid degradation [catalytic activity: 2 acetyl-CoA = CoA + acetoacetyl-CoA].	40902.3	4.8595	lipid metabolism	non-essential	M. bovis : Mb3586c; M. marinum : MMAR_5045; M. smegmatis : MSMEG_6008;	0.59	18	62	I6XHJ3	http://www.matrixscience.com/cgi/protein_view.pl?file=..%2Fdata%2F20171119%2FFTmtlneTL.dat&hit=53&db_idx=1	N/D	N/D	47
dormant (D2)	cytosol	1900	12.3	Possible oxidoreductase. Possible 3-hydroxy-9,10-seconandrost-1,3,5(10)-triene-9,17-dione hydroxylase.	hsaA	Rv3570c	Function unknown; probably involved in cellular metabolism. Predicted to be involved in lipid catabolism.	43110.5	6.4413	intermediary metabolism and respiration	non-essential	M. bovis : Mb3601c; M. leprae : ML0343; M. marinum : MMAR_5065; M. smegmatis : MSMEG_6038;	0.43	12	52	P9WJA1	http://www.matrixscience.com/cgi/protein_view.pl?file=..%2Fdata%2F20171119%2FFTmtlneOE.dat&hit=52&db_idx=1	N/D	N/D	55
dormant (D2)	cytosol	1767	14.7	19 kDa lipoprotein antigen precursor LpqH	lpqH	Rv3763	Shown to inhibit gamma interferon regulated HLA-DR protein and mRNA expression in human macrophages	15114.8	7.1813	cell wall and cell processes	non essential	M. bovis: Mb3789;M. leprae: ML1966;M. marinum: MMAR_5315;M. smegmatis: MSMEG_6316;	0.37	1	219	P9WK61	http://www.matrixscience.com/cgi/protein_view.pl?file=..%2Fdata%2F20171204%2FFTmAfnHSm.dat&hit=CFI07703.1&db_idx=1&px=1&ave_thresh=40&report=50&_sigthreshold=0.05&_msresflags=1025&_msresflags2=258&percolate=-1&percolate_rt=0&_minpeplen=7&sessionID=guest_guestsession	N/D	N/D	54
dormant (D2)	sds	1233	108.8	Probable O-antigen/lipopolysaccharide transport ATP-binding protein ABC transporter RfbE	rfbE	Rv3781	May form an ATP-driven O-antigen/lipopolysaccharide export apparatus, in association with RFBD|Rv3783. Responsible for energy coupling to the transport system.	29960.3	6.7299	cell wall and cell processes	essential	M. bovis : Mb3810; M. leprae : ML0114; M. marinum : MMAR_5336; M. smegmatis : MSMEG_6366;	0.33	7	43	P72047	http://www.matrixscience.com/cgi/protein_view.pl?file=..%2Fdata%2F20171119%2FFTmtlnTES.dat&hit=53&db_idx=1	N/D	N/D	9
dormant (D2)	sds	1213	80.3	SERYL-tRNA synthetase SerS (serine--tRNA ligase) (SERRS) (serine translase)	serS	Rv3834c	Involved in translation mechanism [catalytic activity: ATP + L-serine + tRNA(SER) = AMP + pyrophosphate + L-SERYL-tRNA(SER)].	45292.3	5.2248	information pathways	essential	M. bovis : Mb3864c; M. leprae : ML0082; M. marinum : MMAR_5386; M. smegmatis : MSMEG_6413;	0.33	10	72	P9WFT7	http://www.matrixscience.com/cgi/protein_view.pl?file=..%2Fdata%2F20171119%2FFTmtlnenE.dat&hit=35&db_idx=1	N/D	N/D	13
dormant (D2)	cytosol	1760	39.3	Bacterioferritin BfrB	bfrB	Rv3841	Involved in iron storage; ferritin is an intracellular molecule that stores iron in a soluble, nontoxic, readily available form. The functional molecule, which is composed of 24 chains, is roughly spherical and contains a central cavity in which the polymeric ferric iron core is deposited.	20442	4.4693	intermediary metabolism and respiration	non-essential	M. bovis : Mb3871; M. leprae : ML0075; M. marinum : MMAR_5393; M. smegmatis : MSMEG_6422;	0.44	7	82	P9WNE5	http://www.matrixscience.com/cgi/protein_view.pl?file=..%2Fdata%2F20171119%2FFTmtlnsnT.dat&hit=22&db_idx=1	N/D	N/D	34
dormant (D2)	cytosol	1762	10	Thioredoxin TrxC (TRX) (MPT46)	trxC	Rv3914	Thioredoxin participates in various redox reactions through the reversible oxidation of its active center dithiol, to a disulfide, & catalyzes dithiol-disulfide exchange reactions. Forms together with thioredoxin reductase and NADPH a redox active system which donates electrons to a wide variety of different metabolic process. Seems regulated by sigh (Rv3223c product).	12544.5	4.8155	intermediary metabolism and respiration	essential	M. bovis : Mb3945; M. leprae : ML2703; M. marinum : MMAR_5478; M. smegmatis : MSMEG_6934;	0.67	6	90	P9WG67	http://www.matrixscience.com/cgi/protein_view.pl?file=..%2Fdata%2F20171119%2FFTmtlnsnE.dat&hit=2&db_idx=1	N/D	N/D	58
