# Supplementary material for: One-Year Old Dormant, “Non-culturable” Mycobacterium tuberculosis Preserves Significantly Diverse Protein Profile
Source: Front Cell Infect Microbiol. 2020 Jan 31;10:26. doi: 10.3389/fcimb.2020.00026 (PMC7025520; doi:10.3389/fcimb.2020.00026)
Supplement: Table S3 — Proteins with substantially changed abundance in dormant cells (D2) proteome. Proteins with increased and decreased abundance in D2 cells vs. active cells (place for active cells proteome minus place for D2 > |10|) including proteins which were virtually absent in the other cells proteome (marked as “ND”) are shown. [file Table_3.XLSX]

## Sheet: Лист1
Product	Gene Name	Rv Number	Function	Molecular Mass	Isoelectric Point	Finctional Category	Essentiality	Orthologs	Coverage	Mass Values Matched	Score	uniprot	Matrixscience Uri	place A	place D2
Secreted L-alanine dehydrogenase Ald (40 kDa antigen) (TB43)	ald	Rv2780	May play a role in cell wall synthesis as L-alanine is an important constituent of the peptidoglycan layer [catalytic activity: L-alanine + H(2)O + NAD(+) = pyruvate + NH(3) + NADH].	38713.2	6.1772	intermediary metabolism and respiration	non-essential	M. bovis : Mb2802, Mb2803; M. leprae : ML1532; M. marinum : MMAR_1928; M. smegmatis : MSMEG_2659;	0.51	12	97	P9WQB1	http://www.matrixscience.com/cgi/protein_view.pl?file=..%2Fdata%2F20171119%2FFTmtlnEtt.dat&hit=51&db_idx=1	2	55	decrease
Conserved lipoprotein LprG	lprG	Rv1411c	Unknown	24547.8	8.2293	cell wall and cell processes	non-essential	M. bovis : Mb1446c; M. leprae : ML0557; M. marinum : MMAR_2220; M. smegmatis : MSMEG_3070;	0.53	12	177	P9WK45	http://www.matrixscience.com/cgi/protein_view.pl?file=..%2Fdata%2F20171119%2FFTmtlGcnR.dat&hit=1&db_idx=1	3	N/D	decrease
Probable conserved lipoprotein LprF	lprF	Rv1368	Unknown	26851.6	9.1505	cell wall and cell processes	non-essential	M. bovis : Mb1403; M. marinum : MMAR_2188;	0.58	15	175	P9WK47	http://www.matrixscience.com/cgi/protein_view.pl?file=..%2Fdata%2F20171119%2FFTmtlGcnS.dat&hit=24&db_idx=1	4	N/D	decrease
Conserved protein	Rv1637c	Rv1637c	Function unknown	27936.3	5.4465	conserved hypotheticalsPrediction based on GO and InterPro: intermediary metabolism and respiration (See Mazandu and Mulder, 2012)	non-essential	M. bovis : Mb1663c; M. leprae : ML1391; M. marinum : MMAR_2442; M. smegmatis : MSMEG_3810;	0.89	6	73	O06154	http://www.matrixscience.com/cgi/protein_view.pl?file=..%2Fdata%2F20171119%2FFTmtlnEwL.dat&hit=39&db_idx=1	4	N/D	decrease
Possible glyoxalase II (hydroxyacylglutathione hydrolase) (GLX II)	Rv2581c	Rv2581c	Involved in glyoxal pathway. Thiolesterase that catalyzes the hydrolysis of S-D-lactoyl-glutathione to form glutathione and D-lactic acid [catalytic activity: (S)-(2-hydroxyacyl)glutathione + H(2)O = glutathione + a 2-hydroxy acid anion].	24165.6	6.6261	virulence, detoxification, adaptation	essential	M. bovis : Mb2612c; M. leprae : ML0493; M. marinum : MMAR_2126; M. smegmatis : MSMEG_2975;	0.47	6	72	P9WMW3	http://www.matrixscience.com/cgi/protein_view.pl?file=..%2Fdata%2F20171119%2FFTmtlGcnS.dat&hit=51&db_idx=1	4	N/D	decrease
Iron-dependent repressor and activator IdeR	ideR	Rv2711	Transcriptional regulatory protein (repressor and activator), iron-binding repressor of siderophore biosynthesis and iron uptake. Seems to regulate a variety of genes encoding a variety of proteins e.g. transporters, proteins involved in siderophore synthesis and iron storage, members of the PE/PPE family, enzymes involved in lipid metabolism, transcriptional regulatory proteins, etc. Also activa…	25232.9	5.0464	regulatory proteins	essential	M. bovis : Mb2730; M. leprae : ML1013; M. marinum : MMAR_2002; M. smegmatis : MSMEG_2750;	0.69	13	67	P9WMH1	http://www.matrixscience.com/cgi/protein_view.pl?file=..%2Fdata%2F20171119%2FFTmtlnEwL.dat&hit=50&db_idx=1	4	N/D	decrease
Putative triacylglycerol synthase (diacylglycerol acyltransferase) Tgs2	tgs2	Rv3734c	May be involved in synthesis of triacylglycerol	49303.8	6.8451	lipid metabolism	non-essential	M. bovis : Mb3761c; M. marinum : MMAR_5271; M. smegmatis : MSMEG_6322;	0.76	33	391	P9WKC7	http://www.matrixscience.com/cgi/protein_view.pl?file=..%2Fdata%2F20171119%2FFTmtlGcmt.dat&hit=1&db_idx=1	6	43	decrease
Probable elongation factor P Efp	efp	Rv2534c	Involved in peptide bond synthesis. Stimulate efficient translation and peptide-bond synthesis on native or reconstituted 70S ribosomes in vitro. Probably functions indirectly by altering the affinity of the ribosome for aminoacyl-tRNA, thus increasing their reactivity as acceptors for peptidyl transferase.	20375.1	5.647	information pathways	essential	M. bovis : Mb2563c; M. leprae : ML0522; M. marinum : MMAR_2181; M. smegmatis : MSMEG_3035;	0.81	10	92	P9WNM3	http://www.matrixscience.com/cgi/protein_view.pl?file=..%2Fdata%2F20171119%2FFTmtlnEwt.dat&hit=19&db_idx=1	7	N/D	decrease
Ribosome recycling factor Frr (ribosome releasing factor) (RRF)	frr	Rv2882c	Responsible for the release of ribosomes from messenger RNA at the termination of protein biosynthesis. May increase the efficiency of translation by recycling ribosomes from one round of translation to another.	20827.6	5.7718	information pathways	essential	M. bovis : Mb2906c; M. leprae : ML1590; M. marinum : MMAR_1827; M. smegmatis : MSMEG_2541;	0.57	12	116	P9WGY1	http://www.matrixscience.com/cgi/protein_view.pl?file=..%2Fdata%2F20171119%2FFTmtlnEwt.dat&hit=1&db_idx=1	7	N/D	decrease
Possible S-adenosylmethionine-dependent methyltransferase	Rv0731c	Rv0731c	Possible methyltransferase	34950	4.6771	lipid metabolism	non-essential	M. bovis : Mb0752c; M. leprae : ML1834; M. marinum : MMAR_1069;	0.61	14	86	P9WFI5	http://www.matrixscience.com/cgi/protein_view.pl?file=..%2Fdata%2F20171119%2FFTmtlnsah.dat&hit=56&db_idx=1	8	42	decrease
Probable conserved lipoprotein LppY	lppY	Rv2999	Unknown	33949.6	6.972	cell wall and cell processes	essential	M. bovis : Mb3024;	0.51	9	54	O53246	http://www.matrixscience.com/cgi/protein_view.pl?file=..%2Fdata%2F20171119%2FFTmtlGcat.dat&hit=51&db_idx=1	9	N/D	decrease
Probable pyrrolidone-carboxylate peptidase Pcp (5-oxoprolyl-peptidase) (pyroglutamyl-peptidase I) (PGP-I) (pyrase)	pcp	Rv0319	Removes 5-oxoproline from various penultimate amino acid residues except L-proline [catalytic activity: 5-oxoprolyl-peptide + H2O = 5-oxoproline + peptide].	23192.9	6.5032	intermediary metabolism and respiration	non-essential	M. bovis : Mb0327; M. marinum : MMAR_0598;	0.73	9	82	P9WIJ5	http://www.matrixscience.com/cgi/protein_view.pl?file=..%2Fdata%2F20171119%2FFTmtlnEwh.dat&hit=52&db_idx=1	10	N/D	decrease
Possible enoyl-CoA hydratase EchA6 (enoyl hydrase) (unsaturated acyl-CoA hydratase) (crotonase)	echA6	Rv0905	Could possibly oxidize fatty acids using specific components [catalytic activity: (3S)-3-hydroxyacyl-CoA = trans-2(or 3)-enoyl-CoA + H(2)O].	26028.8	6.3617	lipid metabolism	non-essential	M. bovis : Mb0929; M. leprae : ML2118; M. marinum : MMAR_4625; M. smegmatis : MSMEG_5639;	0.92	30	307	P9WNP1	http://www.matrixscience.com/cgi/protein_view.pl?file=..%2Fdata%2F20171119%2FFTmtlnEwh.dat&hit=2&db_idx=1	10	N/D	decrease
Probable enoyl-CoA hydratase EchA14 (enoyl hydrase) (unsaturated acyl-CoA hydratase) (crotonase)	echA14	Rv2486	Could possibly oxidize fatty acids using specific components [catalytic activity: (3S)-3-hydroxyacyl-CoA = trans-2(or 3)-enoyl-CoA + H(2)O].	26280.1	6.2394	lipid metabolism	non-essential	M. bovis : Mb2511; M. leprae : ML0446; M. smegmatis : MSMEG_4709;	0.45	8	47	P9WNN5	http://www.matrixscience.com/cgi/protein_view.pl?file=..%2Fdata%2F20171119%2FFTmtlnEwh.dat&hit=54&db_idx=1	10	N/D	decrease
Possible oxidoreductase	Rv3368c	Rv3368c	Function unknown; probably involved in cellular metabolism	23733	6.3534	intermediary metabolism and respiration	non-essential	M. bovis : Mb3403c; M. leprae : ML0418; M. marinum : MMAR_1160; M. smegmatis : MSMEG_1635;	0.56	10	84	O50397	http://www.matrixscience.com/cgi/protein_view.pl?file=..%2Fdata%2F20171119%2FFTmtlnEwh.dat&hit=51&db_idx=1	10	N/D	decrease
Probable succinyl-CoA synthetase (alpha chain) SucD (SCS-alpha)	sucD	Rv0952	Involved in tricarboxylic acid cycle [catalytic activity: ATP + succinate + CoA = ADP + succinyl-CoA + phosphate].	31228.9	5.6449	intermediary metabolism and respiration	essential	M. bovis : Mb0977; M. leprae : ML0156; M. marinum : MMAR_4549; M. smegmatis : MSMEG_5524;	0.93	25	324	P9WGC7	http://www.matrixscience.com/cgi/protein_view.pl?file=..%2Fdata%2F20171119%2FFTmtlnEOR.dat&hit=1&db_idx=1	11	46	decrease
Probable conserved lipoprotein LpqD	lpqD	Rv3390	Unknown	25056.4	7.5778	cell wall and cell processes	non-essential	M. bovis : Mb3422; M. leprae : ML0412; M. marinum : MMAR_1154; M. smegmatis : MSMEG_6545;	0.51	16	258	O50416	http://www.matrixscience.com/cgi/protein_view.pl?file=..%2Fdata%2F20171119%2FFTmtlGcnh.dat&hit=1&db_idx=1	11	N/D	decrease
Mycolic acid synthase PcaA (cyclopropane synthase)	pcaA	Rv0470c	Involved in the mycolic acid modification or synthesis; essential for the cyclopropanation function. Required for cording and mycolic acid cyclopropane ring synthesis in the cell wall.	33027.7	6.4464	lipid metabolism	non-essential	M. bovis : Mb0479c; M. leprae : ML2459; M. marinum : MMAR_0796;	0.5	10	76	P9WPB3	http://www.matrixscience.com/cgi/protein_view.pl?file=..%2Fdata%2F20171119%2FFTmtlGcnT.dat&hit=49&db_idx=1	12	N/D	decrease
Conserved protein with FHA domain, GarA	garA	Rv1827	Function unknown	17218.8	4.0642	conserved hypotheticalsPrediction based on GO and InterPro: regulatory proteins (See Mazandu and Mulder, 2012)	essential	M. bovis : Mb1858; M. leprae : ML2076; M. marinum : MMAR_2704; M. smegmatis : MSMEG_3647;	0.74	19	369	P9WJA9	http://www.matrixscience.com/cgi/protein_view.pl?file=..%2Fdata%2F20171119%2FFTmtlnYER.dat&hit=1&db_idx=1	12	N/D	decrease
Probable ATP-dependent CLP protease proteolytic subunit 2 ClpP2 (endopeptidase CLP 2)	clpP2	Rv2460c	CLP cleaves peptides in various proteins in a process that requires ATP hydrolysis. CLP may be responsible for a fairly general and central housekeeping function rather than for the degradation of specific substrates.	23507.7	4.758	intermediary metabolism and respiration	essential	M. bovis : Mb2487c; M. leprae : ML1479; M. marinum : MMAR_3807; M. smegmatis : MSMEG_4672;	0.75	16	236	P9WPC3	http://www.matrixscience.com/cgi/protein_view.pl?file=..%2Fdata%2F20171119%2FFTmtlGcne.dat&hit=2&db_idx=1	13	30	decrease
Possible glyoxalase II (hydroxyacylglutathione hydrolase) (GLX II)	Rv0634c	Rv0634c	Thought to be involved in glyoxal pathway. Thiolesterase that catalyses the hydrolysis of S-D-lactoyl-glutathione to form glutathione and D-lactic acid [catalytic activity: (S)-(2-hydroxyacyl)glutathione + H2O = glutathione + a 2-hydroxy acid anion].	25896.1	4.7113	virulence, detoxification, adaptation	non-essential	M. bovis : Mb0651c; M. leprae : ML1912; M. marinum : MMAR_0965; M. smegmatis : MSMEG_1334;	0.49	8	62	I6Y4A5	http://www.matrixscience.com/cgi/protein_view.pl?file=..%2Fdata%2F20171119%2FFTmtlnYSR.dat&hit=51&db_idx=1	13	N/D	decrease
Monophosphatase CysQ	cysQ	Rv2131c	Can dephosphorylate a broad range of substrates. Likely involved in sulfur metabolism, controlling the pool of 3'-phosphoadenosine 5'-phosphate (pap) and 3'-phosphoadenoside 5'-phosphosulfate (PAPS) [catalytic activity: adenosine 3',5'-bisphosphate + H2O = adenosine 5'-phosphate + phosphate]. Has also been shown to have myo-inositol 1-phosphatase [catalytic activity: myo-inositol 1-phosphate + H(…	28415.1	4.6487	intermediary metabolism and respiration	essential	M. bovis : Mb2155c; M. leprae : ML1301; M. marinum : MMAR_3112; M. smegmatis : MSMEG_4190;	0.52	8	72	P9WKJ1	http://www.matrixscience.com/cgi/protein_view.pl?file=..%2Fdata%2F20171119%2FFTmtlnYSR.dat&hit=48&db_idx=1	13	N/D	decrease
Conserved protein	Rv0831c	Rv0831c	Function unknown	30189.2	4.852	conserved hypotheticals	non-essential	M. bovis : Mb0854c; M. leprae : ML2180;	0.95	32	435	O53842	http://www.matrixscience.com/cgi/protein_view.pl?file=..%2Fdata%2F20171119%2FFTmtlGctT.dat&hit=1&db_idx=1	14	35	decrease
Immunogenic protein Mpt64 (antigen Mpt64/MPB64)	mpt64	Rv1980c	Unknown	24823.1	4.5994	cell wall and cell processes	non-essential	M. bovis : Mb2002c; M. marinum : MMAR_5409;	0.94	14	223	P9WIN9	http://www.matrixscience.com/cgi/protein_view.pl?file=..%2Fdata%2F20171119%2FFTmtlnYEt.dat&hit=1&db_idx=1	14	N/D	decrease
30S ribosomal protein S2 RpsB	rpsB	Rv2890c	Involved in translation mechanism.	31089.3	6.3782	information pathways	essential	M. bovis : Mb2914c; M. leprae : ML1598; M. marinum : MMAR_1819; M. smegmatis : MSMEG_2519;	0.92	30	231	P9WH39	http://www.matrixscience.com/cgi/protein_view.pl?file=..%2Fdata%2F20171119%2FFTmtlGcTe.dat&hit=1&db_idx=1	15	34	decrease
Phosphotyrosine protein phosphatase PTPB (protein-tyrosine-phosphatase) (PTPase)	ptbB	Rv0153c	Involved in signal transduction (via dephosphorylation). Can dephosphorylate in vitro the phosphotyrosine residue of myelin basic protein (MBP) at pH 7.0. Could be involved in virulence by interfering with phosphotyrosine-mediated signals in macrophages. Also able to dephosphorylate phosphoserine/threonine peptides and phosphoinositide substrates. [catalytic activity: protein tyrosine phosphate +…	30153.8	6.1574	regulatory proteins	essential	M. bovis : Mb0158c; M. marinum : MMAR_0373; M. smegmatis : MSMEG_0100;	0.43	9	56	I6WXK4	http://www.matrixscience.com/cgi/protein_view.pl?file=..%2Fdata%2F20171119%2FFTmtlGcam.dat&hit=52&db_idx=1	16	N/D	decrease
Conserved protein	Rv1109c	Rv1109c	Function unknown	22957.2	5.77	conserved hypotheticalsPrediction based on GO and InterPro: information pathways (See Mazandu and Mulder, 2012)	non-essential	M. bovis : Mb1139c; M. leprae : ML1939; M. marinum : MMAR_4356; M. smegmatis : MSMEG_5225;	0.45	7	81	P9WM59	http://www.matrixscience.com/cgi/protein_view.pl?file=..%2Fdata%2F20171119%2FFTmtlGcam.dat&hit=3&db_idx=1	16	N/D	decrease
Prephenate dehydrogenase TyrA (PDH) (hydroxyphenylpyruvate synthase)	tyrA	Rv3754	Involved in tyrosine biosynthesis [catalytic activity: prephenate + NAD(+) = 4-hydroxyphenylpyruvate + CO(2) + NADH].	30991.1	6.1136	intermediary metabolism and respiration	essential	M. bovis : Mb3780; M. leprae : ML2472; M. smegmatis : MSMEG_6330;	0.43	9	93	O69721	http://www.matrixscience.com/cgi/protein_view.pl?file=..%2Fdata%2F20171119%2FFTmtlGcam.dat&hit=1&db_idx=1	16	N/D	decrease
Tetrahydrodipicolinate N-succinyltransferase DapD	dapD	Rv1201c	Involved in biosynthesis of diaminopimelate and lysine from aspartate semialdehyde (at the third step) [catalytic activity: tetrahydrodipicolinate + succinyl-CoA + H2O = N-succinyl-2-amino-6-ketopimelate + coenzyme A]	32609.8	5.8419	intermediary metabolism and respiration	essential	M. bovis : Mb1233c; M. leprae : ML1058; M. marinum : MMAR_4236; M. smegmatis : MSMEG_5104;	0.93	26	327	P9WP21	http://www.matrixscience.com/cgi/protein_view.pl?file=..%2Fdata%2F20171119%2FFTmtlnEOm.dat&hit=1&db_idx=1	17	N/D	decrease
Deamidase of pup Dop	dop	Rv2112c	Deamidates the C-terminal glutamine of pup	60129.2	5.9373	intermediary metabolism and respiration	non-essential	M. bovis : Mb2136c; M. leprae : ML1320; M. marinum : MMAR_3087; M. smegmatis : MSMEG_3897;	0.8	34	135	P9WNU9	http://www.matrixscience.com/cgi/protein_view.pl?file=..%2Fdata%2F20171119%2FFTmtlnSah.dat&hit=51&db_idx=1	17	N/D	decrease
Probable carboxylesterase CaeA	caeA	Rv2224c	Converts unknown esters to corresponding free acid and alcohol	55892.4	6.0724	cell wall and cell processes	non-essential	M. bovis : Mb2248c; M. leprae : ML1633; M. marinum : MMAR_3297; M. smegmatis : MSMEG_4296;	0.79	36	169	P9WHR3	http://www.matrixscience.com/cgi/protein_view.pl?file=..%2Fdata%2F20171119%2FFTmtlnSah.dat&hit=1&db_idx=1	17	N/D	decrease
Probable aminopeptidase PepB	pepB	Rv2213	Protein degradation	53449.3	8.2101	intermediary metabolism and respiration	non-essential	M. bovis : Mb2236; M. leprae : ML0864; M. marinum : MMAR_3258; M. smegmatis : MSMEG_4281;	0.71	31	398	P9WHT3	http://www.matrixscience.com/cgi/protein_view.pl?file=..%2Fdata%2F20171119%2FFTmtlnStS.dat&hit=1&db_idx=1	19	N/D	decrease
ESX-1 secretion-associated protein EspH	espH	Rv3867	Function unknown	19945.6	3.6718	cell wall and cell processes	non-essential	M. bovis : Mb3897; M. leprae : ML0056c; M. marinum : MMAR_5442; M. smegmatis : MSMEG_0058, MSMEG_0080;	0.63	14	165	O69732	http://www.matrixscience.com/cgi/protein_view.pl?file=..%2Fdata%2F20171119%2FFTmtlnYeL.dat&hit=3&db_idx=1	19	N/D	decrease
Conserved protein	Rv2557	Rv2557	Function unknown; thought to be involved in the persistence in the host.	24277.3	4.5389	conserved hypotheticalsPrediction based on GO and InterPro: information pathways (See Mazandu and Mulder, 2012)	non-essential	M. bovis : Mb2587;	0.71	16	101	P9WLA5	http://www.matrixscience.com/cgi/protein_view.pl?file=..%2Fdata%2F20171119%2FFTmtlnYeh.dat&hit=4&db_idx=1	21	38	decrease
Possible lipoprotein LprA	lprA	Rv1270c	Unknown	24874	5.2108	cell wall and cell processes	non-essential	M. bovis : Mb1301c; M. marinum : MMAR_4152;	0.74	9	64	P9WK55	http://www.matrixscience.com/cgi/protein_view.pl?file=..%2Fdata%2F20171119%2FFTmtlnYeh.dat&hit=51&db_idx=1	21	N/D	decrease
Conserved protein	Rv1301	Rv1301	Function unknown	22552.7	4.5737	conserved hypotheticalsPrediction based on GO and InterPro: intermediary metabolism and respiration (See Mazandu and Mulder, 2012)	essential	M. bovis : Mb1333; M. leprae : ML1136; M. marinum : MMAR_4096; M. smegmatis : MSMEG_4948;	0.76	15	105	P9WGC9	http://www.matrixscience.com/cgi/protein_view.pl?file=..%2Fdata%2F20171119%2FFTmtlnYeh.dat&hit=1&db_idx=1	21	N/D	decrease
Probable haloalkane dehalogenase	Rv2296	Rv2296	Converts haloalkanes to corresponding alcohol and halides [catalytic activity: 1-haloalkane + H2O = a primary alcohol + halide].	33357.9	6.977	intermediary metabolism and respiration	non-essential	M. bovis : Mb2318; M. marinum : MMAR_3472;	0.45	9	77	P9WMS3	http://www.matrixscience.com/cgi/protein_view.pl?file=..%2Fdata%2F20171119%2FFTmtlGcaE.dat&hit=51&db_idx=1	22	36	decrease
Possible pyridoxine biosynthesis protein SnzP	snzP	Rv2606c	Possibly involved in the biosynthesis of pyridoxine/pyridoxal 5-phosphate biosynthesis	31365.1	5.0506	intermediary metabolism and respiration	essential	M. bovis : Mb2638c; M. leprae : ML0450; M. marinum : MMAR_2094; M. smegmatis : MSMEG_2937;	0.9	31	107	P9WII9	http://www.matrixscience.com/cgi/protein_view.pl?file=..%2Fdata%2F20171119%2FFTmtlnEae.dat&hit=51&db_idx=1	22	69	decrease
Probable ATP synthase alpha chain AtpA	atpA	Rv1308	Produces ATP from ADP in the presence of a proton gradient across the membrane. The alpha chain is a regulatory subunit [catalytic activity:ATP + H(2)O + H(+)(in) = ADP + phosphate + H(+)(out)]	59288.3	4.7814	intermediary metabolism and respiration	essential	M. bovis : Mb1340; M. leprae : ML1143; M. smegmatis : MSMEG_4938;	0.74	43	503	P9WPU7	http://www.matrixscience.com/cgi/protein_view.pl?file=..%2Fdata%2F20171119%2FFTmtlnSOm.dat&hit=1&db_idx=1	23	47	decrease
Probable KETOL-acid reductoisomerase IlvC (acetohydroxy-acid isomeroreductase) (alpha-keto-beta-hydroxylacil reductoisomerase)	ilvC	Rv3001c	Involved in valine and isoleucine biosynthesis (at the second step) [catalytic activity: (R)-2,3-dihydroxy-3-methylbutanoate + NADP(+) = (S)-2-hydroxy-2-methyl-3-oxobutanoate + NADPH].	36090.1	4.8015	intermediary metabolism and respiration	essential	M. bovis : Mb3026c; M. leprae : ML1694; M. marinum : MMAR_1712; M. smegmatis : MSMEG_2374;	0.38	8	48	P9WKJ7	http://www.matrixscience.com/cgi/protein_view.pl?file=..%2Fdata%2F20171119%2FFTmtlGcTR.dat&hit=52&db_idx=1	24	49	decrease
Probable conserved lipoprotein LpqI	lpqI	Rv0237	Unknown	39518.9	5.3844	cell wall and cell processes	non-essential	M. bovis : Mb0243; M. leprae : ML2569; M. marinum : MMAR_0499; M. smegmatis : MSMEG_0361;	0.75	25	223	L7N6B0	http://www.matrixscience.com/cgi/protein_view.pl?file=..%2Fdata%2F20171119%2FFTmtlGcTR.dat&hit=1&db_idx=1	24	N/D	decrease
Probable phenylalanyl-tRNA synthetase, alpha chain PheS	pheS	Rv1649	Charging PHE tRNA [catalytic activity: ATP + L-phenylalanine + tRNA(PHE) = AMP + diphosphate + L-phenylalanyl-tRNA(PHE)]	37371.4	5.2523	information pathways	essential	M. bovis : Mb1676; M. leprae : ML1401; M. marinum : MMAR_2456; M. smegmatis : MSMEG_3778;	0.37	7	47	P9WFU3	http://www.matrixscience.com/cgi/protein_view.pl?file=..%2Fdata%2F20171119%2FFTmtlGcTR.dat&hit=53&db_idx=1	24	N/D	decrease
RecA protein (recombinase A) [contains: endonuclease PI-MTUI (MTU RecA intein)].	recA	Rv2737c	Involved in regulation of nucleotide excision repair, in genetic recombination, and in induction of the sos response. Endonuclease which can catalyze the hydrolysis of ATP in the presence of single-stranded DNA, the ATP-dependent uptake of single-stranded DNA by duplex DNA, and the ATP-dependent hybridization of homologous single-stranded DNAS. It interacts with LEXA|Rv2720 causing its activation…	85389.1	6.3712	information pathways	essential	M. bovis : Mb2756c; M. leprae : ML0987;	0.37	20	117	P9WHJ3	http://www.matrixscience.com/cgi/protein_view.pl?file=..%2Fdata%2F20171119%2FFTmtlGcTR.dat&hit=51&db_idx=1	24	N/D	decrease
Probable enoyl-CoA hydratase EchA3 (enoyl hydrase) (unsaturated acyl-CoA hydratase) (crotonase)	echA3	Rv0632c	Could possibly oxidize fatty acids using specific components [catalytic activity: (3S)-3-hydroxyacyl-CoA = trans-2(or 3)-enoyl-CoA + H(2)O].	24354.9	5.6229	lipid metabolism	non-essential	M. bovis : Mb0649c; M. leprae : ML1913; M. marinum : MMAR_0962; M. smegmatis : MSMEG_1331;	0.85	24	190	I6Y8B5	http://www.matrixscience.com/cgi/protein_view.pl?file=..%2Fdata%2F20171119%2FFTmtlnEaT.dat&hit=10&db_idx=1	25	66	decrease
Conserved protein	Rv2558	Rv2558	Function unknown; thought to be involved in the persistence in the host.	25700.4	6.622	conserved hypotheticals	non-essential	M. bovis : Mb2588; M. leprae : ML0511; M. marinum : MMAR_2168;	0.51	10	62	P9WLA3	http://www.matrixscience.com/cgi/protein_view.pl?file=..%2Fdata%2F20171119%2FFTmtlnEaT.dat&hit=51&db_idx=1	25	N/D	decrease
Possible secreted protease	Rv2672	Rv2672	Function unknown; possibly hydrolyzes peptides and/or proteins.	54015.7	4.7204	intermediary metabolism and respiration	non-essential	M. bovis : Mb2691; M. leprae : ML1339; M. marinum : MMAR_2044; M. smegmatis : MSMEG_2786;	0.84	30	265	P71969	http://www.matrixscience.com/cgi/protein_view.pl?file=..%2Fdata%2F20171119%2FFTmtlnSOe.dat&hit=1&db_idx=1	25	N/D	decrease
Conserved protein	Rv3688c	Rv3688c	Function unknown	16701.1	5.114	conserved hypotheticalsPrediction based on GO and InterPro: information pathways (See Mazandu and Mulder, 2012)	non-essential	M. bovis : Mb3713c; M. leprae : ML2311; M. marinum : MMAR_5198; M. smegmatis : MSMEG_6214;	0.82	9	61	I6X831	http://www.matrixscience.com/cgi/protein_view.pl?file=..%2Fdata%2F20171119%2FFTmtlnEaT.dat&hit=52&db_idx=1	25	N/D	decrease
Conserved protein	Rv3755c	Rv3755c	Function unknown	21969.8	5.3288	conserved hypotheticalsPrediction based on GO and InterPro: cell wall and cell processes (See Mazandu and Mulder, 2012)	essential	M. bovis : Mb3781c; M. leprae : ML2471; M. marinum : MMAR_5298; M. smegmatis : MSMEG_6329;	0.78	13	80	O86358	http://www.matrixscience.com/cgi/protein_view.pl?file=..%2Fdata%2F20171119%2FFTmtlnEaT.dat&hit=37&db_idx=1	25	N/D	decrease
Probable endonuclease IV End (endodeoxyribonuclease IV) (apurinase)	end	Rv0670	Involved in base excision repair. Endonuclease IV plays a role in DNA repair. It cleaves phosphodiester bonds at apurinic or apyrimidinic sites (AP sites) to produce new 5' ends that are base-free deoxyribose 5-phosphate residues [catalytic activity: endonucleolytic cleavage to 5'-phosphooligonucleotide end-products].	26813.1	5.3289	information pathways	non-essential	M. bovis : Mb0689; M. leprae : ML1889; M. marinum : MMAR_0999; M. smegmatis : MSMEG_1383;	0.91	25	260	P9WQ13	http://www.matrixscience.com/cgi/protein_view.pl?file=..%2Fdata%2F20171119%2FFTmtlnEwE.dat&hit=1&db_idx=1	27	N/D	decrease
Probable heat shock protein transcriptional repressor HrcA	hrcA	Rv2374c	Involved in transcriptional regulation (repression) of class I heat shock proteins e.g. DNAK-GRPE-DNAJ1 and groels operons). Prevents heat-shock induction of these operons.	36474.5	5.1135	virulence, detoxification, adaptation	non-essential	M. bovis : Mb2395c; M. leprae : ML0624; M. marinum : MMAR_3684; M. smegmatis : MSMEG_4505;	0.68	17	130	P9WMK3	http://www.matrixscience.com/cgi/protein_view.pl?file=..%2Fdata%2F20171119%2FFTmtlGcwL.dat&hit=22&db_idx=1	27	N/D	decrease
Probable NADH dehydrogenase I (chain C) NuoC (NADH-ubiquinone oxidoreductase chain C)	nuoC	Rv3147	Involved in aerobic|anaerobic respiration [catalytic activity: NADH + ubiquinone = NAD(+) + ubiquinol].	26932.1	5.3599	intermediary metabolism and respiration	essential	M. bovis : Mb3171; M. marinum : MMAR_1481; M. smegmatis : MSMEG_2061;	0.82	18	172	P9WJH3	http://www.matrixscience.com/cgi/protein_view.pl?file=..%2Fdata%2F20171119%2FFTmtlnEwE.dat&hit=51&db_idx=1	27	N/D	decrease
Probable succinate dehydrogenase [iron-sulfur subunit] (succinic dehydrogenase)	Rv0248c	Rv0248c	Involved in interconversion of fumarate and succinate (aerobic respiration) [catalytic activity: succinate + acceptor = fumarate + reduced acceptor].	70680.6	5.8082	intermediary metabolism and respiration	non-essential	M. bovis : Mb0254c; M. leprae : ML2559; M. marinum : MMAR_0511; M. smegmatis : MSMEG_0418;	0.71	50	455	O53670	http://www.matrixscience.com/cgi/protein_view.pl?file=..%2Fdata%2F20171119%2FFTmtlGcSL.dat&hit=1&db_idx=1	28	39	decrease
Probable GrpE protein (HSP-70 cofactor)	grpE	Rv0351	Stimulates, jointly with DNAJ|Rv0352, the ATPase activity of DNAK|Rv0350. HELPS to release ADP from DNAK thus allowing DNAK to recycle more efficiently. Seems to be regulated negatively by HSPR (Rv0353 product).	24500.6	4.1657	virulence, detoxification, adaptation	essential	M. bovis : Mb0359; M. leprae : ML2495; M. marinum : MMAR_0638; M. smegmatis : MSMEG_0710;	0.98	19	233	P9WMT5	http://www.matrixscience.com/cgi/protein_view.pl?file=..%2Fdata%2F20171119%2FFTmtlnYEe.dat&hit=1&db_idx=1	28	N/D	decrease
Conserved protein	Rv2680	Rv2680	Function unknown	22555.1	4.2693	conserved hypotheticals	non-essential	M. bovis : Mb2699; M. leprae : ML1041; M. marinum : MMAR_2036; M. smegmatis : MSMEG_2779;	0.67	16	92	O86317	http://www.matrixscience.com/cgi/protein_view.pl?file=..%2Fdata%2F20171119%2FFTmtlnYEe.dat&hit=51&db_idx=1	28	N/D	decrease
Possible ribonucleotide-transport ATP-binding protein ABC transporter Mkl	mkl	Rv0655	Thought to be involved in active transport of ribonucleotide across the membrane. Responsible for energy coupling to the transport system.	39362.2	5.8669	cell wall and cell processes	non-essential	M. bovis : Mb0674; M. leprae : ML1892; M. marinum : MMAR_0994; M. smegmatis : MSMEG_1366;	0.59	34	270	P9WQL5	http://www.matrixscience.com/cgi/protein_view.pl?file=..%2Fdata%2F20171119%2FFTmtlGcTm.dat&hit=2&db_idx=1	29	40	decrease
Probable alternative RNA polymerase sigma factor SigG (RNA polymerase ECF type sigma factor)	sigG	Rv0182c	The sigma factor is an initiation factor that promotes attachment of the RNA polymerase to specific initiation sites and then is released.	40982.7	6.7993	information pathways	non-essential	M. bovis : Mb0188c; M. leprae : ML2602; M. marinum : MMAR_0426; M. smegmatis : MSMEG_0219;	0.49	12	45	P9WGG5	http://www.matrixscience.com/cgi/protein_view.pl?file=..%2Fdata%2F20171119%2FFTmtlGcTm.dat&hit=53&db_idx=1	29	N/D	decrease
Possible acyl-CoA dehydrogenase FadE19 (MMGC)	fadE19	Rv2500c	Function unknown, but seems involved in metabolism of small branched-chain fatty acids and macrolide antibiotic production. Catalyses the alpha, beta-dehydrogenation of acyl-CoA esters and transfer electrons to ETF, the electron transfer protein.	41916.4	5.1377	lipid metabolism	essential	M. bovis : Mb2528c; M. leprae : ML0438; M. marinum : MMAR_3847; M. smegmatis : MSMEG_4715;	0.39	10	52	I6Y0W5	http://www.matrixscience.com/cgi/protein_view.pl?file=..%2Fdata%2F20171119%2FFTmtlGcTm.dat&hit=52&db_idx=1	29	N/D	decrease
GCN5-related N-acetyltransferase	Rv0428c	Rv0428c	Acetylation, substrate unknown	32650.1	6.8031	intermediary metabolism and respiration	non-essential	M. bovis : Mb0436c; M. leprae : ML1930;	0.7	15	71	P96274	http://www.matrixscience.com/cgi/protein_view.pl?file=..%2Fdata%2F20171119%2FFTmtlGcaE.dat&hit=52&db_idx=1	30	N/D	decrease
Conserved protein	Rv2229c	Rv2229c	Unknown	26850.9	4.9854	conserved hypotheticalsPrediction based on GO and InterPro: intermediary metabolism and respiration (See Mazandu and Mulder, 2012)	essential	M. bovis : Mb2254c; M. leprae : ML1638;	0.62	11	42	P9WLH3	http://www.matrixscience.com/cgi/protein_view.pl?file=..%2Fdata%2F20171119%2FFTmtlnEam.dat&hit=52&db_idx=1	30	N/D	decrease
Conserved protein	Rv1978	Rv1978	Function unknown	30584.1	6.8632	conserved hypotheticals	essential	M. bovis : Mb2000; M. smegmatis : MSMEG_6231;	0.56	11	99	O53979	http://www.matrixscience.com/cgi/protein_view.pl?file=..%2Fdata%2F20171119%2FFTmtlnEtO.dat&hit=51&db_idx=1	31	N/D	decrease
Methoxy mycolic acid synthase 4 MmaA4 (methyl mycolic acid synthase 4) (MMA4) (hydroxy mycolic acid synthase)	mmaA4	Rv0642c	Involved in mycolic acids modification. Catalyzes unusual S-adenosyl-methionine-dependent transformation of a cis-olefin mycolic acid into a secondary alcohol. Catalyzes introduction of a hydroxyl group at the distal position on mycolic acid chains to produce the hydroxyl mycolate. Mycolic acids represent a major constituent of the mycobacterial cell wall complex. Methyl transfer results in forma…	34670.4	5.444	lipid metabolism	non-essential	M. bovis : Mb0661c; M. leprae : ML1903;	0.98	36	380	Q79FX8	http://www.matrixscience.com/cgi/protein_view.pl?file=..%2Fdata%2F20171119%2FFTmtlGcwt.dat&hit=1&db_idx=1	32	N/D	decrease
Secreted antigen 85-a FbpA (mycolyl transferase 85A) (fibronectin-binding protein A) (antigen 85 complex A)	fbpA	Rv3804c	Involved in cell wall mycoloylation. Proteins of the antigen 85 complex are responsible for the high affinity of mycobacteria to fibronectin. Possesses a mycolyltransferase activity required for the biogenesis of trehalose dimycolate (cord factor), a dominant structure necessary for maintaining cell wall integrity.	35686.2	6.5128	lipid metabolism	non-essential	M. bovis : Mb3834c; M. leprae : ML0097; M. marinum : MMAR_5368; M. smegmatis : MSMEG_2078, MSMEG_6398;	0.71	22	218	P9WQP3	http://www.matrixscience.com/cgi/protein_view.pl?file=..%2Fdata%2F20171119%2FFTmtlnEwO.dat&hit=1&db_idx=1	32	N/D	decrease
Probable chaperone protein DnaJ2	dnaJ2	Rv2373c	Acts as a co-chaperone. Stimulates, jointly with GRPE, the ATPase activity of DNAK|Rv0350.	40456.8	6.6667	virulence, detoxification, adaptation	essential	M. bovis : Mb2394c; M. leprae : ML0625; M. marinum : MMAR_3683; M. smegmatis : MSMEG_4504;	0.57	19	98	P9WNV7	http://www.matrixscience.com/cgi/protein_view.pl?file=..%2Fdata%2F20171119%2FFTmtlGcmS.dat&hit=51&db_idx=1	34	N/D	decrease
UDP-glucose 4-epimerase GalE1 (galactowaldenase) (UDP-galactose 4-epimerase) (uridine diphosphate galactose 4-epimerase) (uridine diphospho-galactose 4-epimerase)	galE1	Rv3634c	Involved in galactofuranosyl biosynthesis: converts UDO-GlcP to UDP-GalP [catalytic activity: UDP-glucopyranose = UDP-galactopyranose].	33549.6	6.1406	intermediary metabolism and respiration	essential	M. bovis : Mb3658c; M. leprae : ML0204; M. marinum : MMAR_5133; M. smegmatis : MSMEG_6142;	0.39	6	68	P9WN67	http://www.matrixscience.com/cgi/protein_view.pl?file=..%2Fdata%2F20171119%2FFTmtlnuwO.dat&hit=42&db_idx=1	34	N/D	decrease
Probable macrolide-transport ATP-binding protein ABC transporter	Rv2477c	Rv2477c	Thought to be involved in active transport of macrolide across the membrane (export): macrolide antibiotics resistance by an export mechanism. Responsible for energy coupling to the transport system.	61893.1	4.9489	cell wall and cell processes	essential	M. bovis : Mb2504c; M. leprae : ML1248; M. marinum : MMAR_3830; M. smegmatis : MSMEG_4700;	0.82	56	582	P9WQK3	http://www.matrixscience.com/cgi/protein_view.pl?file=..%2Fdata%2F20171119%2FFTmtlnSOR.dat&hit=1&db_idx=1	35	60	decrease
Possible oxidoreductase	Rv1856c	Rv1856c	Function unknown; probably involved in cellular metabolism.	23228.1	5.8599	intermediary metabolism and respiration	non-essential	M. bovis : Mb1887c; M. leprae : ML2059; M. marinum : MMAR_2730; M. smegmatis : MSMEG_3619;	0.67	5	59	P9WGQ1	http://www.matrixscience.com/cgi/protein_view.pl?file=..%2Fdata%2F20171119%2FFTmtlnEnL.dat&hit=52&db_idx=1	35	N/D	decrease
Possible mycobactin utilization protein ViuB	viuB	Rv2895c	Thought to be involved in intracellular removal of iron from iron-mycobactin complex. Mycobactin is an iron-chelating compound involved in the transport of iron from the bacterial environment into the cell cytoplasm.	30570.6	5.5223	intermediary metabolism and respiration	non-essential	M. bovis : Mb2919c; M. marinum : MMAR_1815; M. smegmatis : MSMEG_2511;	0.9	25	284	P9WL31	http://www.matrixscience.com/cgi/protein_view.pl?file=..%2Fdata%2F20171119%2FFTmtlnEnh.dat&hit=1&db_idx=1	36	N/D	decrease
Probable ferredoxin FdxC	fdxC	Rv1177	Ferredoxins are iron-sulfur proteins that transfer electrons in a wide variety of metabolic reactions.	11807.1	3.6807	intermediary metabolism and respiration	essential	M. bovis : Mb1210; M. leprae : ML1489; M. marinum : MMAR_4274; M. smegmatis : MSMEG_5122;	0.47	8	124	O50433	http://www.matrixscience.com/cgi/protein_view.pl?file=..%2Fdata%2F20171119%2FFTmtlnYeS.dat&hit=1&db_idx=1	37	N/D	decrease
Putative OXPP cycle protein OpcA	opcA	Rv1446c	May be involved in the functional assembly of glucose 6-phosphate dehydrogenase	32717.6	4.982	intermediary metabolism and respiration	essential	M. bovis : Mb1481c; M. leprae : ML0580; M. marinum : MMAR_2251; M. smegmatis : MSMEG_3100;	0.92	22	279	O06813	http://www.matrixscience.com/cgi/protein_view.pl?file=..%2Fdata%2F20171119%2FFTmtlGcwE.dat&hit=2&db_idx=1	37	N/D	decrease
Probable conserved membrane protein	Rv3802c	Rv3802c	Shown to have phospholipase and thioesterase activity	35448.3	7.0086	cell wall and cell processes	essential	M. bovis : Mb3832c; M. leprae : ML0099; M. marinum : MMAR_5366; M. smegmatis : MSMEG_6394;	0.36	8	49	O53581	http://www.matrixscience.com/cgi/protein_view.pl?file=..%2Fdata%2F20171119%2FFTmtlGcwE.dat&hit=53&db_idx=1	37	N/D	decrease
Superoxide dismutase [FE] SodA	sodA	Rv3846	Destroys radicals which are normally produced within the cells and are toxic to biological systems [catalytic activity: 2 peroxide radical + 2 H(+) = O(2) + H(2)O(2)].	23001.9	6.4323	virulence, detoxification, adaptation	essential	M. bovis : Mb3876; M. leprae : ML0072; M. marinum : MMAR_5396; M. smegmatis : MSMEG_6427, MSMEG_6636;	0.99	18	281	P9WGE7	http://www.matrixscience.com/cgi/protein_view.pl?file=..%2Fdata%2F20171119%2FFTmtlnEwe.dat&hit=1&db_idx=1	38	50	decrease
Probable iron-regulated peptidyl-prolyl cis-trans isomerase A PpiA (PPIase A) (rotamase A)	ppiA	Rv0009	PPIases accelerate the folding of proteins [catalytic activity: cis-trans isomerization of proline imidic peptide bonds in oligopeptides].	19239.4	6.2287	information pathways	non-essential	M. bovis : Mb0009; M. leprae : ML0011; M. marinum : MMAR_0011; M. smegmatis : MSMEG_0024;	0.82	7	86	P9WHW3	http://www.matrixscience.com/cgi/protein_view.pl?file=..%2Fdata%2F20171119%2FFTmtlnEwe.dat&hit=36&db_idx=1	38	N/D	decrease
Conserved protein	Rv0811c	Rv0811c	Function unknown	39414.8	6.3805	conserved hypotheticalsPrediction based on GO and InterPro: intermediary metabolism and respiration (See Mazandu and Mulder, 2012)	essential	M. bovis : Mb0834c; M. leprae : ML2203; M. marinum : MMAR_4878; M. smegmatis : MSMEG_5796;	0.88	26	190	I6X9V3	http://www.matrixscience.com/cgi/protein_view.pl?file=..%2Fdata%2F20171119%2FFTmtlGcmh.dat&hit=9&db_idx=1	38	N/D	decrease
Conserved protein	Rv1770	Rv1770	Function unknown	45972.6	6.5174	conserved hypotheticals	non-essential	M. bovis : Mb1799; M. leprae : ML1378; M. marinum : MMAR_2647;	0.83	31	197	O06803	http://www.matrixscience.com/cgi/protein_view.pl?file=..%2Fdata%2F20171119%2FFTmtlGcmh.dat&hit=1&db_idx=1	38	N/D	decrease
Proteasome alpha subunit PrcA; assembles with beta subunit PrcB.	prcA	Rv2109c	Protein degradation	26849	5.1885	intermediary metabolism and respiration	essential	M. bovis : Mb2133c; M. leprae : ML1323; M. marinum : MMAR_3084; M. smegmatis : MSMEG_3894;	0.91	21	245	P9WHU1	http://www.matrixscience.com/cgi/protein_view.pl?file=..%2Fdata%2F20171119%2FFTmtlnEwT.dat&hit=1&db_idx=1	39	N/D	decrease
Probable citrate (pro-3S)-lyase (beta subunit) CitE (citrase) (citratase) (citritase) (citridesmolase) (citrase aldolase)	citE	Rv2498c	Interconversion of acetate and oxaloacetate from citrate [catalytic activity: citrate = acetate + oxaloacetate].	28885.8	5.0548	intermediary metabolism and respiration	non-essential	M. bovis : Mb2526c; M. leprae : ML0440; M. marinum : MMAR_3845; M. smegmatis : MSMEG_4713;	0.59	9	70	P9WPE1	http://www.matrixscience.com/cgi/protein_view.pl?file=..%2Fdata%2F20171119%2FFTmtlnEwT.dat&hit=52&db_idx=1	39	N/D	decrease
Probable molybdenum cofactor biosynthesis protein MoeB1 (MPT-synthase sulfurylase) (molybdopterin synthase sulphurylase)	moeB1	Rv3206c	Possibly involved in molybdopterin metabolism (synthesis)	42141.4	5.126	intermediary metabolism and respiration	non-essential	M. bovis : Mb3231c; M. leprae : ML0817; M. marinum : MMAR_1352; M. smegmatis : MSMEG_1937;	0.41	11	72	P9WMN7	http://www.matrixscience.com/cgi/protein_view.pl?file=..%2Fdata%2F20171119%2FFTmtlGcTL.dat&hit=52&db_idx=1	39	N/D	decrease
Probable methyltransferase/methylase	Rv0567	Rv0567	Causes methylation	37111.4	4.9308	intermediary metabolism and respiration	non-essential	M. bovis : Mb0582; M. marinum : MMAR_0934;	0.52	13	95	O53764	http://www.matrixscience.com/cgi/protein_view.pl?file=..%2Fdata%2F20171119%2FFTmtlGcwS.dat&hit=51&db_idx=1	40	N/D	decrease
Periplasmic phosphate-binding lipoprotein PstS3 (PBP-3) (PstS3) (PHOS1)	pstS3	Rv0928	Involved in active transport of inorganic phosphate across the membrane (import). This is one of the proteins required for binding-protein-mediated phosphate transport.	37935.1	5.8462	cell wall and cell processes	non-essential	M. bovis : Mb0951; M. leprae : ML2095; M. marinum : MMAR_4580;	0.62	15	167	P9WGT7	http://www.matrixscience.com/cgi/protein_view.pl?file=..%2Fdata%2F20171119%2FFTmtlGcwS.dat&hit=2&db_idx=1	40	N/D	decrease
Conserved hypothetical protein	Rv2260	Rv2260	Unknown	22137.6	5.18	conserved hypotheticals	essential	M. bovis : Mb2284; M. leprae : ML1785; M. smegmatis : MSMEG_4342;	0.9	9	88	O53534	http://www.matrixscience.com/cgi/protein_view.pl?file=..%2Fdata%2F20171119%2FFTmtlnEaR.dat&hit=7&db_idx=1	40	N/D	decrease
Probable 3'-phosphoadenosine 5'-phosphosulfate reductase CysH (PAPS reductase, thioredoxin DEP.) (padops reductase) (3'- phosphoadenylylsulfate reductase) (PAPS sulfotransferase)	cysH	Rv2392	Involved in the sulfate activation pathway (at the third step) in the reductive branch of the cysteine biosynthetic pathway. Reduces activated sulfate into sulfite [catalytic activity: 5-phosphoadenosine 3-phosphosulfate + reduced thioredoxin = phosphoadenosine phosphate + oxidized thioredoxin + sulfite].	27422.9	4.9994	intermediary metabolism and respiration	essential	M. bovis : Mb2413; M. marinum : MMAR_3417, MMAR_3711; M. smegmatis : MSMEG_4528;	0.67	12	90	P9WIK3	http://www.matrixscience.com/cgi/protein_view.pl?file=..%2Fdata%2F20171119%2FFTmtlnEaR.dat&hit=6&db_idx=1	40	N/D	decrease
Probable conserved lipoprotein	Rv1922	Rv1922	Unknown	39062	4.8315	cell wall and cell processes	non-essential	M. bovis : Mb1957; M. marinum : MMAR_2827;	0.42	9	95	P95291	http://www.matrixscience.com/cgi/protein_view.pl?file=..%2Fdata%2F20171119%2FFTmtlGcOt.dat&hit=51&db_idx=1	42	N/D	decrease
Probable trigger factor (TF) protein Tig	tig	Rv2462c	Involved in protein export. Acts as a chaperone by maintaining the newly synthesized protein in an open conformation.	50584	4.1654	cell wall and cell processes	non-essential	M. bovis : Mb2489c; M. leprae : ML1481; M. marinum : MMAR_3809; M. smegmatis : MSMEG_4674;	0.87	34	436	P9WG55	http://www.matrixscience.com/cgi/protein_view.pl?file=..%2Fdata%2F20171119%2FFTmtlnYwS.dat&hit=1&db_idx=1	42	N/D	decrease
Probable FEIII-dicitrate-binding periplasmic lipoprotein FecB	fecB	Rv3044	May be involved in active transport of FeIII-decitrate across the membrane (import).	36910.4	5.1112	cell wall and cell processes	non-essential	M. bovis : Mb3070; M. leprae : ML1729; M. marinum : MMAR_1650; M. smegmatis : MSMEG_2319;	0.8	15	182	O53291	http://www.matrixscience.com/cgi/protein_view.pl?file=..%2Fdata%2F20171119%2FFTmtlGcOt.dat&hit=1&db_idx=1	42	N/D	decrease
ESX-1 secretion-associated protein EspG1	espG1	Rv3866	Function unknown	30064.1	4.7554	cell wall and cell processes	non-essential	M. bovis : Mb3896; M. leprae : ML0057c; M. marinum : MMAR_5441; M. smegmatis : MSMEG_0057;	0.37	6	42	P96210	http://www.matrixscience.com/cgi/protein_view.pl?file=..%2Fdata%2F20171120%2FFTmtlGctm.dat&hit=51&db_idx=1	43	N/D	decrease
Probable acyl-CoA dehydrogenase FadE2	fadE2	Rv0154c	Function unknown, but involved in lipid degradation.	44343.4	7.031	lipid metabolism	non-essential	M. bovis : Mb0159c; M. leprae : ML2637;	0.46	16	198	P96831	http://www.matrixscience.com/cgi/protein_view.pl?file=..%2Fdata%2F20171119%2FFTmtlnSES.dat&hit=1&db_idx=1	44	N/D	decrease
Class a beta-lactamase BlaC	blaC	Rv2068c	Hydrolyses beta-lactams to generate corresponding beta-amino acid [catalytic activity: a beta-lactam + H(2)O = a substituted beta-amino acid].	32567.9	6.0401	intermediary metabolism and respiration	non-essential	M. bovis : Mb2094c; M. marinum : MMAR_3050;	0.69	25	356	P9WKD3	http://www.matrixscience.com/cgi/protein_view.pl?file=..%2Fdata%2F20171120%2FFTmtlGcth.dat&hit=1&db_idx=1	45	N/D	decrease
Possible haloalkane dehalogenase DhaA (1-chlorohexane halidohydrolase)	dhaA	Rv2579	Generates a primary alcohol and halide from 1-haloalkane and H2O [catalytic activity: 1-haloalkane + H2O = a primary alcohol + halide].	33728.2	4.8606	intermediary metabolism and respiration	non-essential	M. bovis : Mb2610; M. marinum : MMAR_0112; M. smegmatis : MSMEG_6837;	0.47	11	71	P9WMR9	http://www.matrixscience.com/cgi/protein_view.pl?file=..%2Fdata%2F20171119%2FFTmtlnYES.dat&hit=53&db_idx=1	45	N/D	decrease
3-hydroxybutyryl-CoA dehydrogenase FadB2 (beta-hydroxybutyryl-CoA dehydrogenase) (BHBD)	fadB2	Rv0468	Butyrate/butanol-producing pathway [catalytic activity: (S)-3-hydroxybutanoyl-CoA + NADP+ = 3-acetoacetyl-CoA + NADPH]	30696.4	4.949	lipid metabolism	non-essential	M. bovis : Mb0477; M. leprae : ML2461; M. marinum : MMAR_0793; M. smegmatis : MSMEG_0912;	0.66	18	156	P9WNP7	http://www.matrixscience.com/cgi/protein_view.pl?file=..%2Fdata%2F20171119%2FFTmtlneTe.dat&hit=19&db_idx=1	46	62	decrease
N-acetyl-1-D-myo-inosityl-2-amino-2-deoxy-alpha-D-glucopyranoside deacetylase MshB (GlcNAc-Ins deacetylase)	mshB	Rv1170	Involved in mycothiol biosynthesis. 1-D-myo-inosityl-2-acetamido-2-deoxy-alpha-D-glucopyranoside (GlcNAc-Ins) is converted to 1-D-myo-inosityl-2-amino-2-deoxy-alpha-D-glucopyranoside (GlcN-Ins) by this enzyme. Seems to possess weak mycothiol conjugate amidase activity but SHOWS substantial deacetylation activity with 1-D-myo-inosityl-2-acetamido-2-deoxy-alpha-D-glucopyranoside (GlcNAc-Ins), a hyp…	31742.3	5.1254	intermediary metabolism and respiration	non-essential	M. bovis : Mb1203; M. leprae : ML1495; M. marinum : MMAR_4283; M. smegmatis : MSMEG_5129;	0.65	11	81	P9WJN3	http://www.matrixscience.com/cgi/protein_view.pl?file=..%2Fdata%2F20171119%2FFTmtlneTe.dat&hit=51&db_idx=1	46	62	decrease
Cysteine synthase a CysK1 (O-acetylserine sulfhydrylase A) (O-acetylserine (thiol)-lyase A) (CSASE A)	cysK1	Rv2334	Involved in cysteine biosynthesis [catalytic activity: O3-acetyl-L-serine + H(2)S = L-cysteine + acetate].	32752.7	4.9323	intermediary metabolism and respiration	non-essential	M. bovis : Mb2362; M. leprae : ML0839; M. marinum : MMAR_3645;	0.41	9	78	P9WP55	http://www.matrixscience.com/cgi/protein_view.pl?file=..%2Fdata%2F20171119%2FFTmtlneTm.dat&hit=6&db_idx=1	46	62	decrease
Serine hydroxymethyltransferase 1 GlyA1	glyA1	Rv1093	Interconversion of serine and glycine. Key enzyme in the biosynthesis of purines, lipids, hormones and other components [catalytic activity: 5,10-methylenetetrahydrofolate + glycine + H(2)O = tetrahydrofolate + L-serine.]	45029.4	6.5802	intermediary metabolism and respiration	essential	M. bovis : Mb1123; M. leprae : ML1953; M. marinum : MMAR_4375;	0.79	29	387	P9WGI9	http://www.matrixscience.com/cgi/protein_view.pl?file=..%2Fdata%2F20171119%2FFTmtlnSEm.dat&hit=2&db_idx=1	46	N/D	decrease
Conserved protein	Rv1339	Rv1339	Function unknown	29154	6.2502	conserved hypotheticalsPrediction based on GO and InterPro: intermediary metabolism and respiration (See Mazandu and Mulder, 2012)	non-essential	M. bovis : Mb1374; M. leprae : ML1173; M. marinum : MMAR_4043; M. smegmatis : MSMEG_4902;	0.79	11	42	P9WGC1	http://www.matrixscience.com/cgi/protein_view.pl?file=..%2Fdata%2F20171119%2FFTmtlnYSO.dat&hit=51&db_idx=1	47	N/D	decrease
Probable dihydrodipicolinate synthase DapA (DHDPS) (dihydrodipicolinate synthetase)	dapA	Rv2753c	Involved in biosynthesis of diaminopimelate and lysine from aspartate semialdehyde (at the first step) [catalytic activity: L-aspartate 4-semialdehyde + pyruvate = dihydrodipicolinate + 2 H(2)O].	30826.2	5.5714	intermediary metabolism and respiration	essential	M. bovis : Mb2774c; M. leprae : ML1513; M. marinum : MMAR_1962; M. smegmatis : MSMEG_2684;	0.69	16	95	P9WP25	http://www.matrixscience.com/cgi/protein_view.pl?file=..%2Fdata%2F20171119%2FFTmtlnYSO.dat&hit=35&db_idx=1	47	N/D	decrease
Possible triacylglycerol synthase (diacylglycerol acyltransferase)	Rv3480c	Rv3480c	May be involved in synthesis of triacylglycerol	53282.5	6.5673	lipid metabolism	non-essential	M. bovis : Mb3509c, Mb3510c; M. marinum : MMAR_4955;	0.4	11	57	P9WKA7	http://www.matrixscience.com/cgi/protein_view.pl?file=..%2Fdata%2F20171119%2FFTmtlGcmE.dat&hit=54&db_idx=1	47	N/D	decrease
Possible fatty acid synthase	Rv3720	Rv3720	Function unknown, but involved in lipid metabolism.	46852.8	6.6989	lipid metabolism	non-essential	M. bovis : Mb3747; M. leprae : ML2334; M. smegmatis : MSMEG_6284;	0.55	16	102	O69687	http://www.matrixscience.com/cgi/protein_view.pl?file=..%2Fdata%2F20171119%2FFTmtlGcmE.dat&hit=51&db_idx=1	47	N/D	decrease
Possible lysophospholipase	Rv0183	Rv0183	Function unknown; probably involved in cellular metabolism.	30261.6	6.1753	intermediary metabolism and respiration	non-essential	M. bovis : Mb0189; M. leprae : ML2603; M. smegmatis : MSMEG_0220;	0.78	11	106	O07427	http://www.matrixscience.com/cgi/protein_view.pl?file=..%2Fdata%2F20171119%2FFTmtlnEnS.dat&hit=52&db_idx=1	48	N/D	decrease
Probable triosephosphate isomerase Tpi (TIM)	tpi	Rv1438	Plays an important role in several metabolic pathways [catalytic activity: D-glyceraldehyde 3-phosphate = glycerone phosphate]	27371	5.7878	intermediary metabolism and respiration	essential	M. bovis : Mb1473; M. leprae : ML0572; M. marinum : MMAR_2241; M. smegmatis : MSMEG_3086;	0.97	26	325	P9WG43	http://www.matrixscience.com/cgi/protein_view.pl?file=..%2Fdata%2F20171119%2FFTmtlnEnS.dat&hit=1&db_idx=1	48	N/D	decrease
Conserved protein	Rv0907	Rv0907	Function unknown, possibly involved in cell wall biosynthesis.	56718.3	5.5495	cell wall and cell processes	essential	M. leprae : ML2116; M. marinum : MMAR_4623; M. smegmatis : MSMEG_5637;	0.42	12	62	O05900	http://www.matrixscience.com/cgi/protein_view.pl?file=..%2Fdata%2F20171119%2FFTmtlnSnh.dat&hit=52&db_idx=1	49	N/D	decrease
Probable UDP-N-acetylmuramoylalanyl-D-glutamyl-2,6-diaminopimelate-D-alanyl-D-alanyl ligase MurF	murF	Rv2157c	Involved in cell wall formation; peptidoglycan biosynthesis.	51632.6	5.6424	cell wall and cell processes	essential	M. bovis : Mb2181c; M. leprae : ML0910; M. marinum : MMAR_3197; M. smegmatis : MSMEG_4231;	0.67	8	61	P9WJL1	http://www.matrixscience.com/cgi/protein_view.pl?file=..%2Fdata%2F20171119%2FFTmtlnSnh.dat&hit=53&db_idx=1	49	N/D	decrease
Universal stress protein family protein	Rv1996	Rv1996	Function unknown	33879.7	6.9678	virulence, detoxification, adaptation	non-essential	M. bovis : Mb2019; M. marinum : MMAR_5410; M. smegmatis : MSMEG_3945;	0.93	28	383	P9WLP1	http://www.matrixscience.com/cgi/protein_view.pl?file=..%2Fdata%2F20171119%2FFTmtlnEtS.dat&hit=1&db_idx=1	50	N/D	decrease
Probable glutamine-transport ATP-binding protein ABC transporter GlnQ	glnQ	Rv2564	Thought to be involved in active transport of glutamine across the membrane (import). Responsible for the translocation of the substrate across the membrane.	35428.7	5.263	cell wall and cell processes	essential	M. bovis : Mb2593; M. leprae : ML2675; M. smegmatis : MSMEG_1614;	0.74	22	164	P9WQI5	http://www.matrixscience.com/cgi/protein_view.pl?file=..%2Fdata%2F20171120%2FFTmtlGctL.dat&hit=1&db_idx=1	50	N/D	decrease
Probable anion transporter ATPase	Rv3679	Rv3679	Anion-transporting ATPase; supposedly catalyzes the extrusion of undetermined anions [catalytic activity: ATP + H(2)O + undetermined anion(in) = ADP + phosphate + undetermined anion(out)].	35856.3	5.0862	cell wall and cell processes	essential	M. bovis : Mb3704; M. leprae : ML2305; M. marinum : MMAR_5168; M. smegmatis : MSMEG_6193;	0.55	15	150	P9WKX5	http://www.matrixscience.com/cgi/protein_view.pl?file=..%2Fdata%2F20171120%2FFTmtlGctL.dat&hit=38&db_idx=1	50	N/D	decrease
Probable acyl-[acyl-carrier protein] desaturase DesA1 (acyl-[ACP] desaturase) (stearoyl-ACP desaturase) (protein Des)	desA1	Rv0824c	Catalyzes the principal conversion of saturated fatty acids to unsaturated fatty acids. Thought to convert stearoyl-ACP to oleoyl-ACP by introduction of a cis double bond between carbons delta-9 and delta-10 of the acyl chain [catalytic activity: stearoyl-[acyl-carrier protein] + AH2 + O2 = oleoyl-[acyl-carrier protein] + a + 2 H2O].	38770.2	6.6827	lipid metabolism	essential	M. bovis : Mb0847c; M. leprae : ML2185; M. marinum : MMAR_4856; M. smegmatis : MSMEG_5773;	0.87	32	250	P9WNZ7	http://www.matrixscience.com/cgi/protein_view.pl?file=..%2Fdata%2F20171119%2FFTmtlnEth.dat&hit=1&db_idx=1	51	N/D	decrease
Conserved hypothetical protein	Rv1422	Rv1422	Function unknown	35823.2	6.7457	conserved hypotheticalsPrediction based on GO and InterPro: intermediary metabolism and respiration (See Mazandu and Mulder, 2012)	non-essential	M. bovis : Mb1457; M. leprae : ML0564; M. marinum : MMAR_2229; M. smegmatis : MSMEG_3080;	0.68	19	117	P9WMU5	http://www.matrixscience.com/cgi/protein_view.pl?file=..%2Fdata%2F20171119%2FFTmtlnEth.dat&hit=28&db_idx=1	51	N/D	decrease
Probable 5'-3' exonuclease	Rv2090	Rv2090	DNA metabolism	41939	5.6901	information pathways	non-essential	M. bovis : Mb2117; M. leprae : ML1335; M. marinum : MMAR_3076; M. smegmatis : MSMEG_3883;	0.59	19	103	P9WNU3	http://www.matrixscience.com/cgi/protein_view.pl?file=..%2Fdata%2F20171119%2FFTmtlGcmR.dat&hit=51&db_idx=1	51	N/D	decrease
Probable conserved membrane protein	Rv0361	Rv0361	Unknown	29982.3	4.644	cell wall and cell processes	non-essential	M. bovis : Mb0368; M. leprae : ML0285; M. marinum : MMAR_0671; M. smegmatis : MSMEG_0753;	0.44	7	59	O06311	http://www.matrixscience.com/cgi/protein_view.pl?file=..%2Fdata%2F20171119%2FFTmtlGcwT.dat&hit=53&db_idx=1	53	N/D	decrease
Probable glutamine-binding lipoprotein GlnH (GLNBP)	glnH	Rv0411c	Involved in active transport of glutamine across the membrane (import). Interacts with the glutamine-transport system.	35405.7	5.2107	cell wall and cell processes	essential	M. bovis : Mb0419c; M. leprae : ML0303; M. marinum : MMAR_0714; M. smegmatis : MSMEG_0787;	0.76	14	164	P96257	http://www.matrixscience.com/cgi/protein_view.pl?file=..%2Fdata%2F20171119%2FFTmtlGcOS.dat&hit=3&db_idx=1	54	N/D	decrease
Adenylyl cyclase (ATP pyrophosphate-lyase) (adenylate cyclase)	Rv1264	Rv1264	Possibly involved in cAMP synthesis [catalytic activity: ATP = 3',5'-cyclic AMP + diphosphate]. Activity is PH-dependent. Inhibited by polyphosphates.	42200	4.6985	intermediary metabolism and respiration	non-essential	M. bovis : Mb1295; M. leprae : ML1111; M. marinum : MMAR_4173; M. smegmatis : MSMEG_5018;	0.62	19	117	P9WMU9	http://www.matrixscience.com/cgi/protein_view.pl?file=..%2Fdata%2F20171119%2FFTmtlGcOS.dat&hit=51&db_idx=1	54	N/D	decrease
Probable pyridoxamine 5'-phosphate oxidase PdxH (PNP/PMP oxidase) (pyridoxinephosphate oxidase) (PNPOX) (pyridoxine 5'-phosphate oxidase)	pdxH	Rv2607	Involved in biosynthesis of pyridoxine (vitamin B6) and pyridoxal phosphate. Oxidize PNP and PMP into pyridoxal 5'-phosphate (PLP)[catalytic activity: pyridoxamine 5'-phosphate + H(2)O + O(2) = pyridoxal 5'-phosphate + NH(3) + H(2)O(2)].	25186.3	5.3856	intermediary metabolism and respiration	non-essential	M. bovis : Mb2639; M. leprae : ML2131; M. marinum : MMAR_4642; M. smegmatis : MSMEG_5675;	0.62	12	90	P9WIJ1	http://www.matrixscience.com/cgi/protein_view.pl?file=..%2Fdata%2F20171119%2FFTmtlnEaO.dat&hit=22&db_idx=1	55	N/D	decrease
Secreted MPT51/MPB51 antigen protein FbpD (MPT51/MPB51 antigen 85 complex C) (AG58C) (mycolyl transferase 85C) (fibronectin-binding protein C) (85C)	fbpD	Rv3803c	Involved in cell wall mycoloylation. Proteins of the antigen 85 complex are responsible for the high affinity of mycobacteria to fibronectin. Possesses a mycolyltransferase activity required for the biogenesis of trehalose dimycolate (cord factor), a dominant structure necessary for maintaining cell wall integrity.	31088.9	6.6315	lipid metabolism	non-essential	M. bovis : Mb3833c; M. leprae : ML0098; M. marinum : MMAR_5367; M. smegmatis : MSMEG_6396;	0.79	18	109	P9WQN7	http://www.matrixscience.com/cgi/protein_view.pl?file=..%2Fdata%2F20171119%2FFTmtlnEaO.dat&hit=1&db_idx=1	55	N/D	decrease
Probable glutamate N-acetyltransferase ArgJ	argJ	Rv1653	Arginine biosynthesis.	41115.3	4.4953	intermediary metabolism and respiration	essential	M. bovis : Mb1681; M. leprae : ML1407; M. marinum : MMAR_2463; M. smegmatis : MSMEG_3775;	0.77	12	169	P9WPZ3	http://www.matrixscience.com/cgi/protein_view.pl?file=..%2Fdata%2F20171119%2FFTmtlnEwm.dat&hit=1&db_idx=1	56	N/D	decrease
Conserved protein	Rv2004c	Rv2004c	Unknown	54422.5	6.2717	conserved hypotheticalsPrediction based on GO and InterPro: regulatory proteins (See Mazandu and Mulder, 2012)	essential	M. bovis : Mb2027c; M. marinum : MMAR_3476; M. smegmatis : MSMEG_3942;	0.39	14	104	P9WLN3	http://www.matrixscience.com/cgi/protein_view.pl?file=..%2Fdata%2F20171119%2FFTmtlnSnR.dat&hit=51&db_idx=1	56	N/D	decrease
Mce-family protein Mce1A	mce1A	Rv0169	Unknown, but thought to be involved in host cell invasion (entry and survival inside macrophages).	47786.4	4.948	virulence, detoxification, adaptation	non-essential	M. bovis : Mb0175; M. leprae : ML2589;	0.42	10	56	Q79FZ9	http://www.matrixscience.com/cgi/protein_view.pl?file=..%2Fdata%2F20171119%2FFTmtlGcTO.dat&hit=51&db_idx=1	57	N/D	decrease
Probable diaminopimelate epimerase DapF (DAP epimerase)	dapF	Rv2726c	Involved in biosynthesis of lysine from aspartate semialdehyde (at the sixth step) [catalytic activity: ll-2,6-diaminoheptanedioate = MESO-diaminoheptanedioate].	29697.6	4.8154	intermediary metabolism and respiration	essential	M. bovis : Mb2745c; M. leprae : ML0996; M. marinum : MMAR_1987; M. smegmatis : MSMEG_2735;	0.42	12	72	P9WP19	http://www.matrixscience.com/cgi/protein_view.pl?file=..%2Fdata%2F20171119%2FFTmtlnYET.dat&hit=51&db_idx=1	58	N/D	decrease
Probable polyketide synthase Pks15	pks15	Rv2947c	Polyketide synthase possibly involved in lipid synthesis	51669.8	4.6466	lipid metabolism	non-essential	M. bovis : Mb2971c; M. leprae : ML0135;	0.46	13	53	P96284	http://www.matrixscience.com/cgi/protein_view.pl?file=..%2Fdata%2F20171119%2FFTmtlnSaS.dat&hit=52&db_idx=1	58	N/D	decrease
Possible S-adenosylmethionine-dependent methyltransferase	Rv3767c	Rv3767c	Possible methyltransferase	34723.2	4.6961	lipid metabolism	essential	M. bovis : Mb3793c; M. leprae : ML0123; M. marinum : MMAR_5323;	0.69	11	72	P9WFH5	http://www.matrixscience.com/cgi/protein_view.pl?file=..%2Fdata%2F20171119%2FFTmtlnYET.dat&hit=52&db_idx=1	58	N/D	decrease
Possible enoyl-CoA hydratase EchA21 (enoyl hydrase) (unsaturated acyl-CoA hydratase) (crotonase)	echA21	Rv3774	Could possibly oxidize fatty acids using specific components [catalytic activity: (3S)-3-hydroxyacyl-CoA = trans-2(or 3)-enoyl-CoA + H(2)O].	29101.2	4.7532	lipid metabolism	non-essential	M. bovis : Mb3803; M. leprae : ML0120; M. marinum : MMAR_5329; M. smegmatis : MSMEG_6353;	0.83	21	178	P75019	http://www.matrixscience.com/cgi/protein_view.pl?file=..%2Fdata%2F20171119%2FFTmtlnYET.dat&hit=8&db_idx=1	58	N/D	decrease
Conserved protein	Rv0525	Rv0525	Function unknown	22212.1	6.721	conserved hypotheticals	essential	M. bovis : Mb0538; M. leprae : ML2413; M. marinum : MMAR_0871; M. smegmatis : MSMEG_0970;	0.64	8	78	O06391	http://www.matrixscience.com/cgi/protein_view.pl?file=..%2Fdata%2F20171119%2FFTmtlnEwR.dat&hit=51&db_idx=1	59	N/D	decrease
Probable molybdopterin biosynthesis protein MoeA1	moeA1	Rv0994	Involved in molybdenum cofactor biosynthesis: involved in the biosynthesis of a demolybdo-cofactor (molybdopterin), necessary for molybdo-enzymes.	44304.8	6.5273	intermediary metabolism and respiration	non-essential	M. bovis : Mb1021; M. leprae : ML0183; M. marinum : MMAR_4520; M. smegmatis : MSMEG_5470;	0.7	21	108	P9WJQ7	http://www.matrixscience.com/cgi/protein_view.pl?file=..%2Fdata%2F20171119%2FFTmtlGcmL.dat&hit=4&db_idx=1	59	N/D	decrease
Probable short-chain type dehydrogenase/reductase	Rv1144	Rv1144	Function unknown; supposedly involved in cellular metabolism.	25787.8	6.5454	intermediary metabolism and respiration	non-essential	M. bovis : Mb1176; M. leprae : ML0970; M. marinum : MMAR_4307; M. smegmatis : MSMEG_5183;	0.9	26	331	P9WGQ7	http://www.matrixscience.com/cgi/protein_view.pl?file=..%2Fdata%2F20171119%2FFTmtlnEwR.dat&hit=1&db_idx=1	59	N/D	decrease
TRK system potassium uptake protein CeoB	ceoB	Rv2691	Part of a potassium transport system.	24239.5	6.2851	cell wall and cell processes	non-essential	M. bovis : Mb2710; M. marinum : MMAR_2023; M. smegmatis : MSMEG_2771;	0.64	13	127	I6XF25	http://www.matrixscience.com/cgi/protein_view.pl?file=..%2Fdata%2F20171119%2FFTmtlnEwR.dat&hit=50&db_idx=1	59	N/D	decrease
Probable lipoprotein aminopeptidase LpqL	lpqL	Rv0418	Function unknown; hydrolyzes peptides and/or proteins.	52042.4	4.7813	cell wall and cell processes	non-essential	M. bovis : Mb0426; M. marinum : MMAR_0726; M. smegmatis : MSMEG_0806;	0.86	32	356	P96264	http://www.matrixscience.com/cgi/protein_view.pl?file=..%2Fdata%2F20171119%2FFTmtlnSwE.dat&hit=1&db_idx=1	60	N/D	decrease
Probable inosine-5'-monophosphate dehydrogenase GuaB1(imp dehydrogenase) (IMPDH) (IMPD)	guaB1	Rv1843c	Involved in GMP biosynthesis [catalytic activity: inosine 5'-phosphate + NAD+ + H2O = xanthosine 5'-phosphate + NADH]	49932.8	6.2957	intermediary metabolism and respiration	non-essential	M. bovis : Mb1874c; M. leprae : ML2066; M. marinum : MMAR_2717; M. smegmatis : MSMEG_3634;	0.82	37	446	P9WKI3	http://www.matrixscience.com/cgi/protein_view.pl?file=..%2Fdata%2F20171119%2FFTmtlnSER.dat&hit=1&db_idx=1	61	N/D	decrease
ESX-1 secretion-associated protein EspD	espD	Rv3614c	Function unknown	19802.5	3.7278	cell wall and cell processes	non-essential	M. bovis : Mb3644c; M. leprae : ML0407; M. marinum : MMAR_4168; M. smegmatis : MSMEG_0058;	0.94	16	246	P9WJD5	http://www.matrixscience.com/cgi/protein_view.pl?file=..%2Fdata%2F20171119%2FFTmtlnYeE.dat&hit=1&db_idx=1	62	N/D	decrease
Conserved alanine and glycine and valine rich protein	Rv2696c	Rv2696c	Function unknown	27216.7	5.0087	conserved hypotheticalsPrediction based on GO and InterPro: cell wall and cell processes (See Mazandu and Mulder, 2012)	essential	M. bovis : Mb2715c; M. leprae : ML1029; M. marinum : MMAR_2018; M. smegmatis : MSMEG_2766;	0.48	8	68	I6XF31	http://www.matrixscience.com/cgi/protein_view.pl?file=..%2Fdata%2F20171120%2FFTmtlGctt.dat&hit=51&db_idx=1	63	N/D	decrease
DNA gyrase (subunit B) GyrB (DNA topoisomerase (ATP-hydrolysing)) (DNA topoisomerase II) (type II DNA topoisomerase)	gyrB	Rv0005	DNA gyrase negatively supercoils closed circular double-stranded DNA in an ATP-dependent manner and also catalyzes the interconversion of other topological isomers of double-stranded DNA rings, including catenanes and knotted rings [catalytic activity: ATP-dependent breakage, passage and rejoining of double-stranded DNA].	74058.7	6.3474	information pathways	essential	M. bovis : Mb0005; M. leprae : ML0005; M. marinum : MMAR_0005; M. smegmatis : MSMEG_0005;	0.41	33	323	P9WG45	http://www.matrixscience.com/cgi/protein_view.pl?file=..%2Fdata%2F20171119%2FFTmtlGcSS.dat&hit=1&db_idx=1	64	N/D	decrease
Probable 5'-phosphoribosylglycinamide formyltransferase PurN (GART) (gar transformylase) (5'-phosphoribosylglycinamide transformylase)	purN	Rv0956	Involved in de novo purine biosynthesis (at the third step) [catalytic activity: 10-formyltetrahydrofolate + 5'-phosphoribosylglycinamide = tetrahydrofolate + 5'-phosphoribosyl-N-formylglycinamide].	22383.7	6.6316	intermediary metabolism and respiration	non-essential	M. bovis : Mb0981; M. leprae : ML0160; M. marinum : MMAR_4543; M. smegmatis : MSMEG_5516;	0.87	14	133	P9WHM5	http://www.matrixscience.com/cgi/protein_view.pl?file=..%2Fdata%2F20171119%2FFTmtlnEtT.dat&hit=51&db_idx=1	64	N/D	decrease
Possible methyltransferase (methylase)	Rv3342	Rv3342	Causes methylation	26608.6	6.783	intermediary metabolism and respiration	non-essential	M. bovis : Mb3374; M. leprae : ML0681; M. marinum : MMAR_1183; M. smegmatis : MSMEG_1650;	0.83	19	212	P9WK01	http://www.matrixscience.com/cgi/protein_view.pl?file=..%2Fdata%2F20171119%2FFTmtlnEtT.dat&hit=1&db_idx=1	64	N/D	decrease
Putative transferase	Rv1377c	Rv1377c	Function unknown; probably involved in cellular metabolism	22815.5	4.5791	intermediary metabolism and respiration	non-essential	M. bovis : Mb1412c; M. leprae : ML0529; M. smegmatis : MSMEG_3041;	0.83	17	176	P71805	http://www.matrixscience.com/cgi/protein_view.pl?file=..%2Fdata%2F20171119%2FFTmtlnYTL.dat&hit=2&db_idx=1	66	N/D	decrease
Conserved protein	Rv1732c	Rv1732c	Function unknown	19398.9	4.873	conserved hypotheticalsPrediction based on GO and InterPro: intermediary metabolism and respiration (See Mazandu and Mulder, 2012)	non-essential	M. bovis : Mb1761c; M. leprae : ML1418; M. marinum : MMAR_2937;	0.68	15	110	P71990	http://www.matrixscience.com/cgi/protein_view.pl?file=..%2Fdata%2F20171119%2FFTmtlnYEm.dat&hit=1&db_idx=1	66	N/D	decrease
PPE family protein PPE38	PPE38	Rv2352c	Function unknown	37354.9	4.1163	PE/PPEPrediction based on GO and InterPro: cell wall and cell processes (See Mazandu and Mulder, 2012)	essential	M. leprae : ML0828; M. marinum : MMAR_3661;	0.39	7	78	P9WHZ9	http://www.matrixscience.com/cgi/protein_view.pl?file=..%2Fdata%2F20171119%2FFTmtlGcTT.dat&hit=1&db_idx=1	66	N/D	decrease
Conserved protein	Rv2417c	Rv2417c	Function unknown	28455.7	6.5076	conserved hypotheticalsPrediction based on GO and InterPro: intermediary metabolism and respiration (See Mazandu and Mulder, 2012)	non-essential	M. bovis : Mb2440c; M. leprae : ML1451; M. marinum : MMAR_3745; M. smegmatis : MSMEG_4577;	0.56	10	79	P9WP05	http://www.matrixscience.com/cgi/protein_view.pl?file=..%2Fdata%2F20171119%2FFTmtlnEnm.dat&hit=51&db_idx=1	67	N/D	decrease
Universal stress protein family protein	Rv2624c	Rv2624c	Function unknown	29400.5	6.4387	virulence, detoxification, adaptation	non-essential	M. bovis : Mb2657c; M. marinum : MMAR_2076; M. smegmatis : MSMEG_3939;	0.91	27	273	P9WFD5	http://www.matrixscience.com/cgi/protein_view.pl?file=..%2Fdata%2F20171119%2FFTmtlnEnm.dat&hit=2&db_idx=1	67	N/D	decrease
Probable NADH dehydrogenase I (chain I) NuoI (NADH-ubiquinone oxidoreductase chain I)	nuoI	Rv3153	Involved in aerobic|anaerobic respiration [catalytic activity: NADH + ubiquinone = NAD(+) + ubiquinol].	23434.4	6.8817	intermediary metabolism and respiration	non-essential	M. bovis : Mb3177; M. marinum : MMAR_1475; M. smegmatis : MSMEG_2055;	0.77	10	61	P9WJG9	http://www.matrixscience.com/cgi/protein_view.pl?file=..%2Fdata%2F20171119%2FFTmtlnEnm.dat&hit=53&db_idx=1	67	N/D	decrease
Possible CoA-transferase (beta subunit)	Rv3552	Rv3552	Function unknown. Probable subunit of a CoA-transferase composed of Rv3551|MTCY03C7.05c and Rv3552|MTCY03C7.03c.	27360.9	6.3969	intermediary metabolism and respiration	essential	M. bovis : Mb3582; M. marinum : MMAR_5041; M. smegmatis : MSMEG_6003;	0.61	10	62	P9WPV9	http://www.matrixscience.com/cgi/protein_view.pl?file=..%2Fdata%2F20171119%2FFTmtlnEnm.dat&hit=52&db_idx=1	67	N/D	decrease
Probable acetyl-CoA acyltransferase FadA2 (3-ketoacyl-CoA thiolase) (beta-ketothiolase)	fadA2	Rv0243	Function unknown, but involved in lipid degradation [catalytic activity: acyl-CoA + acetyl-CoA = CoA + 3-oxoacyl-CoA].	46075.2	6.6351	lipid metabolism	non-essential	M. bovis : Mb0249; M. leprae : ML2564; M. marinum : MMAR_0504; M. smegmatis : MSMEG_0373;	0.58	23	257	O86361	http://www.matrixscience.com/cgi/protein_view.pl?file=..%2Fdata%2F20171119%2FFTmtlnSeS.dat&hit=1&db_idx=1	69	N/D	decrease
Conserved protein YfiH	yfiH	Rv2149c	Unknown	25946.5	6.6748	conserved hypotheticalsPrediction based on GO and InterPro: cell wall and cell processes (See Mazandu and Mulder, 2012)	non-essential	M. bovis : Mb2173c; M. leprae : ML0918; M. marinum : MMAR_3189; M. smegmatis : MSMEG_4221;	0.85	20	163	P9WKD5	http://www.matrixscience.com/cgi/protein_view.pl?file=..%2Fdata%2F20171119%2FFTmtlnEnt.dat&hit=51&db_idx=1	70	N/D	decrease
Pyruvate dehydrogenase E1 component AceE (pyruvate decarboxylase) (pyruvate dehydrogenase) (pyruvic dehydrogenase)	aceE	Rv2241	Involved in energy metabolism; contributes to acetyl-CoA production as part of pyruvate dehydrogenase complex [catalytic activity: pyruvate + lipoamide = S-acetyl-dihydro-lipoamide + CO(2)].	100185	5.8398	intermediary metabolism and respiration	essential	M. bovis : Mb2265; M. leprae : ML1651; M. marinum : MMAR_3334; M. smegmatis : MSMEG_4323;	0.42	14	85	P9WIS9	http://www.matrixscience.com/cgi/protein_view.pl?file=..%2Fdata%2F20171119%2FFTmtlnuOT.dat&hit=21&db_idx=1	71	N/D	decrease
Transcriptional regulatory protein	Rv0818	Rv0818	Involved in transcriptional mechanism.	27579.4	5.0354	regulatory proteins	non-essential	M. bovis : Mb0841; M. leprae : ML2194; M. marinum : MMAR_4865; M. smegmatis : MSMEG_5784;	0.7	11	85	O53830	http://www.matrixscience.com/cgi/protein_view.pl?file=..%2Fdata%2F20171119%2FFTmtlnEah.dat&hit=48&db_idx=1	72	N/D	decrease
Anchored-membrane serine/threonine-protein kinase PknF (protein kinase F) (STPK F)	pknF	Rv1746	Involved in signal transduction (via phosphorylation). Thought to be involved in membrane transport. Phosphorylates the peptide substrate myelin basic protein (MBP) at serine and threonine residues [catalytic activity: ATP + a protein = ADP + a phosphoprotein].	50668.1	5.8274	regulatory proteins	non-essential	M. bovis : Mb1775; M. leprae : ML1386; M. marinum : MMAR_2606; M. smegmatis : MSMEG_3677;	0.52	27	291	P9WI75	http://www.matrixscience.com/cgi/protein_view.pl?file=..%2Fdata%2F20171119%2FFTmtlGcES.dat&hit=1&db_idx=1	72	N/D	decrease
Probable glycerol kinase GlpK (ATP:glycerol 3-phosphotransferase) (glycerokinase) (GK)	glpK	Rv3696c	Acts in rate-limiting step in glycerol utilization. Key enzyme in the regulation of glycerol uptake and metabolism [catalytic activity: ATP + glycerol = ADP + glycerol 3-phosphate].	55827.8	4.6865	intermediary metabolism and respiration	non-essential	M. bovis : Mb3721c, Mb3722c; M. leprae : ML2314; M. marinum : MMAR_5208; M. smegmatis : MSMEG_6229;	0.52	18	79	P9WPK1	http://www.matrixscience.com/cgi/protein_view.pl?file=..%2Fdata%2F20171119%2FFTmtlnumL.dat&hit=52&db_idx=1	72	N/D	decrease
Probable aminotransferase	Rv0075	Rv0075	Function unknown; probably involved in cellular metabolism.	42766	5.0095	intermediary metabolism and respiration	non-essential	M. bovis : Mb0077; M. leprae : ML1108;	0.42	10	80	O53620	http://www.matrixscience.com/cgi/protein_view.pl?file=..%2Fdata%2F20171119%2FFTmtlnunL.dat&hit=29&db_idx=1	73	N/D	decrease
Probable citrate synthase II CitA	citA	Rv0889c	Involved in tricarboxylic acid cycle (KREBS cycle) [catalytic activity: citrate + CoA = acetyl-CoA + H2O + oxaloacetate].	40146.8	5.2839	intermediary metabolism and respiration	non-essential	M. bovis : Mb0913c; M. leprae : ML2132; M. marinum : MMAR_4643; M. smegmatis : MSMEG_5676;	0.3	9	76	P9WPD3	http://www.matrixscience.com/cgi/protein_view.pl?file=..%2Fdata%2F20171120%2FFTmtlGctS.dat&hit=52&db_idx=1	73	N/D	decrease
Probable 6-phosphogluconolactonase DevB (6PGL)	devB	Rv1445c	Involved in pentose phosphate pathway. Hydrolysis of 6-phosphogluconolactone to 6- phosphogluconate. [catalytic activity: 6-phospho-D-glucono-1,5-lactone + H(2)O = 6- phospho-D-gluconate]	25772.2	5.0485	intermediary metabolism and respiration	non-essential	M. bovis : Mb1480c; M. leprae : ML0579; M. marinum : MMAR_2250; M. smegmatis : MSMEG_3099;	0.63	18	172	P9WQP5	http://www.matrixscience.com/cgi/protein_view.pl?file=..%2Fdata%2F20171119%2FFTmtlnEae.dat&hit=1&db_idx=1	73	N/D	decrease
Possible magnesium chelatase	Rv2850c	Rv2850c	Function unknown; possibly introduces a magnesium ion into specific substrate/compound.	66955	8.5059	intermediary metabolism and respiration	non-essential	M. bovis : Mb2875c; M. leprae : ML1566; M. marinum : MMAR_1883; M. smegmatis : MSMEG_2615;	0.58	19	144	P9WPR3	http://www.matrixscience.com/cgi/protein_view.pl?file=..%2Fdata%2F20171119%2FFTmtlGctO.dat&hit=3&db_idx=1	73	N/D	decrease
Probable D-alanine--D-alanine ligase DdlA (D-alanylalanine synthetase) (D-ala-D-ala ligase)	ddlA	Rv2981c	Involved in cell wall formation. Along with alanine racemase, it MAKES up the D-alanine branch of the peptidoglycan biosynthetic route. [catalytic activity: ATP + D-alanine + D-alanine = ADP + phosphate + D-alanyl-D-alanine].	39678.2	5.1381	cell wall and cell processes	essential	M. bovis : Mb3005c; M. leprae : ML1678; M. marinum : MMAR_1733; M. smegmatis : MSMEG_2395;	0.52	14	112	P9WP31	http://www.matrixscience.com/cgi/protein_view.pl?file=..%2Fdata%2F20171120%2FFTmtlGctS.dat&hit=2&db_idx=1	73	N/D	decrease
Conserved protein	Rv3099c	Rv3099c	Function unknown	30475.7	5.0154	conserved hypotheticalsPrediction based on GO and InterPro: cell wall and cell processes (See Mazandu and Mulder, 2012)	essential	M. bovis : Mb3126c; M. leprae : ML0672; M. marinum : MMAR_1537;	0.33	7	47	O05777	http://www.matrixscience.com/cgi/protein_view.pl?file=..%2Fdata%2F20171119%2FFTmtlnYEO.dat&hit=53&db_idx=1	74	N/D	decrease
Probable respiratory nitrate reductase (beta chain) NarH	narH	Rv1162	Nitrate reduction [catalytic activity: nitrite + acceptor = nitrate + reduced acceptor].	62037.8	6.1997	intermediary metabolism and respiration	non-essential	M. bovis : Mb1194; M. leprae : ML1501; M. smegmatis : MSMEG_5139;	0.58	32	216	O06560	http://www.matrixscience.com/cgi/protein_view.pl?file=..%2Fdata%2F20171119%2FFTmtlGcEO.dat&hit=1&db_idx=1	75	N/D	decrease
Probable 1-deoxy-D-xylulose 5-phosphate synthase Dxs1 (1-deoxyxylulose-5-phosphate synthase) (DXP synthase) (DXPS)	dxs1	Rv2682c	Involved in the deoxyxylulose-5-phosphate pathway (DXP) of isoprenoidbiosynthesis (at the first step), and in the biosynthetic pathway to thiamine and pyridoxol (at the first step). Catalyzes the acyloin condensation reaction between atoms 2 and 3 of pyruvate and glyceraldehyde 3-phosphate to yield 1-deoxy-D-xylulose-5-phosphate (DXP).	67885.4	6.3449	intermediary metabolism and respiration	essential	M. bovis : Mb2701c; M. leprae : ML1038; M. marinum : MMAR_2032; M. smegmatis : MSMEG_2776;	0.47	24	120	P9WNS3	http://www.matrixscience.com/cgi/protein_view.pl?file=..%2Fdata%2F20171119%2FFTmtlGcEO.dat&hit=51&db_idx=1	75	N/D	decrease
Acetolactate synthase (large subunit) IlvB1 (acetohydroxy-acid synthase)	ilvB1	Rv3003c	Involved in valine and isoleucine biosynthesis (at the first step) [catalytic activity: 2-acetolactate + CO(2) = 2 pyruvate].	66090.7	6.5098	intermediary metabolism and respiration	essential	M. bovis : Mb3028c; M. leprae : ML1696; M. marinum : MMAR_1710; M. smegmatis : MSMEG_2372;	0.56	21	89	P9WG41	http://www.matrixscience.com/cgi/protein_view.pl?file=..%2Fdata%2F20171119%2FFTmtlGcEO.dat&hit=53&db_idx=1	75	N/D	decrease
Two component response transcriptional regulatory protein PrrA	prrA	Rv0903c	Transcriptional regulator part of the two component regulatory system PRRA/PRRB. Thought to be involved in the environmental adaptation, specifically in an early phase of the intracellular growth.	25253.9	4.7448	regulatory proteins	essential	M. bovis : Mb0927c; M. leprae : ML2123; M. marinum : MMAR_4633; M. smegmatis : MSMEG_5662;	0.63	8	66	P9WGM1	http://www.matrixscience.com/cgi/protein_view.pl?file=..%2Fdata%2F20171119%2FFTmtlnYOt.dat&hit=52&db_idx=1	76	N/D	decrease
Probable two-component system transcriptional regulator	Rv1626	Rv1626	Sensor part of a two component regulatory system	22669.2	4.7423	regulatory proteins	essential	M. bovis : Mb1652; M. leprae : ML1286; M. smegmatis : MSMEG_3246;	0.9	26	212	P9WGM3	http://www.matrixscience.com/cgi/protein_view.pl?file=..%2Fdata%2F20171119%2FFTmtlnYOt.dat&hit=1&db_idx=1	76	N/D	decrease
Probable alanine rich hydrolase	Rv2765	Rv2765	Function unknown; probably involved in cellular metabolism.	26159.5	4.9122	intermediary metabolism and respiration	non-essential	M. bovis : Mb2787; M. leprae : ML1520; M. marinum : MMAR_1955; M. smegmatis : MSMEG_2669;	0.76	17	126	I6XF92	http://www.matrixscience.com/cgi/protein_view.pl?file=..%2Fdata%2F20171119%2FFTmtlnYOt.dat&hit=51&db_idx=1	76	N/D	decrease
Probable succinyl-diaminopimelate desuccinylase DapE	dapE	Rv1202	Involved in biosynthesis of diaminopimelate and lysine from aspartate semialdehyde (at the fifth step) [catalytic activity: N-succinyl-ll-2,6-diaminoheptanedioate + H2O = succinate + ll-2,6-diaminoheptanedioate]	37241	5.2314	intermediary metabolism and respiration	essential	M. bovis : Mb1234; M. leprae : ML1059; M. marinum : MMAR_4235; M. smegmatis : MSMEG_5103;	0.4	10	70	P9WHS9	http://www.matrixscience.com/cgi/protein_view.pl?file=..%2Fdata%2F20171119%2FFTmtlnunt.dat&hit=52&db_idx=1	77	N/D	decrease
Conserved protein	Rv2226	Rv2226	Unknown	56333.2	6.5248	conserved hypotheticalsPrediction based on GO and InterPro: cell wall and cell processes (See Mazandu and Mulder, 2012)	non-essential	M. bovis : Mb2250; M. leprae : ML1636; M. marinum : MMAR_3301; M. smegmatis : MSMEG_4302;	0.45	16	84	P9WLH9	http://www.matrixscience.com/cgi/protein_view.pl?file=..%2Fdata%2F20171119%2FFTmtlGcSR.dat&hit=51&db_idx=1	77	N/D	decrease
ESX conserved component EccCb1. ESX-1 type VII secretion system protein.	eccCb1	Rv3871	Function unknown	64560.8	6.646	cell wall and cell processes	essential	M. bovis : Mb3901; M. leprae : ML0052c; M. marinum : MMAR_5446;	0.7	47	366	P9WNB1	http://www.matrixscience.com/cgi/protein_view.pl?file=..%2Fdata%2F20171119%2FFTmtlGcSR.dat&hit=1&db_idx=1	77	N/D	decrease
Transmembrane serine/threonine-protein kinase D PknD (protein kinase D) (STPK D)	pknD	Rv0931c	Involved in signal transduction (via phosphorylation). Thought to regulate phosphate transport. Can phosphorylate the peptide substrate myelin basic protein (MBP) at serine and threonine residues. Can be autophosphorylated on threonine residues [catalytic activity: ATP + a protein = ADP + a phosphoprotein].	69513.2	5.6353	regulatory proteins	non-essential	M. bovis : Mb0954c, Mb0955c; M. leprae : ML0743; M. marinum : MMAR_4577;	0.64	15	116	P9WI79	http://www.matrixscience.com/cgi/protein_view.pl?file=..%2Fdata%2F20171119%2FFTmtlnEtL.dat&hit=51&db_idx=1	78	N/D	decrease
Probable Mrp-related protein Mrp	mrp	Rv1229c	Unknown: thought to be a ATP-binding protein.	41063.3	6.6416	intermediary metabolism and respiration	essential	M. bovis : Mb1261c; M. leprae : ML1080; M. marinum : MMAR_4212; M. smegmatis : MSMEG_5068;	0.76	31	273	P9WJN7	http://www.matrixscience.com/cgi/protein_view.pl?file=..%2Fdata%2F20171119%2FFTmtlnEtL.dat&hit=10&db_idx=1	78	N/D	decrease
Conserved hypothetical protein	Rv3292	Rv3292	Function unknown	45332	5.3225	conserved hypotheticalsPrediction based on GO and InterPro: intermediary metabolism and respiration (See Mazandu and Mulder, 2012)	non-essential	M. bovis : Mb3320; M. leprae : ML0719; M. marinum : MMAR_1241;	0.76	22	150	P9WL01	http://www.matrixscience.com/cgi/protein_view.pl?file=..%2Fdata%2F20171120%2FFTmtlGctE.dat&hit=6&db_idx=1	78	N/D	decrease
Probable methanol dehydrogenase transcriptional regulatory protein MoxR2	moxR2	Rv3692	Involved in transcriptional mechanism; regulates methanol dehydrogenase.	37904.4	5.4253	regulatory proteins	non-essential	M. bovis : Mb3717; M. marinum : MMAR_5202; M. smegmatis : MSMEG_6219;	0.76	20	51	I6YGX9	http://www.matrixscience.com/cgi/protein_view.pl?file=..%2Fdata%2F20171120%2FFTmtlGctE.dat&hit=52&db_idx=1	78	N/D	decrease
Probable N-acetyl-gamma-glutamyl-phoshate reductase ArgC	argC	Rv1652	Involved in arginine biosynthesis (at the third step) [catalytic activity: N-acetyl-L-glutamate 5-semialdehyde + NADP(+) + phosphate = N-acetyl-5-glutamyl phosphate + NADPH].	36304.3	6.7036	intermediary metabolism and respiration	essential	M. bovis : Mb1680; M. leprae : ML1406; M. marinum : MMAR_2462; M. smegmatis : MSMEG_3776;	0.86	17	161	P9WPZ9	http://www.matrixscience.com/cgi/protein_view.pl?file=..%2Fdata%2F20171119%2FFTmtlnEte.dat&hit=3&db_idx=1	79	N/D	decrease
Probable oxidoreductase	Rv3777	Rv3777	Function unknown; probably involved in cellular metabolism.	33931.3	6.6774	intermediary metabolism and respiration	non-essential	M. bovis : Mb3806; M. leprae : ML0118; M. marinum : MMAR_5332; M. smegmatis : MSMEG_6362;	0.59	18	110	P72043	http://www.matrixscience.com/cgi/protein_view.pl?file=..%2Fdata%2F20171119%2FFTmtlnEte.dat&hit=51&db_idx=1	79	N/D	decrease
Conserved protein Acg	acg	Rv2032	Unknown. May have a role for bacteria within the host environment.	36559.3	5.2284	conserved hypotheticals	essential	M. bovis : Mb2058; M. smegmatis : MSMEG_3943, MSMEG_5246;	0.66	12	80	P9WIZ9	http://www.matrixscience.com/cgi/protein_view.pl?file=..%2Fdata%2F20171119%2FFTmtlnEaL.dat&hit=51&db_idx=1	80	N/D	decrease
Probable glutamyl-tRNA(GLN) amidotransferase (subunit B) GatB (Glu-ADT subunit B)	gatB	Rv3009c	Component of the translational apparatus. Furnishes a means for formation of correctly charged GLN-tRNA(GLN) through the transamidation of misacylated GLU- tRNA(GLN) in organisms which lack glutaminyl-tRNA synthetase. The reaction takes place in the presence of glutamine and ATP through an activated gamma-phospho-GLU-tRNA(GLN) [catalytic activity: ATP + L-glutamyl-tRNA(GLN) + L-glutamine = ADP + …	54632.9	4.8452	information pathways	non-essential	M. bovis : Mb3034c; M. leprae : ML1700; M. marinum : MMAR_1704; M. smegmatis : MSMEG_2367;	0.57	16	109	P9WN61	http://www.matrixscience.com/cgi/protein_view.pl?file=..%2Fdata%2F20171119%2FFTmtlnSat.dat&hit=51&db_idx=1	80	N/D	decrease
Probable exodeoxyribonuclease III protein XthA (exonuclease III) (EXO III) (AP endonuclease VI)	xthA	Rv0427c	Involved in base excision repair. Apurinic-apyrimidinic endonuclease. Supposed to remove the damaged DNA at cytosines and guanines by cleaving at the 3' side of the AP site by a beta-elimination reaction. Possibly exhibites 3'-5'-exonuclease, 3'-phosphomonoesterase, 3'-repair diesterase and ribonuclease H activities [catalytic activity: degradation of double-stranded DNA. It acts progressively in…	32108.3	5.0145	information pathways	essential	M. bovis : Mb0435c; M. leprae : ML1931; M. marinum : MMAR_0742; M. smegmatis : MSMEG_0829;	0.62	11	76	P96273	http://www.matrixscience.com/cgi/protein_view.pl?file=..%2Fdata%2F20171119%2FFTmtlnEtR.dat&hit=51&db_idx=1	81	N/D	decrease
Probable periplasmic oligopeptide-binding lipoprotein OppA	oppA	Rv1280c	Involved in active transport of oligopeptide across the membrane (import). This protein is a component of the oligopeptide permease, a binding protein-dependent transport system; it binds peptides up to five amino acids long with high affinity.	63444.5	7.0652	cell wall and cell processes	non-essential	M. bovis : Mb1311c; M. leprae : ML1121; M. marinum : MMAR_4139; M. smegmatis : MSMEG_4999;	0.69	30	217	P9WGU5	http://www.matrixscience.com/cgi/protein_view.pl?file=..%2Fdata%2F20171119%2FFTmtlnSam.dat&hit=22&db_idx=1	81	N/D	decrease
Probable thioredoxin reductase TrxB2 (TRXR) (TR)	trxB2	Rv3913	Enzyme that catalyse the reduction of disulphides by pyridine nucleotides through an enzyme disulphide and a flavin. Seems regulated by sigh (Rv3223c product). [catalytic activity: NADPH + oxidized thioredoxin = NADP(+) + reduced thioredoxin].	35643	5.2173	intermediary metabolism and respiration	essential	M. bovis : Mb3944; M. marinum : MMAR_5477; M. smegmatis : MSMEG_6933;	0.88	27	226	P9WHH1	http://www.matrixscience.com/cgi/protein_view.pl?file=..%2Fdata%2F20171119%2FFTmtlnEtR.dat&hit=1&db_idx=1	81	N/D	decrease
Probable signal recognition particle protein Ffh (fifty-four homolog) (SRP protein)	ffh	Rv2916c	Necessary for efficient export of extra-cytoplasmic proteins. Binds to the signal sequence when it emerges from the ribosomes.	54969.5	8.4695	cell wall and cell processes	essential	M. bovis : Mb2940c; M. leprae : ML1622; M. marinum : MMAR_1792; M. smegmatis : MSMEG_2430;	0.62	30	214	P9WGD7	http://www.matrixscience.com/cgi/protein_view.pl?file=..%2Fdata%2F20171120%2FFTmtlaSwT.dat&hit=1&db_idx=1	82	N/D	decrease
Chromosomal replication initiator protein DnaA	dnaA	Rv0001	Plays an important role in the initiation and regulation of chromosomal replication. Binds to the origin of replication; it binds specifically double-stranded DNA at a 9 bp consensus (DNAA box): 5'-TTATC(C/A)A(C/A)A-3'. DNAA binds to ATP and to acidic phospholipids. DNAA protein binds the origin of replication (oriC), ATP and ADP, and exhibited weak ATPase activity.	56548.6	5.3951	information pathways	essential	M. bovis : Mb0001; M. leprae : ML0001; M. marinum : MMAR_0001; M. smegmatis : MSMEG_6947;	0.61	20	122	P9WNW3	http://www.matrixscience.com/cgi/protein_view.pl?file=..%2Fdata%2F20171119%2FFTmtlGceS.dat&hit=51&db_idx=1	83	N/D	decrease
Alanine and proline rich secreted protein Apa (fibronectin attachment protein) (immunogenic protein MPT32) (antigen MPT-32) (45-kDa glycoprotein) (45/47 kDa antigen)	apa	Rv1860	Unknown (could mediate bacterial attachment to host cells).	32720.8	4.7048	cell wall and cell processes	non-essential	M. bovis : Mb1891; M. leprae : ML2055; M. marinum : MMAR_2737; M. smegmatis : MSMEG_3618;	0.6	11	132	P9WIR7	http://www.matrixscience.com/cgi/protein_view.pl?file=..%2Fdata%2F20171119%2FFTmtlnYwE.dat&hit=1&db_idx=1	84	N/D	decrease
Glutamate--cysteine ligase GshA (gamma-glutamylcysteine synthetase) (gamma-ECS) (GCS) (gamma-glutamyl-L-cysteine synthetase)	gshA	Rv3704c	Involved in glutathione biosynthesis (at the first step) [catalytic activity: ATP + L-glutamate + L-cysteine = ADP + orthophosphate + gamma-L-glutamyl-L-cysteine].	45795.2	4.5438	intermediary metabolism and respiration	non-essential	M. bovis : Mb3730c; M. leprae : ML2319; M. marinum : MMAR_5215; M. smegmatis : MSMEG_6250;	0.34	13	103	P9WPK7	http://www.matrixscience.com/cgi/protein_view.pl?file=..%2Fdata%2F20171119%2FFTmtlGcee.dat&hit=1&db_idx=1	84	N/D	decrease
Threonine synthase ThrC (ts)	thrC	Rv1295	Involved in threonine biosynthesis [catalytic activity: O-phospho-L-homoserine + H(2)O = L-threonine + phosphate]	37321.9	6.0906	intermediary metabolism and respiration	essential	M. bovis : Mb1327; M. leprae : ML1130; M. marinum : MMAR_4102; M. smegmatis : MSMEG_4956;	0.96	32	346	P9WG59	http://www.matrixscience.com/cgi/protein_view.pl?file=..%2Fdata%2F20171119%2FFTmtlnEtt.dat&hit=2&db_idx=1	88	N/D	decrease
Possible oxidoreductase	Rv0097	Rv0097	Function unknown; probably involved in cellular metabolism.	32641.3	6.5767	intermediary metabolism and respiration	non-essential	M. bovis : Mb0100; M. leprae : ML1992; M. marinum : MMAR_0260;	0.43	9	65	P9WG83	http://www.matrixscience.com/cgi/protein_view.pl?file=..%2Fdata%2F20171119%2FFTmtlnEtE.dat&hit=51&db_idx=1	89	N/D	decrease
Probable sugar-transport ATP-binding protein ABC transporter SugC	sugC	Rv1238	Involved in active transport of sugar across the membrane (import). Responsible for energy coupling to the transport system.	42915.2	6.0155	cell wall and cell processes	non-essential	M. bovis : Mb1270; M. leprae : ML1089; M. marinum : MMAR_4203; M. smegmatis : MSMEG_5058;	0.71	29	297	P9WQI3	http://www.matrixscience.com/cgi/protein_view.pl?file=..%2Fdata%2F20171119%2FFTmtlGcmm.dat&hit=1&db_idx=1	89	N/D	decrease
Probable alcohol dehydrogenase AdhA	adhA	Rv1862	Catalyzes the reversible oxidation of ethanol to acetaldehyde with the concomitant reduction of NAD	36631.7	6.5678	intermediary metabolism and respiration	non-essential	M. bovis : Mb1893; M. leprae : ML2053; M. smegmatis : MSMEG_3615;	0.58	11	129	P9WQC1	http://www.matrixscience.com/cgi/protein_view.pl?file=..%2Fdata%2F20171119%2FFTmtlnEtE.dat&hit=50&db_idx=1	89	N/D	decrease
Unknown protein	Rv2305	Rv2305	Unknown	46124	5.757	conserved hypotheticalsPrediction based on GO and InterPro: lipid metabolism (See Mazandu and Mulder, 2012)	non-essential	M. bovis : Mb2327;	0.44	13	82	P9WLD1	http://www.matrixscience.com/cgi/protein_view.pl?file=..%2Fdata%2F20171119%2FFTmtlGcmm.dat&hit=51&db_idx=1	89	N/D	decrease
Mycobacterial proteasome ATPase Mpa	mpa	Rv2115c	Involved in proteasomal protein degradation	67401.1	4.6304	cell wall and cell processes	non-essential	M. bovis : Mb2139c; M. leprae : ML1316; M. marinum : MMAR_3091; M. smegmatis : MSMEG_3902;	0.66	37	448	P9WQN5	http://www.matrixscience.com/cgi/protein_view.pl?file=..%2Fdata%2F20171119%2FFTmtlnSwe.dat&hit=2&db_idx=1	90	N/D	decrease
Probable glycerol-3-phosphate dehydrogenase GlpD2	glpD2	Rv3302c	Involved in aerobic respiration and oxidation of glycerol. Reduces an acceptor and generates glycerone phosphate from Sn-glycerol 3-phosphate. Possibly play a role in metabolism of riboflavin, FAD,FMN [catalytic activity: SN-glycerol 3-phosphate + acceptor = glycerone phosphate + reduced acceptor].	62745.8	6.7279	intermediary metabolism and respiration	essential	M. bovis : Mb3330c; M. leprae : ML0713; M. marinum : MMAR_1225; M. smegmatis : MSMEG_1736;	0.41	19	198	P9WN79	http://www.matrixscience.com/cgi/protein_view.pl?file=..%2Fdata%2F20171119%2FFTmtlGcSm.dat&hit=1&db_idx=1	91	N/D	decrease
Probable methyltransferase	Rv1220c	Rv1220c	Function unknown; involved in cellular metabolism	22107.1	4.607	intermediary metabolism and respiration	non-essential	M. bovis : Mb1252c; M. leprae : ML1075; M. marinum : MMAR_4217; M. smegmatis : MSMEG_5073;	0.66	8	97	P9WJZ7	http://www.matrixscience.com/cgi/protein_view.pl?file=..%2Fdata%2F20171119%2FFTmtlnYOE.dat&hit=51&db_idx=1	92	N/D	decrease
Probable DNA polymerase I PolA	polA	Rv1629	Involved in post-incision events. In addition to DNA polymerase activity, this DNA polymerase exhibits 3' to 5' and 5' to 3' exonuclease activity [catalytic activity: N deoxynucleoside triphosphate = N diphosphate + {DNA}(N)].	98440	4.7864	information pathways	non-essential	M. bovis : Mb1655; M. leprae : ML1381; M. marinum : MMAR_2432; M. smegmatis : MSMEG_3839;	0.77	67	720	P9WNU5	http://www.matrixscience.com/cgi/protein_view.pl?file=..%2Fdata%2F20171119%2FFTmtlGcEm.dat&hit=2&db_idx=1	92	N/D	decrease
Conserved protein	Rv3699	Rv3699	Function unknown	24998.1	4.4397	conserved hypotheticals	non-essential	M. bovis : Mb3725; M. leprae : ML2316; M. smegmatis : MSMEG_6235;	0.91	11	131	O69667	http://www.matrixscience.com/cgi/protein_view.pl?file=..%2Fdata%2F20171119%2FFTmtlnYOO.dat&hit=1&db_idx=1	92	N/D	decrease
Probable alanyl-tRNA synthetase AlaS (alanine--tRNA ligase) (alanine translase) (ALARS)	alaS	Rv2555c	Involved in translation mechanism [catalytic activity: ATP + L-alanine + tRNA(ala) = AMP + pyrophosphate + L-alanyl-tRNA (ala)].	97324.8	5.2916	information pathways	essential	M. bovis : Mb2585c; M. leprae : ML0512; M. marinum : MMAR_2170; M. smegmatis : MSMEG_3025;	0.68	60	634	P9WFW7	http://www.matrixscience.com/cgi/protein_view.pl?file=..%2Fdata%2F20171119%2FFTmtlGcER.dat&hit=1&db_idx=1	93	N/D	decrease
Mce-family protein Mce1D	mce1D	Rv0172	Unknown, but thought to be involved in host cell invasion.	56498.4	4.7519	virulence, detoxification, adaptation	non-essential	M. bovis : Mb0178; M. leprae : ML2592; M. marinum : MMAR_0415; M. smegmatis : MSMEG_0137;	0.46	14	81	O07416	http://www.matrixscience.com/cgi/protein_view.pl?file=..%2Fdata%2F20171119%2FFTmtlnSwS.dat&hit=52&db_idx=1	95	N/D	decrease
Probable short-chain type dehydrogenase/reductase	Rv0927c	Rv0927c	Function unknown; possibly involved in cellular metabolism.	26745.7	5.6027	intermediary metabolism and respiration	essential	M. bovis : Mb0950c; M. leprae : ML2096; M. marinum : MMAR_4581; M. smegmatis : MSMEG_5584;	0.57	10	105	P9WGQ5	http://www.matrixscience.com/cgi/protein_view.pl?file=..%2Fdata%2F20171119%2FFTmtlnEaS.dat&hit=22&db_idx=1	95	N/D	decrease
Two component sensor histidine kinase DosT	dosT	Rv2027c	Sensor part of the two component regulatory system DEVR/DEVS/dost; O2, NO and CO are ligands, dost is inactive when bound to oxygen	62136.5	4.6203	regulatory proteins	non-essential	M. bovis : Mb2052c; M. smegmatis : MSMEG_5241;	0.52	21	86	P9WGK1	http://www.matrixscience.com/cgi/protein_view.pl?file=..%2Fdata%2F20171119%2FFTmtlnSwS.dat&hit=51&db_idx=1	95	N/D	decrease
Conserved protein	Rv0356c	Rv0356c	Function unknown	22878.9	5.2499	conserved hypotheticals	non-essential	M. bovis : Mb0363c; M. leprae : ML0279; M. marinum : MMAR_0681; M. smegmatis : MSMEG_0760;	0.69	11	100	O06307	http://www.matrixscience.com/cgi/protein_view.pl?file=..%2Fdata%2F20171119%2FFTmtlnYSS.dat&hit=16&db_idx=1	96	N/D	decrease
Probable ribonuclease III Rnc (RNase III)	rnc	Rv2925c	Digests double-stranded RNA. Involved in the processing of ribosomal RNA precursors and of some mRNAs [catalytic activity: endonucleolytic cleavage to 5'-phosphomonoester].	25398.9	5.137	information pathways	essential	M. leprae : ML1659; M. marinum : MMAR_1782; M. smegmatis : MSMEG_2418;	0.86	16	111	P9WH03	http://www.matrixscience.com/cgi/protein_view.pl?file=..%2Fdata%2F20171119%2FFTmtlnYSS.dat&hit=1&db_idx=1	96	N/D	decrease
Probable preprotein translocase SecA1 1 subunit	secA1	Rv3240c	Involved in protein export. Interacts with the SECY/SECE subunits. SECA has a central role in coupling the hydrolysis of ATP to the transfer of PRE-secretory periplasmic and outer membrane proteins across the membrane.	105990	5.0853	cell wall and cell processes	essential	M. bovis : Mb3268c; M. leprae : ML0779; M. marinum : MMAR_1305; M. smegmatis : MSMEG_1881;	0.67	71	635	P9WGP5	http://www.matrixscience.com/cgi/protein_view.pl?file=..%2Fdata%2F20171119%2FFTmtlGceO.dat&hit=1&db_idx=1	96	N/D	decrease
Conserved protein	Rv0813c	Rv0813c	Function unknown	23868.3	4.6202	conserved hypotheticalsPrediction based on GO and InterPro: cell wall and cell processes (See Mazandu and Mulder, 2012)	non-essential	M. bovis : Mb0836c; M. leprae : ML2200; M. marinum : MMAR_4871; M. smegmatis : MSMEG_5792;	0.68	9	80	P9WFG9	http://www.matrixscience.com/cgi/protein_view.pl?file=..%2Fdata%2F20171119%2FFTmtlnYTt.dat&hit=51&db_idx=1	97	N/D	decrease
Conserved protein	Rv2114	Rv2114	Unknown	22774.7	4.8125	conserved hypotheticals	non-essential	M. bovis : Mb2138; M. leprae : ML1317;	0.68	8	66	O33249	http://www.matrixscience.com/cgi/protein_view.pl?file=..%2Fdata%2F20171119%2FFTmtlnYTt.dat&hit=52&db_idx=1	97	N/D	decrease
Conserved alanine rich protein	Rv2728c	Rv2728c	Function unknown	23455.7	4.6864	conserved hypotheticalsPrediction based on GO and InterPro: intermediary metabolism and respiration (See Mazandu and Mulder, 2012)	non-essential	M. bovis : Mb2747c; M. leprae : ML0994; M. marinum : MMAR_1985; M. smegmatis : MSMEG_2733;	0.81	11	130	I6X579	http://www.matrixscience.com/cgi/protein_view.pl?file=..%2Fdata%2F20171119%2FFTmtlnYTt.dat&hit=1&db_idx=1	97	N/D	decrease
Probable cell division protein FtsY (SRP receptor) (signal recognition particle receptor)	ftsY	Rv2921c	Probably involved in the reception and insertion of a subset of proteins at the membrane: possibly membrane receptor for FFH|Rv2916c.	43999.2	4.971	cell wall and cell processes	non-essential	M. bovis : Mb2945c; M. leprae : ML1628; M. marinum : MMAR_1786; M. smegmatis : MSMEG_2424;	0.64	17	151	P9WGD9	http://www.matrixscience.com/cgi/protein_view.pl?file=..%2Fdata%2F20171119%2FFTmtlnSnO.dat&hit=1&db_idx=1	97	N/D	decrease
Probable conserved secreted protein TB22.2	TB22.2	Rv3036c	Unknown	24406.7	5.058	cell wall and cell processes	non-essential	M. bovis : Mb3062c; M. leprae : ML1721; M. marinum : MMAR_1665; M. smegmatis : MSMEG_2331;	0.6	10	90	I6YF08	http://www.matrixscience.com/cgi/protein_view.pl?file=..%2Fdata%2F20171119%2FFTmtlnYTt.dat&hit=37&db_idx=1	97	N/D	decrease
Putative ferredoxin reductase	Rv0688	Rv0688	Ferredoxins are iron-sulfur proteins that transfer electrons in a wide variety of metabolic reactions.	43017.8	4.6712	intermediary metabolism and respiration	non-essential	M. bovis : Mb0707; M. leprae : ML1874; M. marinum : MMAR_1017; M. smegmatis : MSMEG_1416;	0.76	27	251	P95034	http://www.matrixscience.com/cgi/protein_view.pl?file=..%2Fdata%2F20171119%2FFTmtlnYnR.dat&hit=1&db_idx=1	99	N/D	decrease
Conserved protein	Rv0571c	Rv0571c	Function unknown	46655.3	5.4792	conserved hypotheticals	essential	M. bovis : Mb0586c; M. leprae : ML2106;	0.69	14	64	P9WHK1	http://www.matrixscience.com/cgi/protein_view.pl?file=..%2Fdata%2F20171119%2FFTmtlnSTO.dat&hit=53&db_idx=1	100	N/D	decrease
Probable homoserine dehydrogenase ThrA	thrA	Rv1294	Involved in the conversion of L-aspartate to homoserine (third step). Homoserine participates in the biosynthesis of threonine and then isoleucine and in the biosynthesis of methionine [catalytic activity: L-homoserine + NAD(P)(+) = L-aspartate 4-semialdehyde + NAD(P)H.]	45520.7	4.5009	intermediary metabolism and respiration	essential	M. bovis : Mb1326; M. leprae : ML1129; M. marinum : MMAR_4103; M. smegmatis : MSMEG_4957;	0.67	17	150	P9WPX1	http://www.matrixscience.com/cgi/protein_view.pl?file=..%2Fdata%2F20171119%2FFTmtlnSwR.dat&hit=47&db_idx=1	100	N/D	decrease
Probable conserved ATP-binding protein ABC transporter	Rv1463	Rv1463	Thought to be involved in active transport across the membrane. Responsible for energy coupling to the transport system.	28822.7	6.0805	cell wall and cell processes	essential	M. bovis : Mb1498; M. leprae : ML0595; M. marinum : MMAR_2268; M. smegmatis : MSMEG_3124;	0.85	23	169	O53154	http://www.matrixscience.com/cgi/protein_view.pl?file=..%2Fdata%2F20171119%2FFTmtlnEnE.dat&hit=43&db_idx=1	102	N/D	decrease
Conserved protein	Rv2135c	Rv2135c	Unknown	25122.4	6.024	conserved hypotheticalsPrediction based on GO and InterPro: intermediary metabolism and respiration (See Mazandu and Mulder, 2012)	non-essential	M. bovis : Mb2159c; M. leprae : ML1298; M. marinum : MMAR_3115; M. smegmatis : MSMEG_4193;	0.82	15	83	O06240	http://www.matrixscience.com/cgi/protein_view.pl?file=..%2Fdata%2F20171119%2FFTmtlnEnE.dat&hit=52&db_idx=1	102	N/D	decrease
Probable cystathionine beta-synthase Cbs (serine sulfhydrase) (beta-thionase) (hemoprotein H-450)	cbs	Rv1077	Thought to be involved in homocysteine transulfuration [catalytic activity: L-serine + L-homocysteine = cystathionine + H2O]	48635.2	4.942	intermediary metabolism and respiration	non-essential	M. bovis : Mb1106; M. leprae : ML2396; M. marinum : MMAR_4390; M. smegmatis : MSMEG_5270;	0.85	41	433	P9WP51	http://www.matrixscience.com/cgi/protein_view.pl?file=..%2Fdata%2F20171119%2FFTmtlnYtt.dat&hit=1&db_idx=1	103	N/D	decrease
P-hydroxybenzoyl-AMP ligase FadD22	fadD22	Rv2948c	Involved in biosynthesis of phenolic glycolipids (PGLs)	75198.2	4.8581	lipid metabolism	non-essential	M. leprae : ML0134; M. marinum : MMAR_1761;	0.46	22	92	P9WQ61	http://www.matrixscience.com/cgi/protein_view.pl?file=..%2Fdata%2F20171119%2FFTmtlGcEt.dat&hit=51&db_idx=1	103	N/D	decrease
Possible zinc-containing alcohol dehydrogenase NAD dependent AdhB	adhB	Rv0761c	Thought to catalyze the reversible oxidation of ethanol to acetaldehyde with the concomitant reduction of NAD. Probably acts on primary or secondary alcohols or hemiacetals [catalytic activity: an alcohol + NAD+ = an aldehyde or ketone + NADH].	39715.6	4.9263	intermediary metabolism and respiration	non-essential	M. bovis : Mb0784c; M. marinum : MMAR_4935; M. smegmatis : MSMEG_5866;	0.71	26	173	P9WQC7	http://www.matrixscience.com/cgi/protein_view.pl?file=..%2Fdata%2F20171119%2FFTmtlnYTO.dat&hit=1&db_idx=1	104	N/D	decrease
Probable transcription antitermination protein NusG	nusG	Rv0639	Influences transcription termination and antitermination. Acts as a component of the transcription complex, and interacts with the termination factor rho and RNA polymerase.	25414.5	4.4246	information pathways	essential	M. bovis : Mb0658; M. leprae : ML1906; M. marinum : MMAR_0972; M. smegmatis : MSMEG_1345;	0.54	19	274	P9WIU9	http://www.matrixscience.com/cgi/protein_view.pl?file=..%2Fdata%2F20171119%2FFTmtlnYOT.dat&hit=18&db_idx=1	105	N/D	decrease
Anti-sigma factor RskA (regulator of sigma K)	rskA	Rv0444c	Regulates negatively Rv0445c|SIGK	23883.1	5.808	information pathways	non-essential	M. bovis : Mb0452c; M. marinum : MMAR_0765;	0.83	18	126	P9WGX5	http://www.matrixscience.com/cgi/protein_view.pl?file=..%2Fdata%2F20171120%2FFTmtlGctR.dat&hit=1&db_idx=1	107	N/D	decrease
Probable ribulose-phosphate 3-epimerase Rpe (PPE) (R5P3E) (pentose-5-phosphate 3-epimerase)	rpe	Rv1408	Involved in the calvin cycle [catalytic activity: D-ribulose 5-phosphate = D-xylulose 5- phosphate]	24073.4	4.1833	intermediary metabolism and respiration	essential	M. bovis : Mb1443; M. leprae : ML0554; M. marinum : MMAR_2217; M. smegmatis : MSMEG_3066;	0.44	5	57	P9WI51	http://www.matrixscience.com/cgi/protein_view.pl?file=..%2Fdata%2F20171119%2FFTmtlnYTE.dat&hit=51&db_idx=1	107	N/D	decrease
Putative initiation inhibitor protein	Rv1708	Rv1708	Unknown; thought to be involved in cell process.	34362.4	6.4002	cell wall and cell processes	essential	M. bovis : Mb1735; M. leprae : ML1367; M. marinum : MMAR_2523; M. smegmatis : MSMEG_3743;	0.65	19	95	P9WLT1	http://www.matrixscience.com/cgi/protein_view.pl?file=..%2Fdata%2F20171120%2FFTmtlGctR.dat&hit=51&db_idx=1	107	N/D	decrease
Conserved protein similar to jag protein	Rv3920c	Rv3920c	Unknown	20558.6	4.0567	conserved hypotheticalsPrediction based on GO and InterPro: cell wall and cell processes (See Mazandu and Mulder, 2012)	non-essential	M. bovis : Mb3951c; M. leprae : ML2709; M. marinum : MMAR_5484; M. smegmatis : MSMEG_6941;	0.93	20	320	O53598	http://www.matrixscience.com/cgi/protein_view.pl?file=..%2Fdata%2F20171119%2FFTmtlnYTE.dat&hit=1&db_idx=1	107	N/D	decrease
Probable enoyl-CoA hydratase EchA1 (enoyl hydrase) (unsaturated acyl-CoA hydratase) (crotonase)	echA1	Rv0222	Could possibly oxidize fatty acids using specific components [catalytic activity: (3S)-3-hydroxyacyl-CoA = trans-2(or 3)-enoyl-CoA + H(2)O].	27280.3	4.7813	lipid metabolism	essential	M. marinum : MMAR_0465; M. smegmatis : MSMEG_2227;	0.94	28	196	P96404	http://www.matrixscience.com/cgi/protein_view.pl?file=..%2Fdata%2F20171119%2FFTmtlnYOe.dat&hit=1&db_idx=1	108	N/D	decrease
Probable indole-3-glycerol phosphate synthase TrpC	trpC	Rv1611	Tryptophan biosynthesis pathway (fourth step) [catalytic activity: 1-(2-carboxyphenylamino)-1-deoxy-D-ribulose 5-phosphate = 1-(indol-3-YL)glycerol 3-phosphate + CO(2) + H(2)O.]	28023.1	4.8613	intermediary metabolism and respiration	essential	M. bovis : Mb1637; M. leprae : ML1271; M. marinum : MMAR_2413; M. smegmatis : MSMEG_3219;	0.69	20	97	P9WFX7	http://www.matrixscience.com/cgi/protein_view.pl?file=..%2Fdata%2F20171119%2FFTmtlnYOe.dat&hit=43&db_idx=1	108	N/D	decrease
Probable uridylate kinase PyrH (UK) (uridine monophosphate kinase) (UMP kinase)	pyrH	Rv2883c	Uridine monophosphate kinase [catalytic activity: ATP + UMP = ADP + UDP].	27429.6	4.9285	intermediary metabolism and respiration	essential	M. bovis : Mb2907c; M. leprae : ML1591; M. marinum : MMAR_1826; M. smegmatis : MSMEG_2540;	0.92	29	202	P9WHK5	http://www.matrixscience.com/cgi/protein_view.pl?file=..%2Fdata%2F20171119%2FFTmtlnYmm.dat&hit=3&db_idx=1	108	N/D	decrease
Probable GcpE protein	gcpE	Rv2868c	Unknown. GCPE is an essential gene.	40450.3	4.9184	conserved hypotheticalsPrediction based on GO and InterPro: intermediary metabolism and respiration (See Mazandu and Mulder, 2012)	essential	M. bovis : Mb2893c; M. leprae : ML1581; M. marinum : MMAR_1838; M. smegmatis : MSMEG_2580;	0.75	23	139	P9WKG3	http://www.matrixscience.com/cgi/protein_view.pl?file=..%2Fdata%2F20171119%2FFTmtlnYmO.dat&hit=1&db_idx=1	109	N/D	decrease
Proteasome beta subunit PrcB; assembles with alpha subunit PrcA.	prcB	Rv2110c	Protein degradation	30273	4.4183	intermediary metabolism and respiration	essential	M. bovis : Mb2134c; M. leprae : ML1322; M. marinum : MMAR_3085; M. smegmatis : MSMEG_3895;	0.83	11	96	P9WHT9	http://www.matrixscience.com/cgi/protein_view.pl?file=..%2Fdata%2F20171119%2FFTmtlnYOO.dat&hit=46&db_idx=1	110	N/D	decrease
Probable L-aparaginase AnsA	ansA	Rv1538c	Conversion of asparagine to aspartate [catalytic activity: L-asparagine + H(2)O = L-aspartate + NH(3).]	32946.5	4.8327	intermediary metabolism and respiration	non-essential	M. bovis : Mb1565c; M. leprae : ML1198; M. marinum : MMAR_2360; M. smegmatis : MSMEG_3173;	0.54	12	57	P9WPX5	http://www.matrixscience.com/cgi/protein_view.pl?file=..%2Fdata%2F20171119%2FFTmtlnYmt.dat&hit=51&db_idx=1	111	N/D	decrease
Conserved protein	Rv1794	Rv1794	Function unknown	32399.6	4.644	conserved hypotheticalsPrediction based on GO and InterPro: cell wall and cell processes (See Mazandu and Mulder, 2012)	essential	M. bovis : Mb1822; M. leprae : ML1540; M. marinum : MMAR_2676;	0.47	9	81	O53943	http://www.matrixscience.com/cgi/protein_view.pl?file=..%2Fdata%2F20171119%2FFTmtlnYmE.dat&hit=51&db_idx=1	111	N/D	decrease
Probable fatty-acid-CoA ligase FadD2 (fatty-acid-CoA synthetase) (fatty-acid-CoA synthase)	fadD2	Rv0270	Function unknown, but involved in lipid degradation.	59892.6	6.7598	lipid metabolism	non-essential	M. bovis : Mb0276; M. leprae : ML2546; M. marinum : MMAR_0528; M. smegmatis : MSMEG_0599;	0.86	42	536	P95227	http://www.matrixscience.com/cgi/protein_view.pl?file=..%2Fdata%2F20171119%2FFTmtlnSmt.dat&hit=1&db_idx=1	114	N/D	decrease
Probable transcription termination factor Rho homolog	rho	Rv1297	Facilitates transcription termination by a mechanism that involves rho binding to the nascent RNA, activation of rho'S RNA-dependent ATPase activity, and release of the mRNA from the DNA template	65101.4	5.4216	information pathways	essential	M. bovis : Mb1329; M. leprae : ML1132; M. marinum : MMAR_4100; M. smegmatis : MSMEG_4954;	0.62	33	379	P9WHF3	http://www.matrixscience.com/cgi/protein_view.pl?file=..%2Fdata%2F20171119%2FFTmtlnSmR.dat&hit=5&db_idx=1	116	N/D	decrease
Conserved alanine and leucine rich protein	Rv2714	Rv2714	Function unknown	35519.8	4.4383	conserved hypotheticalsPrediction based on GO and InterPro: cell wall and cell processes (See Mazandu and Mulder, 2012)	non-essential	M. bovis : Mb2733; M. leprae : ML1009; M. marinum : MMAR_1998; M. smegmatis : MSMEG_2746;	0.81	21	201	I6YA29	http://www.matrixscience.com/cgi/protein_view.pl?file=..%2Fdata%2F20171119%2FFTmtlnYTR.dat&hit=2&db_idx=1	117	N/D	decrease
Conserved protein	Rv2230c	Rv2230c	Unknown	39597.8	4.9522	conserved hypotheticalsPrediction based on GO and InterPro: information pathways (See Mazandu and Mulder, 2012)	non-essential	M. bovis : Mb2255c; M. leprae : ML1639;	0.41	11	66	P9WFM1	http://www.matrixscience.com/cgi/protein_view.pl?file=..%2Fdata%2F20171119%2FFTmtlnYaE.dat&hit=52&db_idx=1	118	N/D	decrease
myo-inositol-1-phosphate synthase Ino1 (inositol 1-phosphate synthetase) (D-glucose 6-phosphate cycloaldolase) (glucose 6-phosphate cyclase) (glucocycloaldolase)	ino1	Rv0046c	Involved in phosphatidylinositol (PI) biosynthetic pathway [catalytic activity: D-glucose 6-phosphate = 1L-myo-inositol 1-phosphate].	40093.6	4.8009	intermediary metabolism and respiration	non-essential	M. bovis : Mb0047c; M. leprae : ML0396, ML2692; M. marinum : MMAR_0065; M. smegmatis : MSMEG_6904;	0.67	25	139	P9WKI1	http://www.matrixscience.com/cgi/protein_view.pl?file=..%2Fdata%2F20171119%2FFTmtlnYmS.dat&hit=43&db_idx=1	119	N/D	decrease
Probable acyl-CoA dehydrogenase FadE27	fadE27	Rv3505	Function unknown, but involved in lipid degradation.	39007.9	4.8073	lipid metabolism	non-essential	M. bovis : Mb3535; M. leprae : ML0356; M. marinum : MMAR_4993; M. smegmatis : MSMEG_5907;	0.38	11	62	I6Y3Q0	http://www.matrixscience.com/cgi/protein_view.pl?file=..%2Fdata%2F20171119%2FFTmtlnYmS.dat&hit=52&db_idx=1	119	N/D	decrease
Probable fatty-acid-AMP ligase FadD23 (fatty-acid-AMP synthetase) (fatty-acid-AMP synthase)	fadD23	Rv3826	Function unknown, but involved in lipid degradation.	62840.8	5.3526	lipid metabolism	essential	M. bovis : Mb3856; M. smegmatis : MSMEG_4731;	0.37	11	83	P9WQ47	http://www.matrixscience.com/cgi/protein_view.pl?file=..%2Fdata%2F20171119%2FFTmtlnSTR.dat&hit=51&db_idx=1	120	N/D	decrease
Probable elongation factor G FusA2 (EF-G)	fusA2	Rv0120c	Involved in translation mechanism. This protein may promote the GTP-dependent translocation of the nascent protein chain from the A-site to the P-site of the ribosome.	75630.5	4.7248	information pathways	non-essential	M. bovis : Mb0124c, Mb0125c; M. leprae : ML2660; M. marinum : MMAR_0321; M. smegmatis : MSMEG_6535;	0.9	53	545	P9WNM9	http://www.matrixscience.com/cgi/protein_view.pl?file=..%2Fdata%2F20171119%2FFTmtlnYnS.dat&hit=1&db_idx=1	124	N/D	decrease
Probable fatty-acid-CoA ligase FadD7 (fatty-acid-CoA synthetase) (fatty-acid-CoA synthase)	fadD7	Rv0119	Function unknown, but involved in lipid degradation.	55158.8	6.4543	lipid metabolism	essential	M. bovis : Mb0123; M. leprae : ML2661; M. smegmatis : MSMEG_5295;	0.74	30	270	O07169	http://www.matrixscience.com/cgi/protein_view.pl?file=..%2Fdata%2F20171119%2FFTmtlnSTL.dat&hit=1&db_idx=1	126	N/D	decrease
Probable acetyl-/propionyl-CoA carboxylase (beta subunit) AccD1	accD1	Rv2502c	Involved in fatty acid metabolism.	56745.7	6.5135	lipid metabolism	non-essential	M. bovis : Mb2530c; M. leprae : ML0436; M. marinum : MMAR_3849; M. smegmatis : MSMEG_4717;	0.61	21	166	I6YDK7	http://www.matrixscience.com/cgi/protein_view.pl?file=..%2Fdata%2F20171119%2FFTmtlnSTL.dat&hit=51&db_idx=1	126	N/D	decrease
Probable nicotinate-nucleotide pyrophosphatase NadC	nadC	Rv1596	de novo biosynthesis of NAD and NADP [catalytic activity: nicotinate D-ribonucleotide + diphosphate + CO(2) = pyridine-2,3-dicarboxylate + 5-phospho-alpha-D-ribose 1-diphosphate]	29951.1	4.8783	intermediary metabolism and respiration	non-essential	M. bovis : Mb1622; M. leprae : ML1227; M. marinum : MMAR_2393; M. smegmatis : MSMEG_3201;	0.78	23	190	P9WJJ7	http://www.matrixscience.com/cgi/protein_view.pl?file=..%2Fdata%2F20171119%2FFTmtlnYTe.dat&hit=1&db_idx=1	128	N/D	decrease
Probable tryptophanyl-tRNA synthetase TrpS (tryptophan--tRNA ligase) (TRPRS) (tryptophan translase)	trpS	Rv3336c	Involved in translation mechanism [catalytic activity: ATP + L-tryptophan + tRNA(TRP) = AMP + pyrophosphate + L-tryptophanyl-tRNA(TRP)].	36272	4.9215	information pathways	essential	M. bovis : Mb3369c; M. leprae : ML0686; M. marinum : MMAR_1188; M. smegmatis : MSMEG_1657;	0.69	15	208	P9WFT3	http://www.matrixscience.com/cgi/protein_view.pl?file=..%2Fdata%2F20171119%2FFTmtlnYTS.dat&hit=1&db_idx=1	129	N/D	decrease
Probable fatty-acid-AMP ligase FadD25 (fatty-acid-AMP synthetase) (fatty-acid-AMP synthase)	fadD25	Rv1521	Function unknown, but involvement in lipid degradation.	63141.6	5.005	lipid metabolism	non-essential	M. bovis : Mb1548; M. marinum : MMAR_2341; M. smegmatis : MSMEG_4731;	0.4	16	86	P9WQ45	http://www.matrixscience.com/cgi/protein_view.pl?file=..%2Fdata%2F20171119%2FFTmtlnSOt.dat&hit=52&db_idx=1	133	N/D	decrease
Conserved hypothetical protein	Rv2411c	Rv2411c	Function unknown	61383.4	5.5539	conserved hypotheticalsPrediction based on GO and InterPro: intermediary metabolism and respiration (See Mazandu and Mulder, 2012)	non-essential	M. bovis : Mb2434c; M. leprae : ML0605; M. marinum : MMAR_3732; M. smegmatis : MSMEG_4570;	0.52	19	119	P9WLA9	http://www.matrixscience.com/cgi/protein_view.pl?file=..%2Fdata%2F20171119%2FFTmtlnSOt.dat&hit=51&db_idx=1	133	N/D	decrease
2-isopropylmalate synthase LeuA (alpha-isopropylmalate synthase) (alpha-IPM synthetase) (IPMS)	leuA	Rv3710	Involved in leucine biosynthesis (at the first step). Catalyzes condensation of acetyl-CoA and 2-oxoisovalerate to form 2-isopropylmalate synthase [catalytic activity: 3-carboxy-3-hydroxy-4-methylpentanoate + CoA = acetyl-CoA + 3-methyl-2-oxobutanoate + H(2)O].	70081.6	4.7902	intermediary metabolism and respiration	essential	M. bovis : Mb3737; M. leprae : ML2324; M. marinum : MMAR_5225; M. smegmatis : MSMEG_6271;	0.41	19	108	P9WQB3	http://www.matrixscience.com/cgi/protein_view.pl?file=..%2Fdata%2F20171119%2FFTmtlnYaR.dat&hit=51&db_idx=1	134	N/D	decrease
Probable isocitrate dehydrogenase [NADP] Icd2 (oxalosuccinate decarboxylase) (IDH) (NADP+-specific ICDH) (IDP)	icd2	Rv0066c	Involved in the KREBS cycle [catalytic activity: isocitrate + NADP+ = 2-oxoglutarate + CO(2) + NADPH].	82550	5.0712	intermediary metabolism and respiration	non-essential	M. bovis : Mb0067c; M. leprae : ML2672; M. marinum : MMAR_0158; M. smegmatis : MSMEG_1654;	0.36	16	90	O53611	http://www.matrixscience.com/cgi/protein_view.pl?file=..%2Fdata%2F20171119%2FFTmtlnSee.dat&hit=51&db_idx=1	136	N/D	decrease
Probable inosine-5'-monophosphate dehydrogenase GuaB2 (imp dehydrogenase) (inosinic acid dehydrogenase) (inosinate dehydrogenase) (imp oxidoreductase) (inosine-5'-monophosphate oxidoreductase) (IMPDH) (IMPD)	guaB2	Rv3411c	Catalyses the first reaction unique to GMP biosynthesis [catalytic activity: inosine 5'-phosphate + NAD(+) + H(2)O = xanthosine 5'-phosphate + NADH].	54867	6.33	intermediary metabolism and respiration	essential	M. bovis : Mb3445c; M. leprae : ML0387; M. marinum : MMAR_1137; M. smegmatis : MSMEG_1602;	0.83	39	415	P9WKI7	http://www.matrixscience.com/cgi/protein_view.pl?file=..%2Fdata%2F20171119%2FFTmtlnSTt.dat&hit=1&db_idx=1	137	N/D	decrease
Probable fatty-acid-CoA ligase FadD36 (fatty-acid-CoA synthetase) (fatty-acid-CoA synthase)	fadD36	Rv1193	Function unknown, but supposedly involved in lipid degradation.	49488.3	6.347	lipid metabolism	essential	M. bovis : Mb1225; M. leprae : ML1051; M. marinum : MMAR_4243; M. smegmatis : MSMEG_5114;	0.73	25	234	O05295	http://www.matrixscience.com/cgi/protein_view.pl?file=..%2Fdata%2F20171119%2FFTmtlnSeO.dat&hit=1&db_idx=1	138	N/D	decrease
Probable acyl-CoA dehydrogenase FadE8	fadE8	Rv0672	Function unknown, but involved in lipid degradation.	58534.5	5.9478	lipid metabolism	non-essential	M. bovis : Mb0691; M. leprae : ML1888; M. marinum : MMAR_1001; M. smegmatis : MSMEG_1387;	0.41	18	121	I6X9J0	http://www.matrixscience.com/cgi/protein_view.pl?file=..%2Fdata%2F20171119%2FFTmtlnSOO.dat&hit=51&db_idx=1	139	N/D	decrease
Conserved protein	Rv1867	Rv1867	Function unknown, but supposed involvement in lipid degradation.	53560.5	5.6669	lipid metabolism	non-essential	M. bovis : Mb1898; M. marinum : MMAR_2746; M. smegmatis : MSMEG_3608;	0.66	29	271	P95148	http://www.matrixscience.com/cgi/protein_view.pl?file=..%2Fdata%2F20171119%2FFTmtlnSOO.dat&hit=3&db_idx=1	139	N/D	decrease
Probable bifunctional menaquinone biosynthesis protein MenD : 2-succinyl-6-hydroxy-2,4-cyclohexadiene-1-carboxylate synthase (SHCHC synthase) + 2-oxoglutarate decarboxylase (alpha- ketoglutarate decarboxylase) (KDC)	menD	Rv0555	Involved in menaquinone biosynthesis (at the first step) [catalytic activity 1: isochorismate + 2-ketoglutarate = 2-succinyl-6-hydroxy-2,4-cyclohexadiene-1-carboxylate + pyruvate + CO(2)] [catalytic activity 2: 2-oxoglutarate = succinate semialdehyde + CO(2)].	57803.8	6.7965	intermediary metabolism and respiration	essential	M. bovis : Mb0570; M. leprae : ML2270; M. marinum : MMAR_0901; M. smegmatis : MSMEG_1109;	0.62	26	354	P9WK11	http://www.matrixscience.com/cgi/protein_view.pl?file=..%2Fdata%2F20171119%2FFTmtlnSTm.dat&hit=1&db_idx=1	140	N/D	decrease
Probable nicotinate-nucleotide-dimethylbenzimidazol phosphoribosyltransferase CobT	cobT	Rv2207	Involved in cobalamin biosynthesis	36411.3	4.8165	intermediary metabolism and respiration	essential	M. bovis : Mb2230; M. leprae : ML0868; M. marinum : MMAR_3252; M. smegmatis : MSMEG_4275;	0.52	15	113	P9WP85	http://www.matrixscience.com/cgi/protein_view.pl?file=..%2Fdata%2F20171119%2FFTmtlnYmR.dat&hit=51&db_idx=1	141	N/D	decrease
Fatty-acid-AMP ligase FadD32 (fatty-acid-AMP synthetase) (fatty-acid-AMP synthase). Also shown to have acyl-ACP ligase activity.	fadD32	Rv3801c	Involved in the final steps of mycolic acid biosynthesis. Activates meromycolic acid into meromycoloyl-AMP and transfers the meromycolic acyl chains onto PKS13	69232	6.1033	lipid metabolism	essential	M. bovis : Mb3831c; M. leprae : ML0100; M. marinum : MMAR_5365; M. smegmatis : MSMEG_6393;	0.79	34	468	O53580	http://www.matrixscience.com/cgi/protein_view.pl?file=..%2Fdata%2F20171119%2FFTmtlnSmh.dat&hit=1&db_idx=1	142	N/D	decrease
Secreted ESX-1 substrate protein B, EspB. Conserved alanine and glycine rich protein	espB	Rv3881c	Function unknown. Is a proteolytic substrate of MYCP1|Rv3883c.	47593.8	4.4873	cell wall and cell processes	non-essential	M. bovis : Mb3911c; M. leprae : ML0043; M. marinum : MMAR_5457; M. smegmatis : MSMEG_0076;	0.89	31	452	P9WJD9	http://www.matrixscience.com/cgi/protein_view.pl?file=..%2Fdata%2F20171119%2FFTmtlnYwT.dat&hit=1&db_idx=1	145	N/D	decrease
Probable tryptophan synthase, alpha subunit TrpA	trpA	Rv1613	Tryptophan biosynthesis pathway (fifth - last step). The alpha subunit is responsible for the ALDOL cleavage of indoleglycerol phosphate to indole and glyceraldehyde 3- phosphate. [catalytic activity: L-serine + 1-(indol-3-YL)glycerol 3-phosphate = L-tryptophan + glyceraldehyde 3-phosphate + H(2)O.]	27727.7	4.6768	intermediary metabolism and respiration	essential	M. bovis : Mb1639; M. leprae : ML1273; M. marinum : MMAR_2415; M. smegmatis : MSMEG_3221;	0.69	16	129	P9WFY1	http://www.matrixscience.com/cgi/protein_view.pl?file=..%2Fdata%2F20171119%2FFTmtlnYmm.dat&hit=51&db_idx=1	148	N/D	decrease
Probable dioxygenase	Rv0654	Rv0654	Function unknown; probably involved in cellular metabolism.	54943.8	6.0252	intermediary metabolism and respiration	non-essential	M. bovis : Mb0673; M. leprae : ML1893; M. marinum : MMAR_0993;	0.33	13	58	P9WPR5	http://www.matrixscience.com/cgi/protein_view.pl?file=..%2Fdata%2F20171119%2FFTmtlnSOE.dat&hit=53&db_idx=1	150	N/D	decrease
Possible protease IV SppA (endopeptidase IV) (signal peptide peptidase)	sppA	Rv0724	Involved in digestion of the cleaved signal peptides. This activity is necessary to maintain proper secretion of mature proteins across the membrane.	65935.9	5.8256	cell wall and cell processes	non-essential	M. bovis : Mb0745; M. leprae : ML1839; M. marinum : MMAR_1056; M. smegmatis : MSMEG_1476;	0.66	37	285	P95072	http://www.matrixscience.com/cgi/protein_view.pl?file=..%2Fdata%2F20171119%2FFTmtlnSOE.dat&hit=2&db_idx=1	150	N/D	decrease
Probable acetolactate synthase IlvG (acetohydroxy-acid synthase)(ALS)	ilvG	Rv1820	Valine and isoleucine biosynthesis (first step) [catalytic activity: 2-acetolactate + CO(2) = 2 pyruvate]	57520.5	5.735	intermediary metabolism and respiration	non-essential	M. bovis : Mb1851; M. leprae : ML2083; M. marinum : MMAR_2697;	0.46	19	88	P9WG39	http://www.matrixscience.com/cgi/protein_view.pl?file=..%2Fdata%2F20171119%2FFTmtlnSOE.dat&hit=51&db_idx=1	150	N/D	decrease
Probable acyl-CoA dehydrogenase FadE24	fadE24	Rv3139	Function unknown, but involved in lipid degradation.	49646.4	5.9166	lipid metabolism	non-essential	M. bovis : Mb3163; M. leprae : ML0661; M. marinum : MMAR_1510; M. smegmatis : MSMEG_2081;	0.36	13	69	P95187	http://www.matrixscience.com/cgi/protein_view.pl?file=..%2Fdata%2F20171119%2FFTmtlnSOE.dat&hit=52&db_idx=1	150	N/D	decrease
Probable aldehyde dehydrogenase	Rv0223c	Rv0223c	Thought to oxidize a wide variety of aliphatic and aromatic aldehydes.	51157.4	4.5142	intermediary metabolism and respiration	non-essential	M. bovis : Mb0228c; M. leprae : ML2585; M. marinum : MMAR_0472; M. smegmatis : MSMEG_0309;	0.68	25	212	I6X8S7	http://www.matrixscience.com/cgi/protein_view.pl?file=..%2Fdata%2F20171119%2FFTmtlnYnh.dat&hit=2&db_idx=1	152	N/D	decrease
Probable aldehyde dehydrogenase	Rv0458	Rv0458	Interconversion aldehyde and acid [catalytic activity: an aldehyde + NAD+ + H2O = an acid + NADH].	54574.8	4.9026	intermediary metabolism and respiration	non-essential	M. bovis : Mb0467; M. leprae : ML2383; M. marinum : MMAR_0780;	0.79	31	406	P9WNY1	http://www.matrixscience.com/cgi/protein_view.pl?file=..%2Fdata%2F20171119%2FFTmtlnYtE.dat&hit=1&db_idx=1	154	N/D	decrease
Possible flavoprotein	Rv2250A	Rv2250A	Electron acceptor	15458.6	11.1179	intermediary metabolism and respiration	essential		0.64	25	209	L0TBY6	http://www.matrixscience.com/cgi/protein_view.pl?file=..%2Fdata%2F20171119%2FFTmtlnSOT.dat&hit=1&db_idx=1	156	N/D	decrease
Probable acyl-CoA dehydrogenase FadE6	fadE6	Rv0271c	Function unknown, but involved in lipid degradation.	78477.2	5.0956	lipid metabolism	non-essential	M. bovis : Mb0277c; M. leprae : ML2545; M. marinum : MMAR_0530; M. smegmatis : MSMEG_0603;	0.74	43	386	P95228	http://www.matrixscience.com/cgi/protein_view.pl?file=..%2Fdata%2F20171119%2FFTmtlnSmS.dat&hit=1&db_idx=1	157	N/D	decrease
Putative conserved ATPase	Rv0435c	Rv0435c	ATPase; possibly catalyzes the transport of undetermined substrate with hydrolyse of ATP [catalytic activity: ATP + H(2)O + undetermined substrate(in) = ADP + phosphate + undetermined substrate(out)].	75314	4.9584	cell wall and cell processes	non-essential	M. bovis : Mb0443c; M. leprae : ML0309; M. marinum : MMAR_0752; M. smegmatis : MSMEG_0858;	0.7	43	428	P96281	http://www.matrixscience.com/cgi/protein_view.pl?file=..%2Fdata%2F20171119%2FFTmtlnSOL.dat&hit=1&db_idx=1	159	N/D	decrease
Probable beta-ketoacyl CoA thiolase FadA3	fadA3	Rv1074c	Function unknown, but supposedly involved in lipid degradation (beta oxidation).	42655.4	4.6671	lipid metabolism	non-essential	M. bovis : Mb1103c; M. leprae : ML2399; M. marinum : MMAR_4393; M. smegmatis : MSMEG_5273;	0.91	39	343	O53422	http://www.matrixscience.com/cgi/protein_view.pl?file=..%2Fdata%2F20171119%2FFTmtlnYwe.dat&hit=1&db_idx=1	29	12	increase
Possible two component system response transcriptional positive regulator PhoP	phoP	Rv0757	Involved in transcriptional mechanism. Part of the two component regulatory system PHOP/PHOQ. This protein is thought to be a positive regulator for the phosphate regulon, required for intracellular growth. Transcription of this operon is positively regulated by PHOB and PHOR|Rv0758 when phosphate is limited.	27513.5	6.3081	regulatory proteins	essential	M. bovis : Mb0780; M. leprae : ML2239; M. marinum : MMAR_4942; M. smegmatis : MSMEG_5872;	0.49	7	83	P71814	http://www.matrixscience.com/cgi/protein_view.pl?file=..%2Fdata%2F20171119%2FFTmtlGcnO.dat&hit=51&db_idx=1	31	15	increase
NADH-dependent enoyl-[acyl-carrier-protein] reductase InhA (NADH-dependent enoyl-ACP reductase)	inhA	Rv1484	This isozyme is involved in mycolic acid biosynthesis. Second reductive step in fatty acid biosynthesis. Involved in the resistance against the antituberculosis drugs isoniazid and ethionamide [catalytic activity: acyl-[acyl-carrier protein] + NAD(+) = trans-2,3-dehydroacyl-[acyl-carrier protein] + NADH].	28527.8	6.0188	lipid metabolism	non-essential	M. bovis : Mb1520; M. leprae : ML1806; M. marinum : MMAR_2290; M. smegmatis : MSMEG_3151;	0.61	12	139	P9WGR1	http://www.matrixscience.com/cgi/protein_view.pl?file=..%2Fdata%2F20171119%2FFTmtlGcnO.dat&hit=4&db_idx=1	31	15	increase
Diviva family protein Wag31	wag31	Rv2145c	Unknown	28277.2	4.5198	cell wall and cell processes	essential	M. bovis : Mb2169c; M. leprae : ML0922; M. marinum : MMAR_3185; M. smegmatis : MSMEG_4217;	0.88	24	360	P9WMU1	http://www.matrixscience.com/cgi/protein_view.pl?file=..%2Fdata%2F20171119%2FFTmtlnYSh.dat&hit=1&db_idx=1	34	19	increase
Conserved protein	Rv1232c	Rv1232c	Function unknown	47374.4	5.0799	conserved hypotheticals	non-essential	M. bovis : Mb1264c; M. leprae : ML1083; M. marinum : MMAR_4209; M. smegmatis : MSMEG_5065;	0.68	25	323	O86315	http://www.matrixscience.com/cgi/protein_view.pl?file=..%2Fdata%2F20171119%2FFTmtlnSnT.dat&hit=3&db_idx=1	41	3	increase
Possible 2-hydroxyhepta-2,4-diene-1,7-dioate isomerase (HHDD isomerase)	Rv2993c	Rv2993c	Isomerizes HHDD (2-hydroxy-hept-2,4-diene-1,7-dioate) to OHED (2-oxo-hept-3-ene-1,7-dioate).	25341.1	5.2561	intermediary metabolism and respiration	essential	M. bovis : Mb3017c; M. leprae : ML1689; M. marinum : MMAR_1718; M. smegmatis : MSMEG_2382;	0.7	14	134	I6Y276	http://www.matrixscience.com/cgi/protein_view.pl?file=..%2Fdata%2F20171119%2FFTmtlnYES.dat&hit=1&db_idx=1	45	26	increase
60 kDa chaperonin 1 GroEL1 (protein CPN60-1) (GroEL protein 1)	groEL1	Rv3417c	Prevents misfolding and promotes the refolding and proper assembly of unfolded polypeptides generated under stress conditions.	55877.5	4.7423	virulence, detoxification, adaptation	non-essential	M. bovis : Mb3451c; M. leprae : ML0381; M. marinum : MMAR_1126; M. smegmatis : MSMEG_1583;	0.86	50	410	P9WPE9	http://www.matrixscience.com/cgi/protein_view.pl?file=..%2Fdata%2F20171119%2FFTmtlnSaT.dat&hit=5&db_idx=1	48	6	increase
Probable pyruvate kinase PykA	pykA	Rv1617	Produces phosphoenol pyruvate in glycolysis [catalytic activity: ATP + pyruvate = ADP + phosphoenolpyruvate]	50667.1	5.3743	intermediary metabolism and respiration	essential	M. bovis : Mb1643; M. leprae : ML1277; M. marinum : MMAR_2420; M. smegmatis : MSMEG_3227;	0.45	12	80	P9WKE5	http://www.matrixscience.com/cgi/protein_view.pl?file=..%2Fdata%2F20171119%2FFTmtlnSnh.dat&hit=51&db_idx=1	49	13	increase
3-deoxy-D-arabino-heptulosonate 7-phosphate synthase AroG (DAHP synthetase, phenylalanine-repressible)	aroG	Rv2178c	Chorismate biosynthesis	50641.4	5.5557	intermediary metabolism and respiration	essential	M. bovis : Mb2200c; M. leprae : ML0896; M. marinum : MMAR_1854, MMAR_3222; M. smegmatis : MSMEG_4244;	0.86	36	318	O53512	http://www.matrixscience.com/cgi/protein_view.pl?file=..%2Fdata%2F20171119%2FFTmtlnSnh.dat&hit=1&db_idx=1	49	13	increase
Probable fumarase Fum (fumarate hydratase)	fum	Rv1098c	Involved in the tricarboxylic acid cycle. Catalyzes the reversible hydration of fumarate to L-malate [catalytic activity: (S)-malate = fumarate + H2O]	50141	5.1806	intermediary metabolism and respiration	essential	M. bovis : Mb1128c; M. leprae : ML1947; M. marinum : MMAR_4368; M. smegmatis : MSMEG_5240;	0.85	35	470	P9WN93	http://www.matrixscience.com/cgi/protein_view.pl?file=..%2Fdata%2F20171119%2FFTmtlnSeL.dat&hit=1&db_idx=1	49	35	increase
3-oxoacyl-[acyl-carrier protein] synthase 1 KasA (beta-ketoacyl-ACP synthase) (KAS I)	kasA	Rv2245	Involved in fatty acid biosynthesis (mycolic acids synthesis); involved in meromycolate extension. Catalyzes the condensation reaction of fatty acid synthesis by the addition to an acyl acceptor of two carbons from malonyl-ACP [catalytic activity: acyl-[acyl-carrier protein] + malonyl-[acyl-carrier protein] = 3-oxoacyl-[acyl-carrier protein] + [acyl-carrier protein] + CO(2)].	43284.1	4.9268	lipid metabolism	essential	M. bovis : Mb2269; M. leprae : ML1655; M. marinum : MMAR_3338; M. smegmatis : MSMEG_4327;	0.83	20	137	P9WQD9	http://www.matrixscience.com/cgi/protein_view.pl?file=..%2Fdata%2F20171119%2FFTmtlGcTO.dat&hit=9&db_idx=1	57	16	increase
Probable aminomethyltransferase GcvT (glycine cleavage system T protein)	gcvT	Rv2211c	The glycine cleavage system catalyzes the degradation of glycine [catalytic activity: (6S)-tetrahydrofolate + S-aminomethyldihydrolipoylprotein = (6R)-5,10-methylenetetrahydrofolate + NH3 + dihydrolipoylprotein].	39597	5.0447	intermediary metabolism and respiration	essential	M. bovis : Mb2234c; M. leprae : ML0865; M. marinum : MMAR_3256; M. smegmatis : MSMEG_4278;	0.58	16	124	P9WN51	http://www.matrixscience.com/cgi/protein_view.pl?file=..%2Fdata%2F20171119%2FFTmtlnEat.dat&hit=1&db_idx=1	57	29	increase
Probable cytoplasmic peptidase PepQ	pepQ	Rv2535c	Function unknown; hydrolyses peptides.	38758.9	5.127	intermediary metabolism and respiration	essential	M. bovis : Mb2564c; M. leprae : ML0521; M. marinum : MMAR_2180; M. smegmatis : MSMEG_3034;	0.84	22	92	I6YDN6	http://www.matrixscience.com/cgi/protein_view.pl?file=..%2Fdata%2F20171119%2FFTmtlnEat.dat&hit=52&db_idx=1	57	29	increase
Conserved protein	Rv3075c	Rv3075c	Function unknown	33100.2	4.4939	conserved hypotheticalsPrediction based on GO and InterPro: intermediary metabolism and respiration (See Mazandu and Mulder, 2012)	non-essential	M. bovis : Mb3102c; M. marinum : MMAR_1583; M. smegmatis : MSMEG_2667;	0.29	9	65	I6YF40	http://www.matrixscience.com/cgi/protein_view.pl?file=..%2Fdata%2F20171119%2FFTmtlnsaS.dat&hit=53&db_idx=1	58	11	increase
3-oxoacyl-[acyl-carrier protein] synthase 2 KasB (beta-ketoacyl-ACP synthase) (KAS I)	kasB	Rv2246	Involved in fatty acid biosynthesis (mycolic acids synthesis); involved in meromycolate extension. Catalyzes the condensation reaction of fatty acid synthesis by the addition to an acyl acceptor of two carbons from malonyl-ACP [catalytic activity: acyl-[acyl-carrier protein] + malonyl-[acyl-carrier protein] = 3-oxoacyl-[acyl-carrier protein] + [acyl-carrier protein] + CO(2)].	46388.7	5.1567	lipid metabolism	essential	M. bovis : Mb2270; M. leprae : ML1656; M. marinum : MMAR_3339; M. smegmatis : MSMEG_4328;	0.82	34	396	P9WQD7	http://www.matrixscience.com/cgi/protein_view.pl?file=..%2Fdata%2F20171119%2FFTmtlnSSh.dat&hit=2&db_idx=1	60	42	increase
Conserved protein with FHA domain, FhaA	fhaA	Rv0020c	Signal transduction	56880.3	4.653	regulatory proteins	non-essential	M. bovis : Mb0020c; M. leprae : ML0022; M. marinum : MMAR_0022; M. smegmatis : MSMEG_0035;	0.95	26	456	P71590	http://www.matrixscience.com/cgi/protein_view.pl?file=..%2Fdata%2F20171119%2FFTmtlnYwL.dat&hit=1&db_idx=1	65	44	increase
DNA polymerase III (beta chain) DnaN (DNA nucleotidyltransferase)	dnaN	Rv0002	DNA polymerase III is a complex, multichain enzyme responsible for most of the replicative synthesis in bacteria. This DNA polymerase also exhibits 3' to 5' exonuclease activity. The beta chain is required for initiation of replication once it is clamped onto DNA, it slides freely (bidirectional and ATP-independent) along duplex DNA [catalytic activity: N deoxynucleoside triphosphate = N diphosph…	42113.1	4.5069	information pathways	essential	M. bovis : Mb0002; M. leprae : ML0002; M. marinum : MMAR_0002; M. smegmatis : MSMEG_0001;	0.43	12	86	P9WNU1	http://www.matrixscience.com/cgi/protein_view.pl?file=..%2Fdata%2F20171119%2FFTmtlneeR.dat&hit=51&db_idx=1	67	39	increase
Probable enolase Eno	eno	Rv1023	Glycolysis [catalytic activity:2-phospho-D-glycerate = phosphoenolpyruvate + H(2)O]	44929.5	4.2554	intermediary metabolism and respiration	essential	M. bovis : Mb1051; M. leprae : ML0255; M. marinum : MMAR_4462; M. smegmatis : MSMEG_5415;	0.8	29	422	P9WNL1	http://www.matrixscience.com/cgi/protein_view.pl?file=..%2Fdata%2F20171119%2FFTmtlGcmT.dat&hit=1&db_idx=1	69	22	increase
Conserved protein	Rv3256c	Rv3256c	Function unknown	35277.4	4.6355	conserved hypotheticalsPrediction based on GO and InterPro: intermediary metabolism and respiration (See Mazandu and Mulder, 2012)	non-essential	M. bovis : Mb3284c; M. leprae : ML0764; M. marinum : MMAR_1286; M. smegmatis : MSMEG_1835;	0.48	12	79	O05899	http://www.matrixscience.com/cgi/protein_view.pl?file=..%2Fdata%2F20171119%2FFTmtlGcOE.dat&hit=51&db_idx=1	71	56	increase
Aspartate-semialdehyde dehydrogenase Asd (ASA dehydrogenase) (ASADH) (aspartic semialdehyde dehydrogenase) (L-aspartate-beta-semialdehyde dehydrogenase)	asd	Rv3708c	Involved at the second step in the common biosynthetic pathway leading from asp to the cell wall precursor MESO-diaminopimelate, to LYS, to met, to ILE and to THR [catalytic activity: L-aspartate-semialdehyde + orthophosphate + NADP(+) = L-aspartyl phosphate + NADPH].	36230.2	4.644	intermediary metabolism and respiration	essential	M. bovis : Mb3735c; M. leprae : ML2322; M. marinum : MMAR_5221; M. smegmatis : MSMEG_6256;	0.82	28	295	P9WNX5	http://www.matrixscience.com/cgi/protein_view.pl?file=..%2Fdata%2F20171119%2FFTmtlGcOE.dat&hit=2&db_idx=1	71	56	increase
Conserved protein	Rv2629	Rv2629	Function unknown	40839.9	5.0084	conserved hypotheticals	essential	M. bovis : Mb2662; M. marinum : MMAR_2070;	0.75	20	146	P9WL63	http://www.matrixscience.com/cgi/protein_view.pl?file=..%2Fdata%2F20171119%2FFTmtlGctO.dat&hit=1&db_idx=1	73	27	increase
Probable 6-phosphogluconate dehydrogenase, decarboxylating Gnd2	gnd2	Rv1122	Involved in hexose monophosphate shunt (pentose phosphate pathway). [catalytic activity: 6-phospho-D-gluconate + NADP+ = D-ribulose 5-phosphate + CO2 + NADPH]	36358.1	5.1021	intermediary metabolism and respiration	essential	M. bovis : Mb1153; M. leprae : ML0944; M. marinum : MMAR_4338; M. smegmatis : MSMEG_0002;	0.75	19	160	O06574	http://www.matrixscience.com/cgi/protein_view.pl?file=..%2Fdata%2F20171119%2FFTmtlnstt.dat&hit=1&db_idx=1	73	29	increase
Probable thiosulfate sulfurtransferase CysA2 (rhodanese-like protein) (thiosulfate cyanide transsulfurase) (thiosulfate thiotransferase)	cysA2	Rv0815c	May be a sulfotransferase involved in the formation of thiosulfate [catalytic activity: thiosulfate + cyanide = sulfite + thiocyanate].	31014.6	4.9545	intermediary metabolism and respiration	non-essential	M. bovis : Mb0838c; M. leprae : ML2198; M. marinum : MMAR_4868; M. smegmatis : MSMEG_5789;	0.9	25	307	P9WHF9	http://www.matrixscience.com/cgi/protein_view.pl?file=..%2Fdata%2F20171119%2FFTmtlnYEO.dat&hit=2&db_idx=1	74	24	increase
Probable acyl-CoA dehydrogenase FadE25	fadE25	Rv3274c	Function unknown, but involved in lipid degradation [catalytic activity: acyl-CoA + ETF = 2,3-dehydroacyl-CoA + reduced ETF].	41723.4	4.984	lipid metabolism	non-essential	M. bovis : Mb3302c; M. leprae : ML0737; M. marinum : MMAR_1262; M. smegmatis : MSMEG_1821;	0.89	50	499	P9WQG1	http://www.matrixscience.com/cgi/protein_view.pl?file=..%2Fdata%2F20171119%2FFTmtlnSSR.dat&hit=2&db_idx=1	75	53	increase
F420-dependent glucose-6-phosphate dehydrogenase Fgd1	fgd1	Rv0407	Catalyzes oxidation of glucose-6-phosphate to 6-phosphogluconolactone using coenzyme F420 (an *-hydroxy-5-deazaflavin derivative) as the electron acceptor.	36956.8	5.1301	intermediary metabolism and respiration	non-essential	M. bovis : Mb0415; M. leprae : ML0269; M. marinum : MMAR_0709; M. smegmatis : MSMEG_0777;	0.79	23	261	P9WNE1	http://www.matrixscience.com/cgi/protein_view.pl?file=..%2Fdata%2F20171119%2FFTmtlnEaL.dat&hit=3&db_idx=1	80	29	increase
Probable iron-regulated aconitate hydratase Acn (citrate hydro-lyase) (aconitase)	acn	Rv1475c	Involved in tricarboxylic acid cycle [catalytic activity: citrate = cis-aconitate + H2O]	102417	4.7203	intermediary metabolism and respiration	essential	M. bovis : Mb1511c; M. leprae : ML1814; M. marinum : MMAR_2282; M. smegmatis : MSMEG_3143;	0.76	69	735	O53166	http://www.matrixscience.com/cgi/protein_view.pl?file=..%2Fdata%2F20171119%2FFTmtlnYat.dat&hit=1&db_idx=1	82	22	increase
Probable bifunctional protein acetyl-/propionyl-coenzyme A carboxylase (alpha chain) AccA3: biotin carboxylase + biotin carboxyl carrier protein (BCCP)	accA3	Rv3285	Involved in long-chain fatty acid synthesis (at the first step). Carries two functions: biotin carboxyl carrier protein and biotin carboxyltransferase [catalytic activity: ATP + biotin-carboxyl-carrier protein + CO(2) = ADP + orthophosphate + carboxybiotin-carboxyl-carrier protein].	63751	5.5055	lipid metabolism	essential	M. bovis : Mb3313; M. leprae : ML0726; M. marinum : MMAR_1251; M. smegmatis : MSMEG_1807;	0.75	30	340	P96890	http://www.matrixscience.com/cgi/protein_view.pl?file=..%2Fdata%2F20171119%2FFTmtlGceS.dat&hit=1&db_idx=1	83	5	increase
Probable acetohydroxyacid synthase IlvX (acetolactate synthase)	ilvX	Rv3509c	Could be involved in valine and isoleucine biosynthesis (at the first step) [catalytic activity: 2-acetolactate + CO(2) = 2 pyruvate].	52040.3	4.5316	intermediary metabolism and respiration	non-essential	M. bovis : Mb3539c; M. leprae : ML0354; M. marinum : MMAR_4997; M. smegmatis : MSMEG_4348;	0.6	22	206	O53554	http://www.matrixscience.com/cgi/protein_view.pl?file=..%2Fdata%2F20171119%2FFTmtlnYwO.dat&hit=1&db_idx=1	83	8	increase
Probable 5-methyltetrahydropteroyltriglutamate--homocysteine methyltransferase MetE (methionine synthase, vitamin-B12 independent isozyme)	metE	Rv1133c	Catalyzes the transfer of a methyl group from 5-methyltetrahydrofolate to homocysteine resulting in methionine formation (pathway: terminal step in the de novo biosynthesis of methionine) [catalytic activity: 5-methyltetrahydropteroyltri-L-glutamate + L- homocysteine = tetrahydropteroyltri-L-glutamate + L-methionine.]	81549.5	4.9173	intermediary metabolism and respiration	essential	M. bovis : Mb1164c; M. leprae : ML0961; M. marinum : MMAR_4328; M. smegmatis : MSMEG_6638;	0.78	50	432	P9WK07	http://www.matrixscience.com/cgi/protein_view.pl?file=..%2Fdata%2F20171119%2FFTmtlnYae.dat&hit=2&db_idx=1	85	1	increase
Catalase-peroxidase-peroxynitritase T KatG	katG	Rv1908c	Multifunctional enzyme, exhibiting both a catalase, a broad-spectrum peroxidase, and a peroxynitritase activities. May play a role in the intracellular survival of mycobacteria within macrophages; protection against reactive oxygen and nitrogen intermediates produced by phagocytic cells. Seems regulated by SIGB|Rv2710 [catalytic activity: 2 H(2)O(2) = O(2) + 2 H(2)O].	80572.8	4.87	virulence, detoxification, adaptation	non-essential	M. bovis : Mb1943c; M. leprae : ML2009; M. smegmatis : MSMEG_6384;	0.45	19	64	P9WIE5	http://www.matrixscience.com/cgi/protein_view.pl?file=..%2Fdata%2F20171119%2FFTmtlnYae.dat&hit=51&db_idx=1	85	1	increase
Probable methylmalonate-semialdehyde dehydrogenase MmsA (methylmalonic acid semialdehyde dehydrogenase) (MMSDH)	mmsA	Rv0753c	Plays a role in valine and pyrimidine metabolism. Binds fatty acyl-CoA [catalytic activity: 2-methyl-3-oxopropanoate + CoA + NAD+ = propanoyl-CoA + CO2 + NADH].	54453.9	5.45	intermediary metabolism and respiration	non-essential	M. bovis : Mb0775c; M. marinum : MMAR_1079; M. smegmatis : MSMEG_1498;	0.89	43	525	O53816	http://www.matrixscience.com/cgi/protein_view.pl?file=..%2Fdata%2F20171119%2FFTmtlnSTS.dat&hit=1&db_idx=1	86	25	increase
Probable membrane-anchored mycosin MycP3 (serine protease) (subtilisin-like protease) (subtilase-like) (mycosin-3)	mycP3	Rv0291	Thought to have proteolytic activity.	46127.1	5.1449	intermediary metabolism and respiration	essential	M. bovis : Mb0299; M. leprae : ML2528; M. marinum : MMAR_0550; M. smegmatis : MSMEG_0624;	0.59	15	164	O53695	http://www.matrixscience.com/cgi/protein_view.pl?file=..%2Fdata%2F20171119%2FFTmtlGcet.dat&hit=1&db_idx=1	86	48	increase
Possible acyl-CoA thiolase FadA	fadA	Rv0859	Function unknown, but involvement in lipid degradation.	42414.5	5.028	lipid metabolism	non-essential	M. bovis : Mb0882; M. leprae : ML2162; M. marinum : MMAR_4677; M. smegmatis : MSMEG_5721;	0.9	36	443	O53871	http://www.matrixscience.com/cgi/protein_view.pl?file=..%2Fdata%2F20171119%2FFTmtlnYwm.dat&hit=1&db_idx=1	90	18	increase
Probable DNA-directed RNA polymerase (alpha chain) RpoA (transcriptase alpha chain) (RNA polymerase alpha subunit) (DNA-directed RNA nucleotidyltransferase)	rpoA	Rv3457c	DNA-dependent RNA polymerase catalyzes the transcription of DNA into RNA using the four ribonucleoside triphosphates as substrates. The amino-terminal portion is involved in the assembly of core RNAP, whereas the C-terminal is involved in interaction with transcriptional regulators [catalytic activity: N nucleoside triphosphate = N pyrophosphate + RNA(N)].	37706.5	4.3794	information pathways	essential	M. bovis : Mb3486c; M. leprae : ML1957; M. marinum : MMAR_1090; M. smegmatis : MSMEG_1524;	0.93	37	557	P9WGZ1	http://www.matrixscience.com/cgi/protein_view.pl?file=..%2Fdata%2F20171119%2FFTmtlnYwt.dat&hit=1&db_idx=1	91	43	increase
Probable S-adenosylmethionine synthetase MetK (mat) (AdoMet synthetase) (methionine adenosyltransferase)	metK	Rv1392	Involved in the activated methyl cycle. Catalyzes the formation of S-adenosylmethionine from methionine and ATP. The overall synthetic reaction is composed of two sequential steps, AdoMet formation and the subsequent tripolyphosphate hydrolysis which occurs prior to release of AdoMet from the enzyme. [catalytic activity : ATP + L-methionine + H(2)O = phosphate + diphosphate + S-adenosyl-L-methion…	43014.6	4.73	intermediary metabolism and respiration	essential	M. bovis : Mb1427; M. leprae : ML0544; M. marinum : MMAR_2205; M. smegmatis : MSMEG_3055;	0.91	38	372	P9WGV1	http://www.matrixscience.com/cgi/protein_view.pl?file=..%2Fdata%2F20171119%2FFTmtlnYnE.dat&hit=1&db_idx=1	93	31	increase
Probable NAD(P) transhydrogenase (subunit alpha) PntAa [first part; catalytic part] (pyridine nucleotide transhydrogenase subunit alpha) (nicotinamide nucleotide transhydrogenase subunit alpha)	pntAa	Rv0155	The transhydrogenation between NADH and NADP is coupled to respiration and ATP hydrolysis and functions as a proton pump across the membrane [catalytic activity: NADPH + NAD+ = NADP+ + NADH].	37693.9	4.6393	intermediary metabolism and respiration	essential	M. bovis : Mb0160; M. leprae : ML2636; M. marinum : MMAR_0377; M. smegmatis : MSMEG_0152;	0.83	31	248	P96832	http://www.matrixscience.com/cgi/protein_view.pl?file=..%2Fdata%2F20171119%2FFTmtlnYem.dat&hit=3&db_idx=1	94	9	increase
Probable phosphoglycerate kinase Pgk	pgk	Rv1437	Involved in the second phase of glycolysis (second step) [catalytic activity: ATP + 3-phospho-D-glycerate = ADP + 3-phospho-D-glyceroyl phosphate]	42512.5	4.5938	intermediary metabolism and respiration	essential	M. bovis : Mb1472; M. leprae : ML0571; M. marinum : MMAR_2240; M. smegmatis : MSMEG_3085;	0.68	20	113	P9WID1	http://www.matrixscience.com/cgi/protein_view.pl?file=..%2Fdata%2F20171119%2FFTmtlnYem.dat&hit=51&db_idx=1	94	9	increase
Probable pyruvate or indole-3-pyruvate decarboxylase Pdc	pdc	Rv0853c	Possible indole-3-pyruvate decarboxylase; EC 4.1.1.74 [catalytic activity: 3-(indol-3-YL)pyruvate = 2-(indol-3-YL)acetaldehyde + CO2], or possible pyruvate decarboxylase; EC 4.1.1.1 [catalytic activity: a 2-oxo acid = an aldehyde + CO2].	59751.1	5.0798	intermediary metabolism and respiration	non-essential	M. bovis : Mb0876c; M. leprae : ML2167; M. marinum : MMAR_4683; M. smegmatis : MSMEG_5735;	0.72	26	174	P9WG37	http://www.matrixscience.com/cgi/protein_view.pl?file=..%2Fdata%2F20171119%2FFTmtlneES.dat&hit=1&db_idx=1	96	41	increase
Probable peptide chain release factor 2 PrfB (RF-2)	prfB	Rv3105c	Peptide chain release factor 2 directs the termination of translation in response to the peptide chain termination codons UGA and UAA.	42125	4.5631	information pathways	essential	M. leprae : ML0667; M. marinum : MMAR_1527; M. smegmatis : MSMEG_2086;	0.61	18	70	P9WHG1	http://www.matrixscience.com/cgi/protein_view.pl?file=..%2Fdata%2F20171119%2FFTmtlnYnL.dat&hit=51&db_idx=1	98	31	increase
Possible phosphoserine aminotransferase SerC (PSAT)	serC	Rv0884c	Catalyzes the reversible interconversion of phosphoserine and 2-oxoglutarate to 3-phosphonooxypyruvate and glutamate. Require both in the major phosphorylated pathway of serine biosynthesis and in pyridoxine biosynthesis [catalytic activity: O-phospho-L-serine + 2-oxoglutarate = 3-phosphonooxypyruvate + L-glutamate].	40233.4	4.5336	intermediary metabolism and respiration	essential	M. bovis : Mb0908c; M. leprae : ML2136; M. marinum : MMAR_4648; M. smegmatis : MSMEG_5684;	0.68	17	66	P9WQ73	http://www.matrixscience.com/cgi/protein_view.pl?file=..%2Fdata%2F20171119%2FFTmtlnYnL.dat&hit=52&db_idx=1	98	44	increase
Dihydrolipoamide dehydrogenase LpdC (lipoamide reductase (NADH)) (lipoyl dehydrogenase) (dihydrolipoyl dehydrogenase) (diaphorase)	lpdC	Rv0462	Involved in energy metabolism. Lipoamide dehydrogenase is the E3 component of pyruvate dehydrogenase and the alpha-ketoacid dehydrogenase complex [catalytic activity: dihydrolipoamide + NAD(+) = lipoamide + NADH]. Also involved in antioxidant defense; LPDC|Rv0462, DLAT|Rv2215, AHPD|Rv2429, and AHPC|Rv2428 constitute an NADH-dependent peroxidase and peroxynitrite reductase that provides protection…	49207.1	5.7049	intermediary metabolism and respiration	essential	M. bovis : Mb0471; M. leprae : ML2387; M. marinum : MMAR_0785; M. smegmatis : MSMEG_0903;	0.88	32	276	P9WHH9	http://www.matrixscience.com/cgi/protein_view.pl?file=..%2Fdata%2F20171119%2FFTmtlnSTO.dat&hit=8&db_idx=1	100	63	increase
Possible preprotein translocase ATPase SecA2	secA2	Rv1821	Involved in protein export. May interact with the SECY/SECE subunits. SECA has a central role in coupling the hydrolysis of ATP to the transfer of PRE-secretory periplasmic and outer membrane proteins across the membrane.	88919.7	5.114	cell wall and cell processes	non-essential	M. bovis : Mb1852; M. leprae : ML2082; M. marinum : MMAR_2698; M. smegmatis : MSMEG_3654;	0.69	45	463	P9WGP3	http://www.matrixscience.com/cgi/protein_view.pl?file=..%2Fdata%2F20171119%2FFTmtlGcEh.dat&hit=1&db_idx=1	101	64	increase
Probable fatty oxidation protein FadB	fadB	Rv0860	Involved in fatty acid degradation (probably in fatty acid beta-oxidation cycle).	76104.1	5.2147	lipid metabolism	non-essential	M. bovis : Mb0883; M. leprae : ML2161; M. marinum : MMAR_4676; M. smegmatis : MSMEG_5720;	0.68	52	427	O53872	http://www.matrixscience.com/cgi/protein_view.pl?file=..%2Fdata%2F20171119%2FFTmtlGcSh.dat&hit=1&db_idx=1	102	32	increase
Probable arginine deiminase ArcA (adi) (ad) (arginine dihydrolase)	arcA	Rv1001	Arginine degradation [catalytic activity:L-arginine + H(2)O = L-citrulline + NH(3)]	43057.1	5.0292	intermediary metabolism and respiration	non-essential	M. bovis : Mb1028; M. leprae : ML0191; M. marinum : MMAR_4492; M. smegmatis : MSMEG_5448;	0.62	17	71	P9WQ05	http://www.matrixscience.com/cgi/protein_view.pl?file=..%2Fdata%2F20171119%2FFTmtlnYmO.dat&hit=52&db_idx=1	104	18	increase
Probable oxidoreductase	Rv2971	Rv2971	Function unknown; probably involved in cellular metabolism.	30332	4.449	intermediary metabolism and respiration	essential	M. bovis : Mb2996; M. leprae : ML1669; M. marinum : MMAR_1744; M. smegmatis : MSMEG_2407;	0.79	22	262	P9WQA5	http://www.matrixscience.com/cgi/protein_view.pl?file=..%2Fdata%2F20171119%2FFTmtlnYmh.dat&hit=1&db_idx=1	113	40	increase
Probable transaldolase Tal	tal	Rv1448c	Transaldolase is important for the balance of metabolites in the pentose-phosphate pathway [catalytic activity: sedoheptulose 7-phosphate + D-glyceraldehyde 3-phosphate = D-erythrose 4-phosphate + D-fructose 6-phosphate]	40720.7	4.6433	intermediary metabolism and respiration	essential	M. bovis : Mb1483c; M. leprae : ML0582; M. marinum : MMAR_2253; M. smegmatis : MSMEG_3102;	0.44	9	52	P9WG33	http://www.matrixscience.com/cgi/protein_view.pl?file=..%2Fdata%2F20171119%2FFTmtlnYtO.dat&hit=52&db_idx=1	115	16	increase
Probable dehydrogenase	Rv2280	Rv2280	Oxidoreduction	48052	4.6372	intermediary metabolism and respiration	non-essential	M. bovis : Mb2301; M. marinum : MMAR_3413;	0.59	20	115	P9WIT1	http://www.matrixscience.com/cgi/protein_view.pl?file=..%2Fdata%2F20171119%2FFTmtlnYnm.dat&hit=52&db_idx=1	115	16	increase
Probable mannose-6-phosphate isomerase ManA (phosphomannose isomerase) (phosphomannoisomerase) (PMI) (phosphohexoisomerase) (phosphohexomutase)	manA	Rv3255c	This enzyme converts D-mannose 6-phosphate to D-fructose 6-phosphate [catalytic activity: D-mannose 6-phosphate = D-fructose 6-phosphate].	43339.2	4.7478	intermediary metabolism and respiration	essential	M. bovis : Mb3283c; M. leprae : ML0765; M. marinum : MMAR_1287; M. smegmatis : MSMEG_1836;	0.41	11	68	O05898	http://www.matrixscience.com/cgi/protein_view.pl?file=..%2Fdata%2F20171119%2FFTmtlnYtS.dat&hit=54&db_idx=1	115	16	increase
Periplasmic phosphate-binding lipoprotein PstS1 (PBP-1) (PstS1)	pstS1	Rv0934	Involved in active transport of inorganic phosphate across the membrane (import). This is one of the proteins required for binding-protein-mediated phosphate transport.	38211.1	5.0223	cell wall and cell processes	non-essential	M. bovis : Mb0959; M. leprae : ML0740;	0.98	20	189	P9WGU1	http://www.matrixscience.com/cgi/protein_view.pl?file=..%2Fdata%2F20171119%2FFTmtlnYTR.dat&hit=9&db_idx=1	117	11	increase
Probable acetyl-CoA acetyltransferase FadA4 (acetoacetyl-CoA thiolase)	fadA4	Rv1323	Function unknown, but supposed involvement in lipid degradation [catalytic activity: 2 acetyl-CoA = CoA + acetoacetyl-CoA].	40048.5	4.6898	lipid metabolism	non-essential	M. bovis : Mb1358; M. leprae : ML2162; M. marinum : MMAR_4075; M. smegmatis : MSMEG_4920;	0.94	33	250	P9WG69	http://www.matrixscience.com/cgi/protein_view.pl?file=..%2Fdata%2F20171119%2FFTmtlnYaE.dat&hit=3&db_idx=1	118	12	increase
Probable succinyl-CoA synthetase (beta chain) SucC (SCS-beta)	sucC	Rv0951	Involved in tricarboxylic acid cycle [catalytic activity: ATP + succinate + CoA = ADP + succinyl-CoA + phosphate].	40925.7	4.7352	intermediary metabolism and respiration	essential	M. bovis : Mb0976; M. leprae : ML0155; M. marinum : MMAR_4550; M. smegmatis : MSMEG_5525;	0.79	28	163	P9WGC5	http://www.matrixscience.com/cgi/protein_view.pl?file=..%2Fdata%2F20171119%2FFTmtlnYmS.dat&hit=1&db_idx=1	119	9	increase
Probable ATP synthase beta chain AtpD	atpD	Rv1310	Produces ATP from ADP in the presence of a proton gradient across the membrane. The beta chain is the catalytic subunit [catalytic activity: ATP + H(2)O + H(+)(in) = ADP + phosphate + H(+)(out)]	53094.2	4.5971	intermediary metabolism and respiration	essential	M. bovis : Mb1342; M. leprae : ML1145; M. marinum : MMAR_4087; M. smegmatis : MSMEG_4936;	0.89	50	510	P9WPU5	http://www.matrixscience.com/cgi/protein_view.pl?file=..%2Fdata%2F20171119%2FFTmtlnYtO.dat&hit=1&db_idx=1	121	16	increase
Glutamine synthetase GlnA1 (glutamine synthase) (GS-I)	glnA1	Rv2220	Involved in glutamine biosynthesis [catalytic activity: ATP + L-glutamate + NH(3) = ADP + glutamine + orthophosphate].	53537.9	4.8416	intermediary metabolism and respiration	essential	M. bovis : Mb2244; M. leprae : ML0925; M. marinum : MMAR_3289; M. smegmatis : MSMEG_4290;	0.4	12	76	P9WN39	http://www.matrixscience.com/cgi/protein_view.pl?file=..%2Fdata%2F20171119%2FFTmtlnYth.dat&hit=51&db_idx=1	122	3	increase
Probable NADP-dependent alcohol dehydrogenase AdhC	adhC	Rv3045	Generates aldehyde or ketone from alcohol [catalytic activity: alcohol + NADP(+) = aldehyde or ketone + NADPH].	37075.3	4.9332	intermediary metabolism and respiration	non-essential	M. bovis : Mb3071; M. leprae : ML1730; M. marinum : MMAR_1649; M. smegmatis : MSMEG_2317;	0.81	36	374	P9WQC5	http://www.matrixscience.com/cgi/protein_view.pl?file=..%2Fdata%2F20171119%2FFTmtlnYmT.dat&hit=1&db_idx=1	127	28	increase
Probable iron-regulated phosphoenolpyruvate carboxykinase [GTP] PckA (phosphoenolpyruvate carboxylase) (PEPCK)(pep carboxykinase)	pckA	Rv0211	Rate-limiting gluconeogenic enzyme [catalytic activity: GTP + oxaloacetate = GDP + phosphoenolpyruvate + CO2].	67253.1	4.679	intermediary metabolism and respiration	essential	M. bovis : Mb0217; M. leprae : ML2624; M. marinum : MMAR_0451; M. smegmatis : MSMEG_0255;	0.76	39	346	P9WIH3	http://www.matrixscience.com/cgi/protein_view.pl?file=..%2Fdata%2F20171119%2FFTmtlnSSS.dat&hit=1&db_idx=1	130	7	increase
Succinate-semialdehyde dehydrogenase [NADP+] dependent (SSDH) GabD1	gabD1	Rv0234c	Involved in 4-aminobutyrate (GABA) degradation pathway [catalytic activity: succinate semialdehyde + NAD(P)(+) + H(2)O = succinate + NAD(P)H].	54299.6	5.2213	intermediary metabolism and respiration	essential	M. bovis : Mb0239c; M. leprae : ML2573; M. marinum : MMAR_0490;	0.45	13	77	P9WNX9	http://www.matrixscience.com/cgi/protein_view.pl?file=..%2Fdata%2F20171119%2FFTmtlnYtm.dat&hit=51&db_idx=1	131	30	increase
Probable propionyl-CoA carboxylase beta chain 5 AccD5 (pccase) (propanoyl-CoA:carbon dioxide ligase)	accD5	Rv3280	Key enzyme in the catabolic pathway of odd-chain fatty acids, isoleucine, threonine, methionine, and valine [catalytic activity: ATP + propionyl-CoA + CO(2) + H(2)O = ADP + orthophosphate + methylmalonyl-CoA.]	59354.2	5.0195	lipid metabolism	essential	M. bovis : Mb3308; M. leprae : ML0731; M. marinum : MMAR_1256; M. smegmatis : MSMEG_1813;	0.82	39	330	P9WQH7	http://www.matrixscience.com/cgi/protein_view.pl?file=..%2Fdata%2F20171119%2FFTmtlnSOt.dat&hit=1&db_idx=1	133	41	increase
Malate synthase G GlcB	glcB	Rv1837c	Involved in glyoxylate bypass (second step), an alternative to the tricarboxylic acid cycle [catalytic activity: L-malate + CoA = acetyl-CoA + H(2)O + glyoxylate]	80403	4.8272	intermediary metabolism and respiration	non-essential	M. bovis : Mb1868c; M. leprae : ML2069; M. marinum : MMAR_2713; M. smegmatis : MSMEG_3640;	0.78	42	332	P9WK17	http://www.matrixscience.com/cgi/protein_view.pl?file=..%2Fdata%2F20171119%2FFTmtlnYaR.dat&hit=2&db_idx=1	134	1	increase
Possible S-adenosylmethionine-dependent methyltransferase	Rv0281	Rv0281	Possible methyltransferase	32965.9	4.6264	lipid metabolism	non-essential	M. bovis : Mb0289; M. leprae : ML2539; M. marinum : MMAR_0539; M. smegmatis : MSMEG_0614;	0.91	31	443	P9WFI9	http://www.matrixscience.com/cgi/protein_view.pl?file=..%2Fdata%2F20171119%2FFTmtlnYmE.dat&hit=1&db_idx=1	147	56	increase
Probable glutamyl-tRNA(GLN) amidotransferase (subunit A) GatA (Glu-ADT subunit A)	gatA	Rv3011c	Component of the translational apparatus. Furnishes a means for formation of correctly charged GLN-tRNA(GLN) through the transamidation of misacylated GLU-tRNA(GLN) in organisms which lack glutaminyl-tRNA synthetase. The reaction takes place in the presence of glutamine and ATP through an activated gamma-phospho-GLU-tRNA(GLN) [catalytic activity: ATP + L-glutamyl-tRNA(GLN) + L-glutamine = ADP + p…	51388.2	4.6972	information pathways	essential	M. bovis : Mb3036c; M. leprae : ML1702; M. marinum : MMAR_1702; M. smegmatis : MSMEG_2365;	0.67	33	252	P9WQA1	http://www.matrixscience.com/cgi/protein_view.pl?file=..%2Fdata%2F20171119%2FFTmtlnYnm.dat&hit=4&db_idx=1	151	32	increase
Probable D-3-phosphoglycerate dehydrogenase SerA1 (PGDH)	serA1	Rv2996c	Involved at the first committed step in the 'phosphorylated' pathway of L-serine biosynthesis [catalytic activity: 3-phosphoglycerate + NAD(+) = 3-phosphohydroxypyruvate + NADH].	54522.2	4.564	intermediary metabolism and respiration	essential	M. bovis : Mb3020c; M. leprae : ML1692; M. marinum : MMAR_1715; M. smegmatis : MSMEG_2378;	0.89	32	345	P9WNX3	http://www.matrixscience.com/cgi/protein_view.pl?file=..%2Fdata%2F20171119%2FFTmtlnYne.dat&hit=2&db_idx=1	153	30	increase
Probable histidinol dehydrogenase HisD (HDH)	hisD	Rv1599	Involved in histidine biosynthesis pathway (tenth step). This protein is considered as a bifunctional enzyme, possessing two active sites, one an alcohol dehydrogenase and the other an aldehyde dehydrogenase [catalytic activity: L-histidinol + 2 NAD(+) + H(2)O = L-histidine + 2 NADH].	45346.2	4.6346	intermediary metabolism and respiration	essential	M. bovis : Mb1625; M. leprae : ML1257; M. marinum : MMAR_2395; M. smegmatis : MSMEG_3205;	0.41	8	49	P9WNW9	http://www.matrixscience.com/cgi/protein_view.pl?file=..%2Fdata%2F20171119%2FFTmtlnYne.dat&hit=55&db_idx=1	153	32	increase
Transketolase Tkt (TK)	tkt	Rv1449c	This enzyme, together with transaldolase, provides a link between the glycolytic and pentose-phosphate pathways. It catalyzes the reversible transfer of a two-carbon KETOL unit from xylulose 5-phosphate to an aldose receptor [catalytic activity: sedoheptulose 7-phosphate + D-glyceraldehyde 3-phosphate = D-ribose 5-phosphate + D-xylulose 5-phosphate]	75556.7	4.782	intermediary metabolism and respiration	essential	M. bovis : Mb1484c; M. leprae : ML0583; M. marinum : MMAR_2254;	0.32	15	60	P9WG25	http://www.matrixscience.com/cgi/protein_view.pl?file=..%2Fdata%2F20171119%2FFTmtlneSh.dat&hit=53&db_idx=1	N/D	1	increase
Maltokinase Mak	mak	Rv0127	Catalyzes the transfer of a phosphate group from ATP to maltose to produce maltose-1-phosphate [catalytic activity: ATP + maltose = ADP + maltose-1-phosphate]	49879.1	4.8225	virulence, detoxification, adaptation	essential	M. bovis : Mb0132; M. leprae : ML2657; M. marinum : MMAR_0326; M. smegmatis : MSMEG_6514;	0.47	14	77	O07177	http://www.matrixscience.com/cgi/protein_view.pl?file=..%2Fdata%2F20171119%2FFTmtlneSR.dat&hit=51&db_idx=1	N/D	3	increase
Isoniazid inductible gene protein IniB	iniB	Rv0341	Unknown	43921.2	5.3709	cell wall and cell processes	non-essential	M. bovis : Mb0348;	0.76	10	102	P9WJ97	http://www.matrixscience.com/cgi/protein_view.pl?file=..%2Fdata%2F20171119%2FFTmtlnenT.dat&hit=1&db_idx=1	N/D	3	increase
Probable adenosylhomocysteinase SahH (S-adenosyl-L-homocysteine hydrolase) (adohcyase)	sahH	Rv3248c	Thioester hydrolase which acting on ether bounds. Could be involved in methionine and selenoamino acid metabolisms. Also involved in activated methyl. Cycle adenosylhomocysteine is a competitive inhibitor of S-adenosyl-L-methionine-dependent methyl transferase reactions; therefore adenosylhomocysteinase may play a key role in the control of methylations via regulation of the intracellular concent…	54323.6	4.8492	intermediary metabolism and respiration	essential	M. bovis : Mb3276c; M. leprae : ML0771; M. marinum : MMAR_1295;	0.72	41	292	P9WGV3	http://www.matrixscience.com/cgi/protein_view.pl?file=..%2Fdata%2F20171119%2FFTmtlneSR.dat&hit=19&db_idx=1	N/D	3	increase
10 kDa chaperonin GroES (protein CPN10) (protein GroES) (BCG-a heat shock protein) (10 kDa antigen)	groES	Rv3418c	Binds to CPN60 in the presence of mg-ATP and suppresses the ATPase activity of the latter.	4.3438	10772.2	Virulence, detoxification, adaptation	essential	M. bovis Mb3452c;M. leprae ML0380;M. marinum MMAR_1125;M. smegmatis MSMEG_1582;	0.99	17	334	P9WPE5	http://www.matrixscience.com/cgi/protein_view.pl?file=..%2Fdata%2F20171119%2FFTmtlnsOt.dat&hit=1&db_idx=1	N/D	4	increase
Probable short-chain type oxidoreductase	Rv0484c	Rv0484c	Function unknown; possibly involved in cellular metabolism.	26416.1	8.9984	intermediary metabolism and respiration	non-essential	M. bovis : Mb0494c; M. leprae : ML2445; M. marinum : MMAR_0810; M. smegmatis : MSMEG_0930;	0.59	8	90	P9WGR5	http://www.matrixscience.com/cgi/protein_view.pl?file=..%2Fdata%2F20171120%2FFTmtlaSmh.dat&hit=6&db_idx=1	N/D	7	increase
Possible ketoacyl reductase	Rv1544	Rv1544	Function unknown, but possibly involvement in lipid metabolism.	28199.6	8.5085	lipid metabolism	non-essential	M. bovis : Mb1571; M. leprae : ML1205; M. marinum : MMAR_2367;	0.44	8	77	Q10782	http://www.matrixscience.com/cgi/protein_view.pl?file=..%2Fdata%2F20171120%2FFTmtlaSmh.dat&hit=45&db_idx=1	N/D	7	increase
DNA-binding protein HU homolog HupB (histone-like protein) (HLP) (21-kDa laminin-2-binding protein)	hupB	Rv2986c	This protein belongs to the histone like family of prokaryotic DNA-binding proteins which are capable of wrapping DNA to stabilize it, and prevent its denaturation under extreme environmental conditions.	22187.3	12.4837	information pathways	essential	M. bovis : Mb3010c; M. leprae : ML1683; M. marinum : MMAR_1728; M. smegmatis : MSMEG_2389;	0.69	8	100	P9WMK7	http://www.matrixscience.com/cgi/protein_view.pl?file=..%2Fdata%2F20171120%2FFTmtlaSmh.dat&hit=1&db_idx=1	N/D	7	increase
Probable catechol-O-methyltransferase	Rv1703c	Rv1703c	Catalyzes the O-methylation [catalytic activity: S-adenosyl-L-methionine + catechol = S-adenosyl-L-homocysteine + guaiacol]	21537.5	5.9385	intermediary metabolism and respiration	non-essential	M. bovis : Mb1729c; M. leprae : ML1366; M. marinum : MMAR_2507;	0.67	10	94	L0TAD5	http://www.matrixscience.com/cgi/protein_view.pl?file=..%2Fdata%2F20171119%2FFTmtlnTES.dat&hit=51&db_idx=1	N/D	9	increase
Conserved protein	Rv3205c	Rv3205c	Function unknown	31351.9	6.8041	conserved hypotheticalsPrediction based on GO and InterPro: intermediary metabolism and respiration (See Mazandu and Mulder, 2012)	non-essential	M. bovis : Mb3230c; M. leprae : ML0818; M. marinum : MMAR_1353; M. smegmatis : MSMEG_1938;	0.52	7	54	O05861	http://www.matrixscience.com/cgi/protein_view.pl?file=..%2Fdata%2F20171119%2FFTmtlnTES.dat&hit=52&db_idx=1	N/D	9	increase
Probable O-antigen/lipopolysaccharide transport ATP-binding protein ABC transporter RfbE	rfbE	Rv3781	May form an ATP-driven O-antigen/lipopolysaccharide export apparatus, in association with RFBD|Rv3783. Responsible for energy coupling to the transport system.	29960.3	6.7299	cell wall and cell processes	essential	M. bovis : Mb3810; M. leprae : ML0114; M. marinum : MMAR_5336; M. smegmatis : MSMEG_6366;	0.33	7	43	P72047	http://www.matrixscience.com/cgi/protein_view.pl?file=..%2Fdata%2F20171119%2FFTmtlnTES.dat&hit=53&db_idx=1	N/D	9	increase
Probable short-chain type dehydrogenase/reductase	Rv0148	Rv0148	Function unknown; possibly involved in cellular metabolism.	29778.7	5.1208	intermediary metabolism and respiration	non-essential	M. bovis : Mb0153;	0.49	9	108	P96825	http://www.matrixscience.com/cgi/protein_view.pl?file=..%2Fdata%2F20171119%2FFTmtlnTEm.dat&hit=1&db_idx=1	N/D	10	increase
Probable citrate synthase I GltA2	gltA2	Rv0896	Involved in tricarboxylic acid cycle (KREBS cycle) [catalytic activity: citrate + CoA = acetyl-CoA + H2O + oxaloacetate].	47946.4	5.3043	intermediary metabolism and respiration	essential	M. bovis : Mb0920; M. leprae : ML2130; M. marinum : MMAR_4640; M. smegmatis : MSMEG_5672;	0.76	24	188	P9WPD5	http://www.matrixscience.com/cgi/protein_view.pl?file=..%2Fdata%2F20171119%2FFTmtlneEe.dat&hit=30&db_idx=1	N/D	10	increase
Probable conserved lipoprotein LppZ	lppZ	Rv3006	Unknown	38752.1	4.6322	cell wall and cell processes	essential	M. bovis : Mb3031; M. leprae : ML1699; M. marinum : MMAR_1706; M. smegmatis : MSMEG_2369;	0.62	9	76	I6Y293	http://www.matrixscience.com/cgi/protein_view.pl?file=..%2Fdata%2F20171119%2FFTmtlnsaS.dat&hit=51&db_idx=1	N/D	11	increase
Conserved protein	Rv0036c	Rv0036c	Function unknown	27546.1	4.633	conserved hypotheticalsPrediction based on GO and InterPro: cell wall and cell processes (See Mazandu and Mulder, 2012)	non-essential	M. bovis : Mb0037c; M. marinum : MMAR_0051; M. smegmatis : MSMEG_6923;	0.76	20	165	P9WM91	http://www.matrixscience.com/cgi/protein_view.pl?file=..%2Fdata%2F20171119%2FFTmtlnTeT.dat&hit=1&db_idx=1	N/D	12	increase
Probable conserved lipoprotein LpqG	lpqG	Rv3623	Unknown	24836.8	5.6452	cell wall and cell processes	non-essential	M. bovis : Mb3647; M. leprae : ML0215; M. marinum : MMAR_5123; M. smegmatis : MSMEG_6109;	0.7	15	163	I6X7X3	http://www.matrixscience.com/cgi/protein_view.pl?file=..%2Fdata%2F20171119%2FFTmtlnTeT.dat&hit=31&db_idx=1	N/D	12	increase
SERYL-tRNA synthetase SerS (serine--tRNA ligase) (SERRS) (serine translase)	serS	Rv3834c	Involved in translation mechanism [catalytic activity: ATP + L-serine + tRNA(SER) = AMP + pyrophosphate + L-SERYL-tRNA(SER)].	45292.3	5.2248	information pathways	essential	M. bovis : Mb3864c; M. leprae : ML0082; M. marinum : MMAR_5386; M. smegmatis : MSMEG_6413;	0.33	10	72	P9WFT7	http://www.matrixscience.com/cgi/protein_view.pl?file=..%2Fdata%2F20171119%2FFTmtlnenE.dat&hit=35&db_idx=1	N/D	13	increase
Probable acyl-CoA thioesterase II TesB2 (TEII)	tesB2	Rv2605c	Function unknown; lipolytic enzyme involved in cellular metabolism. Can hydrolyze a broad range of acyl-CoA thioesters.	31536.7	6.4361	lipid metabolism	non-essential	M. bovis : Mb2637c; M. leprae : ML0449; M. marinum : MMAR_2095; M. smegmatis : MSMEG_2938;	0.52	14	84	I6X4S7	http://www.matrixscience.com/cgi/protein_view.pl?file=..%2Fdata%2F20171119%2FFTmtlnTEO.dat&hit=43&db_idx=1	N/D	14	increase
Probable short-chain type dehydrogenase/reductase	Rv3485c	Rv3485c	Function unknown; supposed to be involved in cellular metabolism.	33193.8	7.2161	intermediary metabolism and respiration	non-essential	M. bovis : Mb3515c; M. leprae : ML2250; M. marinum : MMAR_4968; M. smegmatis : MSMEG_5885;	0.45	9	54	O06348	http://www.matrixscience.com/cgi/protein_view.pl?file=..%2Fdata%2F20171119%2FFTmtlnTEO.dat&hit=52&db_idx=1	N/D	14	increase
Conserved protein	Rv2161c	Rv2161c	Unknown	30768.3	6.0303	intermediary metabolism and respiration	non-essential	M. bovis : Mb2185c;	0.64	10	95	O06216	http://www.matrixscience.com/cgi/protein_view.pl?file=..%2Fdata%2F20171119%2FFTmtlnTEh.dat&hit=51&db_idx=1	N/D	15	increase
Conserved protein	Rv2314c	Rv2314c	Function unknown	48712	4.6837	conserved hypotheticalsPrediction based on GO and InterPro: cell wall and cell processes (See Mazandu and Mulder, 2012)	non-essential	M. bovis : Mb2341c; M. leprae : ML1766; M. marinum : MMAR_3615; M. smegmatis : MSMEG_4463;	0.55	16	65	P71898	http://www.matrixscience.com/cgi/protein_view.pl?file=..%2Fdata%2F20171119%2FFTmtlneeT.dat&hit=52&db_idx=1	N/D	16	increase
Conserved protein	Rv3169	Rv3169	Function unknown	41759.8	5.2422	conserved hypotheticals	non-essential	M. bovis : Mb3194; M. leprae : ML0648;	0.57	15	97	O53319	http://www.matrixscience.com/cgi/protein_view.pl?file=..%2Fdata%2F20171119%2FFTmtlneER.dat&hit=51&db_idx=1	N/D	18	increase
29 KDa antigen CFP29	cfp29	Rv0798c	Unknown. Supposedly released from the envelope to the outside during growth.	28830.4	4.67	virulence, detoxification, adaptation	non-essential	M. bovis : Mb0821c; M. marinum : MMAR_4893; M. smegmatis : MSMEG_5830;	0.85	20	138	I6WZG6	http://www.matrixscience.com/cgi/protein_view.pl?file=..%2Fdata%2F20171119%2FFTmtlnswE.dat&hit=46&db_idx=1	N/D	21	increase
Possible acyl-[acyl-carrier protein] desaturase DesA2 (acyl-[ACP] desaturase) (stearoyl-ACP desaturase)	desA2	Rv1094	Thought to catalyze the principal conversion of saturated fatty acids to unsaturated fatty acids. Thought to convert stearoyl-ACP to oleoyl-ACP by introduction of a cis double bond between carbons delta-9 and delta-10 of the acyl chain [catalytic activity: stearoyl-[acyl-carrier protein] + AH2 + O2 = oleoyl-[acyl-carrier protein] + a + 2 H2O].	31359.5	4.5798	lipid metabolism	essential	M. bovis : Mb1124; M. leprae : ML1952; M. marinum : MMAR_4374; M. smegmatis : MSMEG_5248;	0.68	13	90	P9WNZ5	http://www.matrixscience.com/cgi/protein_view.pl?file=..%2Fdata%2F20171119%2FFTmtlnswE.dat&hit=51&db_idx=1	N/D	21	increase
Conserved protein	Rv2018	Rv2018	Unknown	26034.5	4.9067	conserved hypotheticals	essential	M. bovis : Mb2041;	0.48	9	135	O53464	http://www.matrixscience.com/cgi/protein_view.pl?file=..%2Fdata%2F20171120%2FFTmtlaSTE.dat&hit=1&db_idx=1	N/D	21	increase
Probable chaperone protein DnaJ1	dnaJ1	Rv0352	Acts as a co-chaperone. Stimulates, jointly with GRPE|Rv0351, the ATPase activity of DNAK|Rv0350. Seems to be regulated negatively by HSPR (Rv0353 product).	41345.1	8.2096	virulence, detoxification, adaptation	essential	M. bovis : Mb0360; M. leprae : ML2494; M. marinum : MMAR_0639; M. smegmatis : MSMEG_0711;	0.61	16	118	P9WNV9	http://www.matrixscience.com/cgi/protein_view.pl?file=..%2Fdata%2F20171120%2FFTmtlaSmR.dat&hit=2&db_idx=1	N/D	23	increase
Possible oxidoreductase	Rv2951c	Rv2951c	Function unknown; probably involved in cellular metabolism.	41315.6	9.4232	intermediary metabolism and respiration	non-essential	M. bovis : Mb2975c; M. leprae : ML0131; M. marinum : MMAR_1758;	0.65	18	119	P9WIB7	http://www.matrixscience.com/cgi/protein_view.pl?file=..%2Fdata%2F20171120%2FFTmtlaSmR.dat&hit=1&db_idx=1	N/D	23	increase
Conserved hypothetical protein	Rv2675c	Rv2675c	Function unknown	27545.1	5.8915	conserved hypotheticalsPrediction based on GO and InterPro: intermediary metabolism and respiration (See Mazandu and Mulder, 2012)	non-essential	M. bovis : Mb2694c; M. leprae : ML1046; M. marinum : MMAR_2041; M. smegmatis : MSMEG_2067;	0.45	6	52	I6Y1G8	http://www.matrixscience.com/cgi/protein_view.pl?file=..%2Fdata%2F20171119%2FFTmtlnTEe.dat&hit=51&db_idx=1	N/D	24	increase
Dihydrodipicolinate reductase DapB (DHPR)	dapB	Rv2773c	Involved in biosynthesis of diaminopimelate and lysine from aspartate semialdehyde (at the second step) [catalytic activity: 2,3,4,5-tetrahydrodipicolinate + NAD(P)(+) = 2,3-dihydrodipicolinate + NAD(P)H].	25733.4	5.7507	intermediary metabolism and respiration	essential	M. bovis : Mb2795c; M. leprae : ML1527; M. marinum : MMAR_1938; M. smegmatis : MSMEG_2664;	0.77	8	96	P9WP23	http://www.matrixscience.com/cgi/protein_view.pl?file=..%2Fdata%2F20171119%2FFTmtlnTEe.dat&hit=31&db_idx=1	N/D	24	increase
Probable glucose-6-phosphate isomerase Pgi (GPI) (phosphoglucose isomerase) (phosphohexose isomerase) (phi)	pgi	Rv0946c	Involved in glycolysis and in gluconeogenesis [catalytic activity: D-glucose 6-phosphate = D-fructose 6-phosphate].	59974.4	5.5241	intermediary metabolism and respiration	essential	M. bovis : Mb0971c; M. leprae : ML0150; M. marinum : MMAR_4557; M. smegmatis : MSMEG_5541;	0.47	18	125	P9WN69	http://www.matrixscience.com/cgi/protein_view.pl?file=..%2Fdata%2F20171119%2FFTmtlneEL.dat&hit=53&db_idx=1	N/D	25	increase
Probable glyceraldehyde 3-phosphate dehydrogenase Gap (GAPDH)	gap	Rv1436	Involved in second phase of glycolysis (first step) [catalytic activity: D-glyceraldehyde 3-phosphate + phosphate + NAD(+) = 3-phospho-D-glyceroyl phosphate + NADH.]	35923.9	5.048	intermediary metabolism and respiration	essential	M. bovis : Mb1471; M. leprae : ML0570; M. marinum : MMAR_2239; M. smegmatis : MSMEG_3084;	0.67	19	181	P9WN83	http://www.matrixscience.com/cgi/protein_view.pl?file=..%2Fdata%2F20171119%2FFTmtlnete.dat&hit=1&db_idx=1	N/D	27	increase
Probable thiosulfate sulfurtransferase SseA (rhodanese) (thiosulfate cyanide transsulfurase) (thiosulfate thiotransferase)	sseA	Rv3283	Possibly a sulfotransferase involved in the formation of thiosulfate [catalytic activity: thiosulfate + cyanide = sulfite + thiocyanate].	33288.4	4.8032	intermediary metabolism and respiration	non-essential	M. bovis : Mb3311; M. leprae : ML0728; M. marinum : MMAR_1253; M. smegmatis : MSMEG_1809;	0.82	20	242	P9WHF7	http://www.matrixscience.com/cgi/protein_view.pl?file=..%2Fdata%2F20171119%2FFTmtlnswe.dat&hit=2&db_idx=1	N/D	27	increase
Probable bacterioferritin BfrA	bfrA	Rv1876	Involved in iron storage (may perform analogous functions in iron detoxification and storage as that of animal ferritins); ferritin is an intracellular molecule that stores iron in a soluble, nontoxic, readily available form. The functional molecule, which is composed of 24 chains, is roughly spherical and contains a central cavity in which the polymeric ferric iron core is deposited.	18340.7	4.2347	Intermediary metabolism and respiration	non essential	M. bovis: Mb1907;M. leprae: ML2038;M. marinum: MMAR_2761;M. smegmatis: MSMEG_3564;	0.64	5	93	P9WPQ9	http://www.matrixscience.com/cgi/protein_view.pl?file=..%2Fdata%2F20171128%2FFTmtCaatT.dat&hit=1&db_idx=1	N/D	28	increase
Probable inosine-5'-monophosphate dehydrogenase GuaB3 (imp dehydrogenase) (inosinic acid dehydrogenase) (inosinate dehydrogenase) (imp oxidoreductase) (inosine-5'-monophosphate oxidoreductase) (IMPDH) (IMPD)	guaB3	Rv3410c	Catalyses the first reaction unique to GMP biosynthesis [catalytic activity: inosine 5'-phosphate + NAD(+) + H(2)O = xanthosine 5'-phosphate + NADH].	38990.6	4.9821	intermediary metabolism and respiration	essential	M. bovis : Mb3444c; M. leprae : ML0388; M. marinum : MMAR_1138; M. smegmatis : MSMEG_1603;	0.48	13	130	P9WKI5	http://www.matrixscience.com/cgi/protein_view.pl?file=..%2Fdata%2F20171119%2FFTmtlnsth.dat&hit=51&db_idx=1	N/D	28	increase
Probable quinone reductase Qor (NADPH:quinone reductase) (zeta-crystallin homolog protein)	qor	Rv1454c	Catalyzes the one electron reduction of certain quinones [catalytic activity: NADPH + quinone = NADP+ + semiquinone]	34046.5	5.3441	intermediary metabolism and respiration	non-essential	M. bovis : Mb1489c; M. leprae : ML0585; M. smegmatis : MSMEG_3106;	0.52	10	76	O53146	http://www.matrixscience.com/cgi/protein_view.pl?file=..%2Fdata%2F20171119%2FFTmtlnTSS.dat&hit=42&db_idx=1	N/D	29	increase
Universal stress protein family protein TB31.7	TB31.7	Rv2623	Function unknown	31652.1	5.5551	virulence, detoxification, adaptation	essential	M. bovis : Mb2656; M. marinum : MMAR_2077; M. smegmatis : MSMEG_3945;	0.53	13	60	P9WFD7	http://www.matrixscience.com/cgi/protein_view.pl?file=..%2Fdata%2F20171119%2FFTmtlnTSO.dat&hit=51&db_idx=1	N/D	31	increase
Probable glucanase GlgE	glgE	Rv1327c	Function unknown; probably involved in polysaccharides degradation.	78607.9	5.3847	intermediary metabolism and respiration	essential	M. bovis : Mb1362c; M. leprae : ML1161; M. marinum : MMAR_4071; M. smegmatis : MSMEG_4916;	0.35	16	94	P9WQ17	http://www.matrixscience.com/cgi/protein_view.pl?file=..%2Fdata%2F20171119%2FFTmtlnewS.dat&hit=51&db_idx=1	N/D	32	increase
Mycobacterial persistence regulator MRPA (two component response transcriptional regulatory protein)	mprA	Rv0981	Regulator part of a two component regulatory system (MPRAB system)	25675.4	5.0653	regulatory proteins	non-essential	M. bovis : Mb1007; M. leprae : ML0174; M. marinum : MMAR_4529; M. smegmatis : MSMEG_5488;	0.62	9	54	P9WGM9	http://www.matrixscience.com/cgi/protein_view.pl?file=..%2Fdata%2F20171120%2FFTmtlaSTh.dat&hit=43&db_idx=1	N/D	33	increase
Probable NADH dehydrogenase I (chain E) NuoE (NADH-ubiquinone oxidoreductase chain E)	nuoE	Rv3149	Involved in aerobic|anaerobic respiration [catalytic activity: NADH + ubiquinone = NAD(+) + ubiquinol].	27165.6	4.5713	intermediary metabolism and respiration	non-essential	M. bovis : Mb3173; M. marinum : MMAR_1479; M. smegmatis : MSMEG_2059;	0.51	9	86	P9WIV5	http://www.matrixscience.com/cgi/protein_view.pl?file=..%2Fdata%2F20171119%2FFTmtlnstR.dat&hit=2&db_idx=1	N/D	33	increase
Bacterioferritin BfrB	bfrB	Rv3841	Involved in iron storage; ferritin is an intracellular molecule that stores iron in a soluble, nontoxic, readily available form. The functional molecule, which is composed of 24 chains, is roughly spherical and contains a central cavity in which the polymeric ferric iron core is deposited.	20442	4.4693	intermediary metabolism and respiration	non-essential	M. bovis : Mb3871; M. leprae : ML0075; M. marinum : MMAR_5393; M. smegmatis : MSMEG_6422;	0.44	7	82	P9WNE5	http://www.matrixscience.com/cgi/protein_view.pl?file=..%2Fdata%2F20171119%2FFTmtlnsnT.dat&hit=22&db_idx=1	N/D	34	increase
Probable sulfatase	Rv0296c	Rv0296c	Function unknown; probably involved in cellular metabolism.	51814	5.6676	intermediary metabolism and respiration	non-essential	M. bovis : Mb0304c; M. leprae : ML2525; M. marinum : MMAR_0554;	0.72	20	65	Q6MX51	http://www.matrixscience.com/cgi/protein_view.pl?file=..%2Fdata%2F20171119%2FFTmtlnemh.dat&hit=52&db_idx=1	N/D	35	increase
Probable glutamine synthetase GlnA2 (glutamine synthase) (GS-II)	glnA2	Rv2222c	Involved in glutamine biosynthesis [catalytic activity: ATP + L-glutamate + NH(3) = ADP + glutamine + orthophosphate].	49607.8	5.2076	intermediary metabolism and respiration	non-essential	M. bovis : Mb2246c; M. leprae : ML1631; M. marinum : MMAR_3294; M. smegmatis : MSMEG_4294;	0.69	30	208	P9WN37	http://www.matrixscience.com/cgi/protein_view.pl?file=..%2Fdata%2F20171119%2FFTmtlnemh.dat&hit=1&db_idx=1	N/D	35	increase
Possible peroxidase BpoC (non-haem peroxidase)	bpoC	Rv0554	Supposedly involved in detoxification reactions.	28349.4	5.0835	virulence, detoxification, adaptation	essential	M. bovis : Mb0569; M. leprae : ML2269; M. marinum : MMAR_0900; M. smegmatis : MSMEG_1108;	0.57	11	103	P9WNH1	http://www.matrixscience.com/cgi/protein_view.pl?file=..%2Fdata%2F20171120%2FFTmtlaSTm.dat&hit=3&db_idx=1	N/D	38	increase
Probable hydrolase	Rv3400	Rv3400	Function unknown; probably involved in cellular metabolism.	28227.7	5.7076	intermediary metabolism and respiration	non-essential	M. bovis : Mb3433; M. leprae : ML0393; M. marinum : MMAR_1144;	0.68	10	110	P9WKZ7	http://www.matrixscience.com/cgi/protein_view.pl?file=..%2Fdata%2F20171120%2FFTmtlaSTm.dat&hit=1&db_idx=1	N/D	38	increase
Probable cytochrome P450 monooxygenase 142 Cyp142	cyp142	Rv3518c	Cytochromes P450 are a group of heme-thiolate monooxygenases. They oxidize a variety of structurally unrelated compounds, including steroids, fatty acids, and xenobiotics.	44398.5	4.4584	intermediary metabolism and respiration	non-essential	M. bovis : Mb3547c, Mb3548c; M. marinum : MMAR_5003; M. smegmatis : MSMEG_5918;	0.72	27	136	P9WPL5	http://www.matrixscience.com/cgi/protein_view.pl?file=..%2Fdata%2F20171119%2FFTmtlneeR.dat&hit=3&db_idx=1	N/D	39	increase
Unknown protein	Rv1006	Rv1006	Unknown	61297.6	5.3152	conserved hypotheticalsPrediction based on GO and InterPro: intermediary metabolism and respiration (See Mazandu and Mulder, 2012)	non-essential	M. bovis : Mb1033; M. leprae : ML0237; M. marinum : MMAR_4485;	0.55	13	49	O05592	http://www.matrixscience.com/cgi/protein_view.pl?file=..%2Fdata%2F20171119%2FFTmtlneES.dat&hit=52&db_idx=1	N/D	41	increase
Possible L-lactate dehydrogenase (cytochrome) LldD2	lldD2	Rv1872c	Involved in respiration; catalyzes conversion of lactate into pyruvate [catalytic activity: (S)-lactate + 2 ferricytochrome C = pyruvate + 2 ferrocytochrome C].	45341.6	10.1501	intermediary metabolism and respiration	non-essential	M. bovis : Mb1903c; M. leprae : ML2046; M. marinum : MMAR_2752;	0.31	9	58	P9WND5	http://www.matrixscience.com/cgi/protein_view.pl?file=..%2Fdata%2F20171120%2FFTmtlaSmE.dat&hit=52&db_idx=1	N/D	41	increase
Conserved protein	Rv1194c	Rv1194c	Function unknown	46066	6.6569	conserved hypotheticalsPrediction based on GO and InterPro: cell wall and cell processes (See Mazandu and Mulder, 2012)	essential	M. bovis : Mb1226c; M. leprae : ML1052; M. marinum : MMAR_4242;	0.4	9	69	O05296	http://www.matrixscience.com/cgi/protein_view.pl?file=..%2Fdata%2F20171120%2FFTmtlaSmE.dat&hit=51&db_idx=1	N/D	43	increase
S-nitrosomycothiol reductase MscR	mscR	Rv2259	Involved in the reduction of S-nitroglutathione	37888.2	4.5377	intermediary metabolism and respiration	essential	M. bovis : Mb2283; M. leprae : ML1784; M. marinum : MMAR_3350; M. smegmatis : MSMEG_4340;	0.87	16	151	O53533	http://www.matrixscience.com/cgi/protein_view.pl?file=..%2Fdata%2F20171119%2FFTmtlnstm.dat&hit=13&db_idx=1	N/D	43	increase
Conserved hypothetical protein	Rv3586	Rv3586	Function unknown	39031.1	5.2777	conserved hypotheticalsPrediction based on GO and InterPro: information pathways (See Mazandu and Mulder, 2012)	non-essential	M. bovis : Mb3617; M. leprae : ML1917; M. marinum : MMAR_5086; M. smegmatis : MSMEG_6080;	0.54	14	87	P9WNW5	http://www.matrixscience.com/cgi/protein_view.pl?file=..%2Fdata%2F20171120%2FFTmtlaSOt.dat&hit=51&db_idx=1	N/D	44	increase
Possible dehydrogenase/reductase	Rv0331	Rv0331	Function unknown; probably involved in cellular metabolism.	40788.4	4.9731	intermediary metabolism and respiration	non-essential	M. bovis : Mb0338;	0.55	20	77	O07255	http://www.matrixscience.com/cgi/protein_view.pl?file=..%2Fdata%2F20171119%2FFTmtlneTL.dat&hit=51&db_idx=1	N/D	47	increase
Possible dioxygenase	Rv3161c	Rv3161c	Function unknown; involved in cellular metabolism.	42504.2	5.0079	intermediary metabolism and respiration	non-essential	M. bovis : Mb3186c; M. marinum : MMAR_0230; M. smegmatis : MSMEG_0657;	0.53	16	154	O53311	http://www.matrixscience.com/cgi/protein_view.pl?file=..%2Fdata%2F20171119%2FFTmtlneTt.dat&hit=2&db_idx=1	N/D	47	increase
Probable acetyl-CoA acetyltransferase FadA6 (acetoacetyl-CoA thiolase)	fadA6	Rv3556c	Function unknown, but involved in lipid degradation [catalytic activity: 2 acetyl-CoA = CoA + acetoacetyl-CoA].	40902.3	4.8595	lipid metabolism	non-essential	M. bovis : Mb3586c; M. marinum : MMAR_5045; M. smegmatis : MSMEG_6008;	0.59	18	62	I6XHJ3	http://www.matrixscience.com/cgi/protein_view.pl?file=..%2Fdata%2F20171119%2FFTmtlneTL.dat&hit=53&db_idx=1	N/D	47	increase
Probable glucose-6-phosphate 1-dehydrogenase Zwf1 (G6PD)	zwf1	Rv1121	Involved in pentose phosphate pathway (first step) [catalytic activity: D-glucose 6-phosphate + NADP(+) = D-glucono-1,5-lactone 6-phosphate + NADPH.]	52155.3	4.9945	intermediary metabolism and respiration	non-essential	M. bovis : Mb1152; M. leprae : ML0943; M. marinum : MMAR_4339;	0.56	13	103	P9WN71	http://www.matrixscience.com/cgi/protein_view.pl?file=..%2Fdata%2F20171120%2FFTmtlaSee.dat&hit=1&db_idx=1	N/D	48	increase
D-alpha-D-mannose-1-phosphate guanylyltransferase ManB (D-alpha-D-heptose-1-phosphate guanylyltransferase)	manB	Rv3264c	Involved in GDP-mannose biosynthesis and biosynthesis of nucleotide-activated glycero-manno-heptose (D-alpha-D pathway): generates GDP-mannose and phosphate from GTP and alpha-D-mannose 1-phosphate. MANB product is needed for all mannosyl glycolipids and polysaccharides which, like rhamnosyl residues, are an important part of the mycobacterium envelope [catalytic activity: alpha-D-mannose 1-phosp…	37839	4.8208	cell wall and cell processes	essential	M. bovis : Mb3292c; M. leprae : ML0753; M. marinum : MMAR_1277;	0.62	21	136	L7N6A5	http://www.matrixscience.com/cgi/protein_view.pl?file=..%2Fdata%2F20171119%2FFTmtlnTSL.dat&hit=50&db_idx=1	N/D	49	increase
Adenosine kinase	adoK	Rv2202c	Adenosine phosphorylation	34440	4.5121	intermediary metabolism and respiration	essential	M. bovis : Mb2225c; M. leprae : ML0873; M. marinum : MMAR_3246; M. smegmatis : MSMEG_4270;	0.81	28	188	P9WID5	http://www.matrixscience.com/cgi/protein_view.pl?file=..%2Fdata%2F20171119%2FFTmtlneOL.dat&hit=51&db_idx=1	N/D	51	increase
Possible transcriptional regulatory protein	Rv2258c	Rv2258c	Possibly involved in transcriptional regulation	37513.6	4.3523	regulatory proteins	non-essential	M. bovis : Mb2282c; M. leprae : ML1783; M. marinum : MMAR_3349; M. smegmatis : MSMEG_4338;	0.32	7	95	O53532	http://www.matrixscience.com/cgi/protein_view.pl?file=..%2Fdata%2F20171119%2FFTmtlneOt.dat&hit=1&db_idx=1	N/D	51	increase
Probable bifunctional protein FolD: methylenetetrahydrofolate dehydrogenase + methenyltetrahydrofolate cyclohydrolase	folD	Rv3356c	Necessary for the biosynthesis of purines, thymydylate, methionine, histidine, pantothenate, and formyl tRNA-met [catalytic activity: 5,10-methylenetetrahydrofolate + NADP(+) = 5,10-methenyltetrahydrofolate + NADPH] [catalytic activity: 5,10-methenyltetrahydrofolate + H(2)O = 10-formyltetrahydrofolate].	29451.7	6.418	intermediary metabolism and respiration	essential	M. leprae : ML0674; M. marinum : MMAR_1176; M. smegmatis : MSMEG_1647;	0.5	7	42	P9WG81	http://www.matrixscience.com/cgi/protein_view.pl?file=..%2Fdata%2F20171119%2FFTmtlnTET.dat&hit=51&db_idx=1	N/D	51	increase
Probable glutamate decarboxylase GadB	gadB	Rv3432c	Catalyzes the production of GABA [catalytic activity: L-glutamate = 4-aminobutanoate + CO(2)].	50747.7	5.4052	intermediary metabolism and respiration	non-essential	M. bovis : Mb3462c; M. leprae : ML0374; M. marinum : MMAR_1118; M. smegmatis : MSMEG_1574;	0.3	10	77	I6YG46	http://www.matrixscience.com/cgi/protein_view.pl?file=..%2Fdata%2F20171120%2FFTmtlaSeR.dat&hit=2&db_idx=1	N/D	52	increase
Probable endopeptidase ATP binding protein (chain B) ClpB (ClpB protein) (heat shock protein F84.1)	clpB	Rv0384c	Thought to be an ATPase subunit of an intracellular ATP-dependent protease. Seems to be regulated positively by sigh (Rv3223c product) and negatively by HSPR (Rv0353 product).	92536.2	4.9752	virulence, detoxification, adaptation	essential	M. bovis : Mb0391c; M. leprae : ML2490; M. marinum : MMAR_0645; M. smegmatis : MSMEG_0732;	0.71	53	499	P9WPD1	http://www.matrixscience.com/cgi/protein_view.pl?file=..%2Fdata%2F20171119%2FFTmtlnewL.dat&hit=1&db_idx=1	N/D	53	increase
19 kDa lipoprotein antigen precursor LpqH	lpqH	Rv3763	Shown to inhibit gamma interferon regulated HLA-DR protein and mRNA expression in human macrophages	15114.8	7.1813	cell wall and cell processes	non essential	M. bovis: Mb3789;M. leprae: ML1966;M. marinum: MMAR_5315;M. smegmatis: MSMEG_6316;	0.37	1	219	P9WK61	http://www.matrixscience.com/cgi/protein_view.pl?file=..%2Fdata%2F20171204%2FFTmAfnHSm.dat&hit=CFI07703.1&db_idx=1&px=1&ave_thresh=40&report=50&_sigthreshold=0.05&_msresflags=1025&_msresflags2=258&percolate=-1&percolate_rt=0&_minpeplen=7&sessionID=guest_guestsession	N/D	54	increase
30S ribosomal protein S1 RpsA	rpsA	Rv1630	Binds mRNA; thus facilitating recognition of the initiation point. It is needed to translate mRNA with a short shine-dalgarno (SD) purine-rich sequence.	53201.8	4.5603	information pathways	essential	M. bovis : Mb1656; M. leprae : ML1382; M. marinum : MMAR_2433; M. smegmatis : MSMEG_3833;	0.74	39	320	P9WH43	http://www.matrixscience.com/cgi/protein_view.pl?file=..%2Fdata%2F20171120%2FFTmtlaSeT.dat&hit=2&db_idx=1	N/D	55	increase
Possible oxidoreductase. Possible 3-hydroxy-9,10-seconandrost-1,3,5(10)-triene-9,17-dione hydroxylase.	hsaA	Rv3570c	Function unknown; probably involved in cellular metabolism. Predicted to be involved in lipid catabolism.	43110.5	6.4413	intermediary metabolism and respiration	non-essential	M. bovis : Mb3601c; M. leprae : ML0343; M. marinum : MMAR_5065; M. smegmatis : MSMEG_6038;	0.43	12	52	P9WJA1	http://www.matrixscience.com/cgi/protein_view.pl?file=..%2Fdata%2F20171119%2FFTmtlneOE.dat&hit=52&db_idx=1	N/D	55	increase
Possible enoyl-CoA hydratase EchA9 (enoyl hydrase) (unsaturated acyl-CoA hydratase) (crotonase)	echA9	Rv1071c	Could possibly oxidize fatty acids using specific components [catalytic activity: (3S)-3-hydroxyacyl-CoA = trans-2(or 3)-enoyl-CoA + H(2)O].	36322	4.7005	lipid metabolism	non-essential	M. bovis : Mb1100c; M. leprae : ML2401; M. marinum : MMAR_4395; M. smegmatis : MSMEG_5276;	0.57	8	69	O53419	http://www.matrixscience.com/cgi/protein_view.pl?file=..%2Fdata%2F20171119%2FFTmtlnTSt.dat&hit=52&db_idx=1	N/D	56	increase
Thioredoxin TrxC (TRX) (MPT46)	trxC	Rv3914	Thioredoxin participates in various redox reactions through the reversible oxidation of its active center dithiol, to a disulfide, & catalyzes dithiol-disulfide exchange reactions. Forms together with thioredoxin reductase and NADPH a redox active system which donates electrons to a wide variety of different metabolic process. Seems regulated by sigh (Rv3223c product).	12544.5	4.8155	intermediary metabolism and respiration	essential	M. bovis : Mb3945; M. leprae : ML2703; M. marinum : MMAR_5478; M. smegmatis : MSMEG_6934;	0.67	6	90	P9WG67	http://www.matrixscience.com/cgi/protein_view.pl?file=..%2Fdata%2F20171119%2FFTmtlnsnE.dat&hit=2&db_idx=1	N/D	58	increase
DNA-directed RNA polymerase (beta chain) RpoB (transcriptase beta chain) (RNA polymerase beta subunit)	rpoB	Rv0667	Catalyzes the transcription of DNA into RNA using the four ribonucleoside triphosphates as substrates [catalytic activity: N nucleoside triphosphate = N diphosphate + {RNA}(N)].	129218	4.67	information pathways	essential	M. bovis : Mb0686; M. leprae : ML1891; M. marinum : MMAR_0995; M. smegmatis : MSMEG_1367;	0.57	51	461	P9WGY9	http://www.matrixscience.com/cgi/protein_view.pl?file=..%2Fdata%2F20171119%2FFTmtlneSO.dat&hit=1&db_idx=1	N/D	60	increase
Fatty-acid-AMP ligase FadD28 (fatty-acid-AMP synthetase) (fatty-acid-AMP synthase)	fadD28	Rv2941	Involved in phthiocerol dimycocerosate (dim) biosynthesis. Thought to be involved in the release and transfer of mycoserosic acid from mas onto the DIOLS.	62640.7	5.0571	lipid metabolism	non essential	M. bovis: Mb2966;M. leprae: ML0138;M. marinum: MMAR_1765;M. smegmatis: MSMEG_4731;	0.33	9	74	#N/A	http://www.matrixscience.com/cgi/protein_view.pl?file=..%2Fdata%2F20171124%2FFTmtIfaEL.dat&hit=51&db_idx=1	N/D	60	increase
Conserved protein TB18.6	TB18.6	Rv2140c	Unknown	18634	5.5219	conserved hypotheticalsPrediction based on GO and InterPro: intermediary metabolism and respiration (See Mazandu and Mulder, 2012)	non-essential	M. bovis : Mb2164c; M. leprae : ML1289; M. marinum : MMAR_3122; M. smegmatis : MSMEG_4199;	0.89	8	112	P9WFN1	http://www.matrixscience.com/cgi/protein_view.pl?file=..%2Fdata%2F20171119%2FFTmtlnsnm.dat&hit=2&db_idx=1	N/D	61	increase
Cyclopropane-fatty-acyl-phospholipid synthase 2 CmaA2 (cyclopropane fatty acid synthase) (CFA synthase) (cyclopropane mycolic acid synthase 2) (mycolic acid trans-cyclopropane synthetase)	cmaA2	Rv0503c	Essential for the cyclopropanation function. Transfers a methylene group from S-adenosyl-L-methionine to the cis double bond of an unsaturated fatty acid chain resulting in the replacement of the double bond with a methylene bridge. Mycolic acids, which represent the major constituent of mycobacterial cell wall complex, act as substrates [catalytic activity: S-adenosyl-L-methionine + phospholipid…	34660.1	4.9118	lipid metabolism	non-essential	M. bovis : Mb0515c; M. leprae : ML2426; M. marinum : MMAR_0831; M. smegmatis : MSMEG_1205;	0.41	10	72	P9WPB5	http://www.matrixscience.com/cgi/protein_view.pl?file=..%2Fdata%2F20171119%2FFTmtlneTe.dat&hit=52&db_idx=1	N/D	62	increase
Probable conserved membrane protein	Rv0347	Rv0347	Unknown	36565	7.2393	cell wall and cell processes	essential	M. bovis : Mb0355;	0.68	13	88	O06298	http://www.matrixscience.com/cgi/protein_view.pl?file=..%2Fdata%2F20171119%2FFTmtlneOT.dat&hit=51&db_idx=1	N/D	67	increase
Heat shock protein HspX (alpha-crystallin homolog) (14 kDa antigen) (HSP16.3)	hspX	Rv2031c	Stress protein induced by anoxia. Has a proposed role in maintenance of long-term viability during latent, asymptomatic infections, and a proposed role in replication during initial infection. Regulated by the two component regulatory system DEVR|Rv3133c/DEVS|Rv3132c, in response to a hypoxic signal.	16227.3	4.7523	virulence, detoxification, adaptation	non-essential	M. bovis : Mb2057c; M. marinum : MMAR_3484; M. smegmatis : MSMEG_3932;	0.64	7	105	P9WMK1	http://www.matrixscience.com/cgi/protein_view.pl?file=..%2Fdata%2F20171119%2FFTmtlnsne.dat&hit=1&db_idx=1	N/D	68	increase
Glutamyl-tRNA synthetase GltS (glutamate--tRNA ligase) (glutamyl-tRNA synthase) (GLURS)	gltS	Rv2992c	Involved in translation mechanisms [catalytic activity: ATP + L-glutamate + tRNA(GLU) = AMP + diphosphate + L-glutamyl-tRNA(GLU)].	53832	5.5803	information pathways	essential	M. bovis : Mb3016c; M. leprae : ML1688; M. marinum : MMAR_1719; M. smegmatis : MSMEG_2383;	0.23	7	58	P9WFV9	http://www.matrixscience.com/cgi/protein_view.pl?file=..%2Fdata%2F20171119%2FFTmtlnenR.dat&hit=51&db_idx=1	N/D	70	increase
Probable riboflavin synthase alpha chain RibC (RibE)	ribC	Rv1412	Involved in riboflavin synthesis. Riboflavin synthase is a bifunctional enzyme complex catalyzing the formation of riboflavin from 5-amino-6-(1'-D)- ribityl-amino-2,4(1H,3H)-pyrimidinedione and L-3,4-dihydrohy-2- butanone-4-phosphate via 6,7-dimethyl-8-lumazine. The alpha subunit catalyzes the dismutation of 6,7-dimethyl-8-lumazine to riboflavin and 5-amino-6-(1'-D)-ribityl-amino-2,4(1H,3H)- pyri…	21320.2	4.7908	intermediary metabolism and respiration	non-essential	M. bovis : Mb1447; M. leprae : ML0558; M. marinum : MMAR_2221; M. smegmatis : MSMEG_3071;	0.58	6	85	P9WK35	http://www.matrixscience.com/cgi/protein_view.pl?file=..%2Fdata%2F20171119%2FFTmtlnstE.dat&hit=37&db_idx=1	N/D	71	increase
Probable succinyl-CoA:3-ketoacid-coenzyme A transferase (beta subunit) ScoB (3-oxo-acid:CoA transferase) (OXCT B) (succinyl CoA:3-oxoacid CoA-transferase)	scoB	Rv2503c	Involved in various degradation and synthesis [catalytic activity: succinyl-CoA + a 3-oxo acid = succinate + a 3-oxo-acyl-CoA].	22898.4	5.0085	lipid metabolism	non-essential	M. bovis : Mb2531c; M. leprae : ML0435; M. marinum : MMAR_3850; M. smegmatis : MSMEG_1899;	0.48	7	94	P9WPW3	http://www.matrixscience.com/cgi/protein_view.pl?file=..%2Fdata%2F20171119%2FFTmtlnstE.dat&hit=10&db_idx=1	N/D	71	increase
Conserved protein	Rv3369	Rv3369	Function unknown	15717.8	5.687	conserved hypotheticalsPrediction based on GO and InterPro: intermediary metabolism and respiration (See Mazandu and Mulder, 2012)	essential	M. bovis : Mb3404; M. leprae : ML0417; M. marinum : MMAR_1159;	0.54	7	109	O50398	http://www.matrixscience.com/cgi/protein_view.pl?file=..%2Fdata%2F20171119%2FFTmtlnsnL.dat&hit=1&db_idx=1	N/D	72	increase
DlaT, dihydrolipoamide acyltransferase, E2 component of pyruvate dehydrogenase	dlaT	Rv2215	Involved in tricarboxylic acid cycle; converts pyruvate to acetyl-CoA and CO2. Also involved in antioxidant defense; LPDC|Rv0462, DLAT|Rv2215, AHPD|Rv2429, and AHPC|Rv2428 constitute an NADH-dependent peroxidase and peroxynitrite reductase that provides protection against oxidative stress	57087.7	4.6408	intermediary metabolism and respiration	essential	M. bovis : Mb2238;M. leprae: ML0861;M. marinum: MMAR_3260;M. smegmatis: MSMEG_4283;	0.68	31	402	P9WIS7	http://www.matrixscience.com/cgi/protein_view.pl?file=..%2Fdata%2F20171124%2FFTmtIfctL.dat&hit=1&db_idx=1	N/D	74	increase
