# Supplementary material for: One-Year Old Dormant, “Non-culturable” Mycobacterium tuberculosis Preserves Significantly Diverse Protein Profile
Source: Front Cell Infect Microbiol. 2020 Jan 31;10:26. doi: 10.3389/fcimb.2020.00026 (PMC7025520; doi:10.3389/fcimb.2020.00026)
Supplement: Table S4 — Distribution of the proteins found in the proteomic profile of stored Mtb dormant cells (13 months) by the categories in which they can participate. [file Table_4.XLSX]

## Sheet: Лист1
Degradation
Product	Rv Number	Function
Maltokinase Mak	Rv0127	Catalyzes the transfer of a phosphate group from ATP to maltose to produce maltose-1-phosphate [catalytic activity: ATP + maltose = ADP + maltose-1-phosphate]
Probable lipase/esterase LipN	Rv2970c	Function unknown; lipolytic enzyme involved in cellular metabolism.
Possible acyl-CoA thiolase FadA	Rv0859	Function unknown, but involvement in lipid degradation.
Probable arginine deiminase ArcA (adi) (ad) (arginine dihydrolase)	Rv1001	Arginine degradation [catalytic activity:L-arginine + H(2)O = L-citrulline + NH(3)]
Probable aminomethyltransferase GcvT (glycine cleavage system T protein)	Rv2211c	The glycine cleavage system catalyzes the degradation of glycine [catalytic activity: (6S)-tetrahydrofolate + S-aminomethyldihydrolipoylprotein = (6R)-5,10-methylenetetrahydrofolate + NH3 + dihydrolipoylprotein].
Probable cytoplasmic peptidase PepQ	Rv2535c	Function unknown; hydrolyses peptides.
Succinate-semialdehyde dehydrogenase [NADP+] dependent (SSDH) GabD1	Rv0234c	Involved in 4-aminobutyrate (GABA) degradation pathway [catalytic activity: succinate semialdehyde + NAD(P)(+) + H(2)O = succinate + NAD(P)H].
Probable ATP-dependent CLP protease proteolytic subunit 2 ClpP2 (endopeptidase CLP 2)	Rv2460c	CLP cleaves peptides in various proteins in a process that requires ATP hydrolysis. CLP may be responsible for a fairly general and central housekeeping function rather than for the degradation of specific substrates.
Probable ATP-dependent protease ATP-binding subunit ClpC1	Rv3596c	Hydrolyses proteins in presence of ATP. May interact with a CLPP-like protease involved in degradation of denatured proteins.
Probable glucanase GlgE	Rv1327c	Function unknown; probably involved in polysaccharides degradation.
Probable endopeptidase ATP binding protein (chain B) ClpB (ClpB protein) (heat shock protein F84.1)	Rv0384c	Thought to be an ATPase subunit of an intracellular ATP-dependent protease. Seems to be regulated positively by sigh (Rv3223c product) and negatively by HSPR (Rv0353 product).
Probable beta-ketoacyl CoA thiolase FadA3	Rv1074c	Function unknown, but supposedly involved in lipid degradation (beta oxidation).
Probable acetyl-CoA acetyltransferase FadA4 (acetoacetyl-CoA thiolase)	Rv1323	Function unknown, but supposed involvement in lipid degradation [catalytic activity: 2 acetyl-CoA = CoA + acetoacetyl-CoA].
Probable acyl-CoA ligase FadD31 (acyl-CoA synthetase) (acyl-CoA synthase)	Rv1925	Function unknown, but involvement in lipid degradation.
Probable acyl-CoA dehydrogenase FadE23	Rv3140	Function unknown, but involved in lipid degradation.
Probable acyl-CoA dehydrogenase FadE25	Rv3274c	Function unknown, but involved in lipid degradation [catalytic activity: acyl-CoA + ETF = 2,3-dehydroacyl-CoA + reduced ETF].
Probable acyl-CoA thioesterase II TesB2 (TEII)	Rv2605c	Function unknown; lipolytic enzyme involved in cellular metabolism. Can hydrolyze a broad range of acyl-CoA thioesters.
Probable acetyl-CoA acetyltransferase FadA6 (acetoacetyl-CoA thiolase)	Rv3556c	Function unknown, but involved in lipid degradation [catalytic activity: 2 acetyl-CoA = CoA + acetoacetyl-CoA].
Fatty acid
Probable bifunctional protein acetyl-/propionyl-coenzyme A carboxylase (alpha chain) AccA3: biotin carboxylase + biotin carboxyl carrier protein (BCCP)	Rv3285	Involved in long-chain fatty acid synthesis (at the first step). Carries two functions: biotin carboxyl carrier protein and biotin carboxyltransferase [catalytic activity: ATP + biotin-carboxyl-carrier protein + CO(2) = ADP + orthophosphate + carboxybiotin-carboxyl-carrier protein].
Possible acyl-[acyl-carrier protein] desaturase DesA2 (acyl-[ACP] desaturase) (stearoyl-ACP desaturase)	Rv1094	Thought to catalyze the principal conversion of saturated fatty acids to unsaturated fatty acids. Thought to convert stearoyl-ACP to oleoyl-ACP by introduction of a cis double bond between carbons delta-9 and delta-10 of the acyl chain [catalytic activity: stearoyl-[acyl-carrier protein] + AH2 + O2 = oleoyl-[acyl-carrier protein] + a + 2 H2O].
Probable 3-hydroxyacyl-thioester dehydratase HtdY	Rv3389c	Involved in fatty acid synthesis type II (fas-II)
Probable fatty oxidation protein FadB	Rv0860	Involved in fatty acid degradation (probably in fatty acid beta-oxidation cycle).
Probable 3-oxoacyl-[acyl-carrier protein] reductase FabG4 (3-ketoacyl-acyl carrier protein reductase)	Rv0242c	Involved in the fatty acid biosynthesis pathway (first reduction step) [catalytic activity: (3R)-3-hydroxyacyl-[acyl-carrier protein] + NADP+ = 3-oxoacyl-[acyl-carrier protein] + NADPH].
Possible ketoacyl reductase	Rv1544	Function unknown, but possibly involvement in lipid metabolism.
Probable propionyl-CoA carboxylase beta chain 5 AccD5 (pccase) (propanoyl-CoA:carbon dioxide ligase)	Rv3280	Key enzyme in the catabolic pathway of odd-chain fatty acids, isoleucine, threonine, methionine, and valine [catalytic activity: ATP + propionyl-CoA + CO(2) + H(2)O = ADP + orthophosphate + methylmalonyl-CoA.]
Defense
Catalase-peroxidase-peroxynitritase T KatG	Rv1908c	Multifunctional enzyme, exhibiting both a catalase, a broad-spectrum peroxidase, and a peroxynitritase activities. May play a role in the intracellular survival of mycobacteria within macrophages; protection against reactive oxygen and nitrogen intermediates produced by phagocytic cells. Seems regulated by SIGB|Rv2710 [catalytic activity: 2 H(2)O(2) = O(2) + 2 H(2)O].
60 kDa chaperonin 2 GroEL2 (protein CPN60-2) (GroEL protein 2) (65 kDa antigen) (heat shock protein 65) (cell wall protein A) (antigen A)	Rv0440	Prevents misfolding and promotes the refolding and proper assembly of unfolded polypeptides generated under stress conditions.
Probable chaperone protein DnaK (heat shock protein 70) (heat shock 70 kDa protein) (HSP70)	Rv0350	Acts as a chaperone. Involved in induction by stress conditions e.g. heat shock. Possibly has an ATPase activity. Seems to be regulated positively by sigh (Rv3223c product) and negatively by HSPR (Rv0353 product).
Isoniazid inductible gene protein IniB	Rv0341	Unknown
10 kDa chaperonin GroES (protein CPN10) (protein GroES) (BCG-a heat shock protein) (10 kDa antigen)	Rv3418c	Binds to CPN60 in the presence of mg-ATP and suppresses the ATPase activity of the latter.
60 kDa chaperonin 1 GroEL1 (protein CPN60-1) (GroEL protein 1)	Rv3417c	Prevents misfolding and promotes the refolding and proper assembly of unfolded polypeptides generated under stress conditions.
DNA-binding protein HU homolog HupB (histone-like protein) (HLP) (21-kDa laminin-2-binding protein)	Rv2986c	This protein belongs to the histone like family of prokaryotic DNA-binding proteins which are capable of wrapping DNA to stabilize it, and prevent its denaturation under extreme environmental conditions.
Probable chaperone protein DnaJ1	Rv0352	Acts as a co-chaperone. Stimulates, jointly with GRPE|Rv0351, the ATPase activity of DNAK|Rv0350. Seems to be regulated negatively by HSPR (Rv0353 product).
Superoxide dismutase [FE] SodA	Rv3846	Destroys radicals which are normally produced within the cells and are toxic to biological systems [catalytic activity: 2 peroxide radical + 2 H(+) = O(2) + H(2)O(2)].
Heat shock protein HspX (alpha-crystallin homolog) (14 kDa antigen) (HSP16.3)	Rv2031c	Stress protein induced by anoxia. Has a proposed role in maintenance of long-term viability during latent, asymptomatic infections, and a proposed role in replication during initial infection. Regulated by the two component regulatory system DEVR|Rv3133c/DEVS|Rv3132c, in response to a hypoxic signal.
Probable chaperone protein HtpG (heat shock protein) (HSP90 family protein) (high temperature protein G)	Rv2299c	Molecular chaperone involved in protein folding. Has ATPase activity.
Periplasmic superoxide dismutase [Cu-Zn] SodC	Rv0432	Destroys radicals which are normally produced within the cells and are toxic to biological systems [catalytic activity: 2 superoxide + 2 H+ = O2 + H2O2].
Possible peroxidase BpoC (non-haem peroxidase)	Rv0554	Supposedly involved in detoxification reactions.
Probable membrane-anchored mycosin MycP3 (serine protease) (subtilisin-like protease) (subtilase-like) (mycosin-3)	Rv0291	Thought to have proteolytic activity.
Dihydrolipoamide dehydrogenase LpdC (lipoamide reductase (NADH)) (lipoyl dehydrogenase) (dihydrolipoyl dehydrogenase) (diaphorase)	Rv0462	Involved in energy metabolism. Lipoamide dehydrogenase is the E3 component of pyruvate dehydrogenase and the alpha-ketoacid dehydrogenase complex [catalytic activity: dihydrolipoamide + NAD(+) = lipoamide + NADH]. Also involved in antioxidant defense; LPDC|Rv0462, DLAT|Rv2215, AHPD|Rv2429, and AHPC|Rv2428 constitute an NADH-dependent peroxidase and peroxynitrite reductase that provides protection…
Thioredoxin TrxC (TRX) (MPT46)	Rv3914	Thioredoxin participates in various redox reactions through the reversible oxidation of its active center dithiol, to a disulfide, & catalyzes dithiol-disulfide exchange reactions. Forms together with thioredoxin reductase and NADPH a redox active system which donates electrons to a wide variety of different metabolic process. Seems regulated by sigh (Rv3223c product). Так, тиоредоксин является с…
S-nitrosomycothiol reductase MscR	Rv2259	Involved in the reduction of S-nitroglutathione. S-Nitrosomycothiol Reductase and Mycothiol Are Required for Survival Under Aldehyde Stress and Biofilm Formation in Mycobacterium smegmatis
Probable thiosulfate sulfurtransferase CysA2 (rhodanese-like protein) (thiosulfate cyanide transsulfurase) (thiosulfate thiotransferase)	Rv0815c	May be a sulfotransferase involved in the formation of thiosulfate [catalytic activity: thiosulfate + cyanide = sulfite + thiocyanate].
Probable thiosulfate sulfurtransferase SseA (rhodanese) (thiosulfate cyanide transsulfurase) (thiosulfate thiotransferase)	Rv3283	Possibly a sulfotransferase involved in the formation of thiosulfate [catalytic activity: thiosulfate + cyanide = sulfite + thiocyanate]. that detoxifies cyanide (CN−) by converting it to thiocyanate (SCN−)
Regulation
Possible two component system response transcriptional positive regulator PhoP	Rv0757	Involved in transcriptional mechanism. Part of the two component regulatory system PHOP/PHOQ. This protein is thought to be a positive regulator for the phosphate regulon, required for intracellular growth. Transcription of this operon is positively regulated by PHOB and PHOR|Rv0758 when phosphate is limited.
Diviva family protein Wag31	Rv2145c	Unknown
Probable transcriptional regulatory protein MoxR1	Rv1479	Involved in transcriptional mechanism
Two component sensory transduction transcriptional regulatory protein MtrA	Rv3246c	Transcriptional activator part of a two component regulatory system.
Possible transcriptional regulatory protein	Rv2258c	Possibly involved in transcriptional regulation
Mycobacterial persistence regulator MRPA (two component response transcriptional regulatory protein)	Rv0981	Regulator part of a two component regulatory system (MPRAB system)
Cell wall
Secreted antigen 85-B FbpB (85B) (antigen 85 complex B) (mycolyl transferase 85B) (fibronectin-binding protein B) (extracellular alpha-antigen)	Rv1886c	Involved in cell wall mycoloylation. Proteins of the antigen 85 complex are responsible for the high affinity of mycobacteria to fibronectin. Possesses a mycolyltransferase activity required for the biogenesis of trehalose dimycolate (cord factor), a dominant structure necessary for maintaining cell wall integrity.
3-oxoacyl-[acyl-carrier protein] synthase 1 KasA (beta-ketoacyl-ACP synthase) (KAS I)	Rv2245	Involved in fatty acid biosynthesis (mycolic acids synthesis); involved in meromycolate extension. Catalyzes the condensation reaction of fatty acid synthesis by the addition to an acyl acceptor of two carbons from malonyl-ACP [catalytic activity: acyl-[acyl-carrier protein] + malonyl-[acyl-carrier protein] = 3-oxoacyl-[acyl-carrier protein] + [acyl-carrier protein] + CO(2)].
Fatty-acid-AMP ligase FadD28 (fatty-acid-AMP synthetase) (fatty-acid-AMP synthase)	Rv2941	Involved in phthiocerol dimycocerosate (dim) biosynthesis. Thought to be involved in the release and transfer of mycoserosic acid from mas onto the DIOLS.
NADH-dependent enoyl-[acyl-carrier-protein] reductase InhA (NADH-dependent enoyl-ACP reductase)	Rv1484	This isozyme is involved in mycolic acid biosynthesis. Second reductive step in fatty acid biosynthesis. Involved in the resistance against the antituberculosis drugs isoniazid and ethionamide [catalytic activity: acyl-[acyl-carrier protein] + NAD(+) = trans-2,3-dehydroacyl-[acyl-carrier protein] + NADH].
3-oxoacyl-[acyl-carrier protein] synthase 2 KasB (beta-ketoacyl-ACP synthase) (KAS I)	Rv2246	Involved in fatty acid biosynthesis (mycolic acids synthesis); involved in meromycolate extension. Catalyzes the condensation reaction of fatty acid synthesis by the addition to an acyl acceptor of two carbons from malonyl-ACP [catalytic activity: acyl-[acyl-carrier protein] + malonyl-[acyl-carrier protein] = 3-oxoacyl-[acyl-carrier protein] + [acyl-carrier protein] + CO(2)].
N-acetyl-1-D-myo-inosityl-2-amino-2-deoxy-alpha-D-glucopyranoside deacetylase MshB (GlcNAc-Ins deacetylase)	Rv1170	Involved in mycothiol biosynthesis. 1-D-myo-inosityl-2-acetamido-2-deoxy-alpha-D-glucopyranoside (GlcNAc-Ins) is converted to 1-D-myo-inosityl-2-amino-2-deoxy-alpha-D-glucopyranoside (GlcN-Ins) by this enzyme. Seems to possess weak mycothiol conjugate amidase activity but SHOWS substantial deacetylation activity with 1-D-myo-inosityl-2-acetamido-2-deoxy-alpha-D-glucopyranoside (GlcNAc-Ins), a hyp…
Amino acids
Glutamine synthetase GlnA1 (glutamine synthase) (GS-I)	Rv2220	Involved in glutamine biosynthesis [catalytic activity: ATP + L-glutamate + NH(3) = ADP + glutamine + orthophosphate].
Probable adenosylhomocysteinase SahH (S-adenosyl-L-homocysteine hydrolase) (adohcyase)	Rv3248c	Thioester hydrolase which acting on ether bounds. Could be involved in methionine and selenoamino acid metabolisms. Also involved in activated methyl. Cycle adenosylhomocysteine is a competitive inhibitor of S-adenosyl-L-methionine-dependent methyl transferase reactions; therefore adenosylhomocysteinase may play a key role in the control of methylations via regulation of the intracellular concent…
Probable acetohydroxyacid synthase IlvX (acetolactate synthase)	Rv3509c	Could be involved in valine and isoleucine biosynthesis (at the first step) [catalytic activity: 2-acetolactate + CO(2) = 2 pyruvate].
Dihydrodipicolinate reductase DapB (DHPR)	Rv2773c	Involved in biosynthesis of diaminopimelate and lysine from aspartate semialdehyde (at the second step) [catalytic activity: 2,3,4,5-tetrahydrodipicolinate + NAD(P)(+) = 2,3-dihydrodipicolinate + NAD(P)H].
Probable methylmalonate-semialdehyde dehydrogenase MmsA (methylmalonic acid semialdehyde dehydrogenase) (MMSDH)	Rv0753c	Plays a role in valine and pyrimidine metabolism. Binds fatty acyl-CoA [catalytic activity: 2-methyl-3-oxopropanoate + CoA + NAD+ = propanoyl-CoA + CO2 + NADH].
Probable D-3-phosphoglycerate dehydrogenase SerA1 (PGDH)	Rv2996c	Involved at the first committed step in the 'phosphorylated' pathway of L-serine biosynthesis [catalytic activity: 3-phosphoglycerate + NAD(+) = 3-phosphohydroxypyruvate + NADH].
Secreted L-alanine dehydrogenase Ald (40 kDa antigen) (TB43)	Rv2780	May play a role in cell wall synthesis as L-alanine is an important constituent of the peptidoglycan layer [catalytic activity: L-alanine + H(2)O + NAD(+) = pyruvate + NH(3) + NADH].
Probable glutamine synthetase GlnA2 (glutamine synthase) (GS-II)	Rv2222c	Involved in glutamine biosynthesis [catalytic activity: ATP + L-glutamate + NH(3) = ADP + glutamine + orthophosphate].
Probable KETOL-acid reductoisomerase IlvC (acetohydroxy-acid isomeroreductase) (alpha-keto-beta-hydroxylacil reductoisomerase)	Rv3001c	Involved in valine and isoleucine biosynthesis (at the second step) [catalytic activity: (R)-2,3-dihydroxy-3-methylbutanoate + NADP(+) = (S)-2-hydroxy-2-methyl-3-oxobutanoate + NADPH].
Diaminopimelate decarboxylase LysA (DAP decarboxylase)	Rv1293	Involved in biosynthesis of lysine (last step) [catalytic activity: MESO-2,6-diaminoheptanedioate = L-lysine + CO(2)].
Cysteine synthase a CysK1 (O-acetylserine sulfhydrylase A) (O-acetylserine (thiol)-lyase A) (CSASE A)	Rv2334	Involved in cysteine biosynthesis [catalytic activity: O3-acetyl-L-serine + H(2)S = L-cysteine + acetate].
Probable argininosuccinate synthase ArgG	Rv1658	Arginine biosynthesis [catalytic activity: ATP + L-citrulline + L-aspartate = AMP + diphosphate + L-argininosuccinate]
Probable 5-methyltetrahydropteroyltriglutamate--homocysteine methyltransferase MetE (methionine synthase, vitamin-B12 independent isozyme)	Rv1133c	Catalyzes the transfer of a methyl group from 5-methyltetrahydrofolate to homocysteine resulting in methionine formation (pathway: terminal step in the de novo biosynthesis of methionine) [catalytic activity: 5-methyltetrahydropteroyltri-L-glutamate + L- homocysteine = tetrahydropteroyltri-L-glutamate + L-methionine.]
Probable histidinol dehydrogenase HisD (HDH)	Rv1599	Involved in histidine biosynthesis pathway (tenth step). This protein is considered as a bifunctional enzyme, possessing two active sites, one an alcohol dehydrogenase and the other an aldehyde dehydrogenase [catalytic activity: L-histidinol + 2 NAD(+) + H(2)O = L-histidine + 2 NADH].
Transcription and translation
Probable iron-regulated elongation factor TU Tuf (EF-TU)	Rv0685	This protein promotes the GTP-dependent binding of aminoacyl-tRNA to the A-site of ribosomes during protein biosynthesis.
Probable elongation factor Tsf (EF-ts)	Rv2889c	Associates with the EF-TU.GDP complex and induces the exchange of GDP to GTP, it remains bound to the aminoacyl-tRNA. EF-TU.GTP complex up to the GTP hydrolysis stage on the ribosome.
Glutamyl-tRNA synthetase GltS (glutamate--tRNA ligase) (glutamyl-tRNA synthase) (GLURS)	Rv2992c	Involved in translation mechanisms [catalytic activity: ATP + L-glutamate + tRNA(GLU) = AMP + diphosphate + L-glutamyl-tRNA(GLU)].
SERYL-tRNA synthetase SerS (serine--tRNA ligase) (SERRS) (serine translase)	Rv3834c	Involved in translation mechanism [catalytic activity: ATP + L-serine + tRNA(SER) = AMP + pyrophosphate + L-SERYL-tRNA(SER)].
Probable DNA-directed RNA polymerase (alpha chain) RpoA (transcriptase alpha chain) (RNA polymerase alpha subunit) (DNA-directed RNA nucleotidyltransferase)	Rv3457c	DNA-dependent RNA polymerase catalyzes the transcription of DNA into RNA using the four ribonucleoside triphosphates as substrates. The amino-terminal portion is involved in the assembly of core RNAP, whereas the C-terminal is involved in interaction with transcriptional regulators [catalytic activity: N nucleoside triphosphate = N pyrophosphate + RNA(N)].
30S ribosomal protein S2 RpsB	Rv2890c	Involved in translation mechanism.
Probable glutamyl-tRNA(GLN) amidotransferase (subunit A) GatA (Glu-ADT subunit A)	Rv3011c	Component of the translational apparatus. Furnishes a means for formation of correctly charged GLN-tRNA(GLN) through the transamidation of misacylated GLU-tRNA(GLN) in organisms which lack glutaminyl-tRNA synthetase. The reaction takes place in the presence of glutamine and ATP through an activated gamma-phospho-GLU-tRNA(GLN) [catalytic activity: ATP + L-glutamyl-tRNA(GLN) + L-glutamine = ADP + p…
DNA-directed RNA polymerase (beta chain) RpoB (transcriptase beta chain) (RNA polymerase beta subunit)	Rv0667	Catalyzes the transcription of DNA into RNA using the four ribonucleoside triphosphates as substrates [catalytic activity: N nucleoside triphosphate = N diphosphate + {RNA}(N)].
DNA polymerase III (beta chain) DnaN (DNA nucleotidyltransferase)	Rv0002	DNA polymerase III is a complex, multichain enzyme responsible for most of the replicative synthesis in bacteria. This DNA polymerase also exhibits 3' to 5' exonuclease activity. The beta chain is required for initiation of replication once it is clamped onto DNA, it slides freely (bidirectional and ATP-independent) along duplex DNA [catalytic activity: N deoxynucleoside triphosphate = N diphosph…
Probable ribose-phosphate pyrophosphokinase PrsA (phosphoribosyl pyrophosphate synthetase) (PRPP synthetase)	Rv1017c	Catalyzes the formation of PRPP from ATP and ribose 5-phosphate. PRPP is then used in various biosynthetic pathways, as for example in the formation of purines, pyrimidines, histidine and tryptophan. [catalytic activity: ATP + D-ribose 5-phosphate = AMP + 5-phospho-alpha-D-ribose 1-diphosphate]
30S ribosomal protein S1 RpsA	Rv1630	Binds mRNA; thus facilitating recognition of the initiation point. It is needed to translate mRNA with a short shine-dalgarno (SD) purine-rich sequence.
Transport
Product	Rv Number	Function
Probable O-antigen/lipopolysaccharide transport ATP-binding protein ABC transporter RfbE	Rv3781	May form an ATP-driven O-antigen/lipopolysaccharide export apparatus, in association with RFBD|Rv3783. Responsible for energy coupling to the transport system.
Periplasmic phosphate-binding lipoprotein PstS1 (PBP-1) (PstS1)	Rv0934	Involved in active transport of inorganic phosphate across the membrane (import). This is one of the proteins required for binding-protein-mediated phosphate transport.
Probable macrolide-transport ATP-binding protein ABC transporter	Rv2477c	Thought to be involved in active transport of macrolide across the membrane (export): macrolide antibiotics resistance by an export mechanism. Responsible for energy coupling to the transport system
Possible ribonucleotide-transport ATP-binding protein ABC transporter Mkl	Rv0655	Thought to be involved in active transport of ribonucleotide across the membrane. Responsible for energy coupling to the transport system.
Possible preprotein translocase ATPase SecA2	Rv1821	Involved in protein export. May interact with the SECY/SECE subunits. SECA has a central role in coupling the hydrolysis of ATP to the transfer of PRE-secretory periplasmic and outer membrane proteins across the membrane.
Glycolysis
Transketolase Tkt (TK)	Rv1449c	This enzyme, together with transaldolase, provides a link between the glycolytic and pentose-phosphate pathways. It catalyzes the reversible transfer of a two-carbon KETOL unit from xylulose 5-phosphate to an aldose receptor [catalytic activity: sedoheptulose 7-phosphate + D-glyceraldehyde 3-phosphate = D-ribose 5-phosphate + D-xylulose 5-phosphate]
Probable phosphoglycerate kinase Pgk	Rv1437	Involved in the second phase of glycolysis (second step) [catalytic activity: ATP + 3-phospho-D-glycerate = ADP + 3-phospho-D-glyceroyl phosphate]
Probable fructose-bisphosphate aldolase Fba	Rv0363c	Involved in glycolysis (at the sixth step) [catalytic activity: D-fructose 1,6-bisphosphate = glycerone phosphate + D-glyceraldehyde 3-phosphate].
Probable pyruvate kinase PykA	Rv1617	Produces phosphoenol pyruvate in glycolysis [catalytic activity: ATP + pyruvate = ADP + phosphoenolpyruvate]
Probable enolase Eno	Rv1023	Glycolysis [catalytic activity:2-phospho-D-glycerate = phosphoenolpyruvate + H(2)O]
Probable glucose-6-phosphate isomerase Pgi (GPI) (phosphoglucose isomerase) (phosphohexose isomerase) (phi)	Rv0946c	Involved in glycolysis and in gluconeogenesis [catalytic activity: D-glucose 6-phosphate = D-fructose 6-phosphate].
Probable glyceraldehyde 3-phosphate dehydrogenase Gap (GAPDH)	Rv1436	Involved in second phase of glycolysis (first step) [catalytic activity: D-glyceraldehyde 3-phosphate + phosphate + NAD(+) = 3-phospho-D-glyceroyl phosphate + NADH.]
Possible phosphoglycerate mutase Gpm2 (phosphoglyceromutase) (PGAM) (BPG-dependent PGAM)	Rv3214	Involved in glycolysis [catalytic activity: 1,3-diphosphoglycerate + 3-phosphoglycerate = 2,3-diphosphoglycerate + 3-phosphoglycerate].
Probable pyruvate or indole-3-pyruvate decarboxylase Pdc	Rv0853c	Possible indole-3-pyruvate decarboxylase; EC 4.1.1.74 [catalytic activity: 3-(indol-3-YL)pyruvate = 2-(indol-3-YL)acetaldehyde + CO2], or possible pyruvate decarboxylase; EC 4.1.1.1 [catalytic activity: a 2-oxo acid = an aldehyde + CO2].
F420-dependent glucose-6-phosphate dehydrogenase Fgd1	Rv0407	Catalyzes oxidation of glucose-6-phosphate to 6-phosphogluconolactone using coenzyme F420 (an *-hydroxy-5-deazaflavin derivative) as the electron acceptor.
TCA
Malate synthase G GlcB	Rv1837c	Involved in glyoxylate bypass (second step), an alternative to the tricarboxylic acid cycle [catalytic activity: L-malate + CoA = acetyl-CoA + H(2)O + glyoxylate]
Probable iron-regulated phosphoenolpyruvate carboxykinase [GTP] PckA (phosphoenolpyruvate carboxylase) (PEPCK)(pep carboxykinase)	Rv0211	Rate-limiting gluconeogenic enzyme [catalytic activity: GTP + oxaloacetate = GDP + phosphoenolpyruvate + CO2].
Probable succinyl-CoA synthetase (beta chain) SucC (SCS-beta)	Rv0951	Involved in tricarboxylic acid cycle [catalytic activity: ATP + succinate + CoA = ADP + succinyl-CoA + phosphate].
Probable citrate synthase I GltA2	Rv0896	Involved in tricarboxylic acid cycle (KREBS cycle) [catalytic activity: citrate + CoA = acetyl-CoA + H2O + oxaloacetate].
Probable iron-regulated aconitate hydratase Acn (citrate hydro-lyase) (aconitase)	Rv1475c	Involved in tricarboxylic acid cycle [catalytic activity: citrate = cis-aconitate + H2O]
Probable malate dehydrogenase Mdh	Rv1240	Involved in the conversion of malate to oxaloacetate [catalytic activity: (S)-malate + NAD+ = oxaloacetate + NADH].
Probable fumarase Fum (fumarate hydratase)	Rv1098c	Involved in the tricarboxylic acid cycle. Catalyzes the reversible hydration of fumarate to L-malate [catalytic activity: (S)-malate = fumarate + H2O]
Probable succinate dehydrogenase [iron-sulfur subunit] (succinic dehydrogenase)	Rv0247c	Involved in interconversion of fumarate and succinate (aerobic respiration) [catalytic activity: succinate + acceptor = fumarate + reduced acceptor].
DlaT, dihydrolipoamide acyltransferase, E2 component of pyruvate dehydrogenase	Rv2215	Involved in tricarboxylic acid cycle; converts pyruvate to acetyl-CoA and CO2. Also involved in antioxidant defense; LPDC|Rv0462, DLAT|Rv2215, AHPD|Rv2429, and AHPC|Rv2428 constitute an NADH-dependent peroxidase and peroxynitrite reductase that provides protection against oxidative stress
Probable succinyl-CoA synthetase (alpha chain) SucD (SCS-alpha)	Rv0952	Involved in tricarboxylic acid cycle [catalytic activity: ATP + succinate + CoA = ADP + succinyl-CoA + phosphate].
Probable succinate dehydrogenase [iron-sulfur subunit] (succinic dehydrogenase)	Rv0248c	Involved in interconversion of fumarate and succinate (aerobic respiration) [catalytic activity: succinate + acceptor = fumarate + reduced acceptor].
Hexose Monophosphate Shunt
Probable transaldolase Tal	Rv1448c	Transaldolase is important for the balance of metabolites in the pentose-phosphate pathway [catalytic activity: sedoheptulose 7-phosphate + D-glyceraldehyde 3-phosphate = D-erythrose 4-phosphate + D-fructose 6-phosphate]
Probable 6-phosphogluconate dehydrogenase, decarboxylating Gnd2	Rv1122	Involved in hexose monophosphate shunt (pentose phosphate pathway). [catalytic activity: 6-phospho-D-gluconate + NADP+ = D-ribulose 5-phosphate + CO2 + NADPH]
Probable glucose-6-phosphate 1-dehydrogenase Zwf1 (G6PD)	Rv1121	Involved in pentose phosphate pathway (first step) [catalytic activity: D-glucose 6-phosphate + NADP(+) = D-glucono-1,5-lactone 6-phosphate + NADPH.]
Oxidative Phosphorylation
Probable electron transfer flavoprotein (alpha-subunit) FixB (alpha-ETF) (electron transfer flavoprotein large subunit) (ETFLS)	Rv3028c	The electron transfer flavoprotein serves as a specific electron acceptor for other dehydrogenases. It transfers the electrons to the main respiratory chain via ETF-ubiquinone oxidoreductase (ETF dehydrogenase).
Probable electron transfer flavoprotein (beta-subunit) FixA (beta-ETF) (electron transfer flavoprotein small subunit) (ETFSS)	Rv3029c	The electron transfer flavoprotein serves as a specific electron acceptor for other dehydrogenases. It transfers the electrons to the main respiratory chain via ETF-ubiquinone oxidoreductase (ETF dehydrogenase).
Probable ATP synthase beta chain AtpD	Rv1310	Produces ATP from ADP in the presence of a proton gradient across the membrane. The beta chain is the catalytic subunit [catalytic activity: ATP + H(2)O + H(+)(in) = ADP + phosphate + H(+)(out)]
Probable ATP synthase gamma chain AtpG	Rv1309	Produces ATP from ADP in the presence of a proton gradient across the membrane. The gamma chain is believed to be important in regulating ATPase activity and the flow of protons through the cf(0) complex.
Other metabolic pathways
Probable NADP-dependent alcohol dehydrogenase AdhC	Rv3045	Generates aldehyde or ketone from alcohol [catalytic activity: alcohol + NADP(+) = aldehyde or ketone + NADPH].
Adenylate kinase Adk (ATP-AMP transphosphorylase)	Rv0733	This small ubiquitous enzyme is essential in intracellular nucleotide metabolism, in addition it has been found to act as both a nucleoside mono- and DI-phosphate kinase suggesting it may have a role in RNA and DNA biosynthesis [catalytic activity: ATP + AMP = ADP + ADP].
Aspartate-semialdehyde dehydrogenase Asd (ASA dehydrogenase) (ASADH) (aspartic semialdehyde dehydrogenase) (L-aspartate-beta-semialdehyde dehydrogenase). important in the biosynthesis of amino acids	Rv3708c	Involved at the second step in the common biosynthetic pathway leading from asp to the cell wall precursor MESO-diaminopimelate, to LYS, to met, to ILE and to THR [catalytic activity: L-aspartate-semialdehyde + orthophosphate + NADP(+) = L-aspartyl phosphate + NADPH].
Probable bacterioferritin BfrA	Rv1876	Involved in iron storage (may perform analogous functions in iron detoxification and storage as that of animal ferritins); ferritin is an intracellular molecule that stores iron in a soluble, nontoxic, readily available form. The functional molecule, which is composed of 24 chains, is roughly spherical and contains a central cavity in which the polymeric ferric iron core is deposited.
Bacterioferritin BfrB	Rv3841	Involved in iron storage; ferritin is an intracellular molecule that stores iron in a soluble, nontoxic, readily available form. The functional molecule, which is composed of 24 chains, is roughly spherical and contains a central cavity in which the polymeric ferric iron core is deposited.
Probable enoyl-CoA hydratase EchA3 (enoyl hydrase) (unsaturated acyl-CoA hydratase) (crotonase)	Rv0632c	Could possibly oxidize fatty acids using specific components [catalytic activity: (3S)-3-hydroxyacyl-CoA = trans-2(or 3)-enoyl-CoA + H(2)O].
Possible enoyl-CoA hydratase EchA9 (enoyl hydrase) (unsaturated acyl-CoA hydratase) (crotonase)	Rv1071c	Could possibly oxidize fatty acids using specific components [catalytic activity: (3S)-3-hydroxyacyl-CoA = trans-2(or 3)-enoyl-CoA + H(2)O]. Бета окисление липидов с образованием коа и атф.
Probable bifunctional protein FolD: methylenetetrahydrofolate dehydrogenase + methenyltetrahydrofolate cyclohydrolase	Rv3356c	Necessary for the biosynthesis of purines, thymydylate, methionine, histidine, pantothenate, and formyl tRNA-met [catalytic activity: 5,10-methylenetetrahydrofolate + NADP(+) = 5,10-methenyltetrahydrofolate + NADPH] [catalytic activity: 5,10-methenyltetrahydrofolate + H(2)O = 10-formyltetrahydrofolate].
Probable elongation factor G FusA1 (EF-G)	Rv0684	This protein promotes the GTP-dependent translocation of the nascent protein chain from the A-site to the P-site of the ribosome.
Probable inosine-5'-monophosphate dehydrogenase GuaB3 (imp dehydrogenase) (inosinic acid dehydrogenase) (inosinate dehydrogenase) (imp oxidoreductase) (inosine-5'-monophosphate oxidoreductase) (IMPDH) (IMPD)	Rv3410c	Catalyses the first reaction unique to GMP biosynthesis [catalytic activity: inosine 5'-phosphate + NAD(+) + H(2)O = xanthosine 5'-phosphate + NADH].
Possible L-lactate dehydrogenase (cytochrome) LldD2	Rv1872c	Involved in respiration; catalyzes conversion of lactate into pyruvate [catalytic activity: (S)-lactate + 2 ferricytochrome C = pyruvate + 2 ferrocytochrome C].
Dihydrolipoamide dehydrogenase LpdC (lipoamide reductase (NADH)) (lipoyl dehydrogenase) (dihydrolipoyl dehydrogenase) (diaphorase)	Rv0462	Involved in energy metabolism. Lipoamide dehydrogenase is the E3 component of pyruvate dehydrogenase and the alpha-ketoacid dehydrogenase complex [catalytic activity: dihydrolipoamide + NAD(+) = lipoamide + NADH]. Also involved in antioxidant defense; LPDC|Rv0462, DLAT|Rv2215, AHPD|Rv2429, and AHPC|Rv2428 constitute an NADH-dependent peroxidase and peroxynitrite reductase that provides protection…
Probable S-adenosylmethionine synthetase MetK (mat) (AdoMet synthetase) (methionine adenosyltransferase)	Rv1392	Involved in the activated methyl cycle. Catalyzes the formation of S-adenosylmethionine from methionine and ATP. The overall synthetic reaction is composed of two sequential steps, AdoMet formation and the subsequent tripolyphosphate hydrolysis which occurs prior to release of AdoMet from the enzyme. [catalytic activity : ATP + L-methionine + H(2)O = phosphate + diphosphate + S-adenosyl-L-methion…
Probable NADH dehydrogenase I (chain E) NuoE (NADH-ubiquinone oxidoreductase chain E)	Rv3149	Involved in aerobic|anaerobic respiration [catalytic activity: NADH + ubiquinone = NAD(+) + ubiquinol].
Probable NAD(P) transhydrogenase (subunit alpha) PntAa [first part; catalytic part] (pyridine nucleotide transhydrogenase subunit alpha) (nicotinamide nucleotide transhydrogenase subunit alpha)	Rv0155	The transhydrogenation between NADH and NADP is coupled to respiration and ATP hydrolysis and functions as a proton pump across the membrane [catalytic activity: NADPH + NAD+ = NADP+ + NADH].
Inorganic pyrophosphatase Ppa (pyrophosphate phospho-hydrolase) (PPASE) (inorganic diphosphatase) (diphosphate phospho-hydrolase)	Rv3628	Involved in the function of cellular bioenergetics [catalytic activity: pyrophosphate + H(2)O = 2 orthophosphate].
Probable peptide chain release factor 2 PrfB (RF-2)	Rv3105c	Peptide chain release factor 2 directs the termination of translation in response to the peptide chain termination codons UGA and UAA.
Probable quinone reductase Qor (NADPH:quinone reductase) (zeta-crystallin homolog protein)	Rv1454c	Catalyzes the one electron reduction of certain quinones [catalytic activity: NADPH + quinone = NADP+ + semiquinone]
Probable riboflavin synthase alpha chain RibC (RibE)	Rv1412	Involved in riboflavin synthesis. Riboflavin synthase is a bifunctional enzyme complex catalyzing the formation of riboflavin from 5-amino-6-(1'-D)- ribityl-amino-2,4(1H,3H)-pyrimidinedione and L-3,4-dihydrohy-2- butanone-4-phosphate via 6,7-dimethyl-8-lumazine. The alpha subunit catalyzes the dismutation of 6,7-dimethyl-8-lumazine to riboflavin and 5-amino-6-(1'-D)-ribityl-amino-2,4(1H,3H)- pyri…
Possible S-adenosylmethionine-dependent methyltransferase	Rv0281	Possible methyltransferase
Possible S-adenosylmethionine-dependent methyltransferase	Rv0731c	Possible methyltransferase
Probable catechol-O-methyltransferase	Rv1703c	Catalyzes the O-methylation [catalytic activity: S-adenosyl-L-methionine + catechol = S-adenosyl-L-homocysteine + guaiacol]
Probable succinyl-CoA:3-ketoacid-coenzyme A transferase (beta subunit) ScoB (3-oxo-acid:CoA transferase) (OXCT B) (succinyl CoA:3-oxoacid CoA-transferase)	Rv2503c	Involved in various degradation and synthesis [catalytic activity: succinyl-CoA + a 3-oxo acid = succinate + a 3-oxo-acyl-CoA].
Possible pyridoxine biosynthesis protein SnzP	Rv2606c	Possibly involved in the biosynthesis of pyridoxine/pyridoxal 5-phosphate biosynthesis
Putative triacylglycerol synthase (diacylglycerol acyltransferase) Tgs2	Rv3734c	May be involved in synthesis of triacylglycerol
