# Supplementary material for: One-Year Old Dormant, “Non-culturable” Mycobacterium tuberculosis Preserves Significantly Diverse Protein Profile
Source: Front Cell Infect Microbiol. 2020 Jan 31;10:26. doi: 10.3389/fcimb.2020.00026 (PMC7025520; doi:10.3389/fcimb.2020.00026)
Supplement: Table S5 — “Consensus” proteins shared between the 3 Mtb dormancy models found in the first 200 most abundant. Published data for proteins amount in Loebel and Wayne dormancy models were converted to ranks (places). [file Table_5.XLSX]

## Sheet: consensus proteins
Rv number	Product	Function	place, dormant cells (13 months), this study	place, Loebel model (by Albrethsen et al, 2013)	place, Wayne model (by Schubert et al, 2015)
Rv1908c	Catalase-peroxidase-peroxynitritase T KatG	Multifunctional enzyme, exhibiting both a catalase, a broad-spectrum peroxidase, and a peroxynitritase activities. May play a role in the intracellular survival of mycobacteria within macrophages; protection against reactive oxygen and nitrogen intermediates produced by phagocytic cells. Seems regulated by SIGB|Rv2710 [catalytic activity: 2 H(2)O(2) = O(2) + 2 H(2)O].	1	19	110
Rv1837c	Malate synthase G GlcB	Involved in glyoxylate bypass (second step), an alternative to the tricarboxylic acid cycle [catalytic activity: L-malate + CoA = acetyl-CoA + H(2)O + glyoxylate]	1	8	107
Rv1133c	Probable 5-methyltetrahydropteroyltriglutamate--homocysteine methyltransferase MetE (methionine synthase, vitamin-B12 independent isozyme)	Catalyzes the transfer of a methyl group from 5-methyltetrahydrofolate to homocysteine resulting in methionine formation (pathway: terminal step in the de novo biosynthesis of methionine) [catalytic activity: 5-methyltetrahydropteroyltri-L-glutamate + L- homocysteine = tetrahydropteroyltri-L-glutamate + L-methionine.]	1	1	14
Rv0685	Probable iron-regulated elongation factor TU Tuf (EF-TU)	This protein promotes the GTP-dependent binding of aminoacyl-tRNA to the A-site of ribosomes during protein biosynthesis.	1	18	5
Rv1449c	Transketolase Tkt (TK)	This enzyme, together with transaldolase, provides a link between the glycolytic and pentose-phosphate pathways. It catalyzes the reversible transfer of a two-carbon KETOL unit from xylulose 5-phosphate to an aldose receptor [catalytic activity: sedoheptulose 7-phosphate + D-glyceraldehyde 3-phosphate = D-ribose 5-phosphate + D-xylulose 5-phosphate]	1	35	171
Rv0440	60 kDa chaperonin 2 GroEL2 (protein CPN60-2) (GroEL protein 2) (65 kDa antigen) (heat shock protein 65) (cell wall protein A) (antigen A)	Prevents misfolding and promotes the refolding and proper assembly of unfolded polypeptides generated under stress conditions.	2	2	3
Rv2744c	Conserved 35 kDa alanine rich protein	Unknown	2	142	108
Rv0350	Probable chaperone protein DnaK (heat shock protein 70) (heat shock 70 kDa protein) (HSP70)	Acts as a chaperone. Involved in induction by stress conditions e.g. heat shock. Possibly has an ATPase activity. Seems to be regulated positively by sigh (Rv3223c product) and negatively by HSPR (Rv0353 product).	2	3	7
Rv2220	Glutamine synthetase GlnA1 (glutamine synthase) (GS-I)	Involved in glutamine biosynthesis [catalytic activity: ATP + L-glutamate + NH(3) = ADP + glutamine + orthophosphate].	3	5	63
Rv3248c	Probable adenosylhomocysteinase SahH (S-adenosyl-L-homocysteine hydrolase) (adohcyase)	Thioester hydrolase which acting on ether bounds. Could be involved in methionine and selenoamino acid metabolisms. Also involved in activated methyl. Cycle adenosylhomocysteine is a competitive inhibitor of S-adenosyl-L-methionine-dependent methyl transferase reactions; therefore adenosylhomocysteinase may play a key role in the control of methylations via regulation of the intracellular concent…	3	4	28
Rv3418c	10 kDa chaperonin GroES (protein CPN10) (protein GroES) (BCG-a heat shock protein) (10 kDa antigen)	Binds to CPN60 in the presence of mg-ATP and suppresses the ATPase activity of the latter.	4	32	2
Rv3285	Probable bifunctional protein acetyl-/propionyl-coenzyme A carboxylase (alpha chain) AccA3: biotin carboxylase + biotin carboxyl carrier protein (BCCP)	Involved in long-chain fatty acid synthesis (at the first step). Carries two functions: biotin carboxyl carrier protein and biotin carboxyltransferase [catalytic activity: ATP + biotin-carboxyl-carrier protein + CO(2) = ADP + orthophosphate + carboxybiotin-carboxyl-carrier protein].	5	57	49
Rv3417c	60 kDa chaperonin 1 GroEL1 (protein CPN60-1) (GroEL protein 1)	Prevents misfolding and promotes the refolding and proper assembly of unfolded polypeptides generated under stress conditions.	6	45	15
Rv0211	Probable iron-regulated phosphoenolpyruvate carboxykinase [GTP] PckA (phosphoenolpyruvate carboxylase) (PEPCK)(pep carboxykinase)	Rate-limiting gluconeogenic enzyme [catalytic activity: GTP + oxaloacetate = GDP + phosphoenolpyruvate + CO2].	7	13	53
Rv0951	Probable succinyl-CoA synthetase (beta chain) SucC (SCS-beta)	Involved in tricarboxylic acid cycle [catalytic activity: ATP + succinate + CoA = ADP + succinyl-CoA + phosphate].	9	167	133
Rv0896	Probable citrate synthase I GltA2	Involved in tricarboxylic acid cycle (KREBS cycle) [catalytic activity: citrate + CoA = acetyl-CoA + H2O + oxaloacetate].	10	12	57
Rv1074c	Probable beta-ketoacyl CoA thiolase FadA3	Function unknown, but supposedly involved in lipid degradation (beta oxidation).	12	29	100
Rv0363c	Probable fructose-bisphosphate aldolase Fba	Involved in glycolysis (at the sixth step) [catalytic activity: D-fructose 1,6-bisphosphate = glycerone phosphate + D-glyceraldehyde 3-phosphate].	13	24	80
Rv1617	Probable pyruvate kinase PykA	Produces phosphoenol pyruvate in glycolysis [catalytic activity: ATP + pyruvate = ADP + phosphoenolpyruvate]	13	105	167
Rv1017c	Probable ribose-phosphate pyrophosphokinase PrsA (phosphoribosyl pyrophosphate synthetase) (PRPP synthetase)	Catalyzes the formation of PRPP from ATP and ribose 5-phosphate. PRPP is then used in various biosynthetic pathways, as for example in the formation of purines, pyrimidines, histidine and tryptophan. [catalytic activity: ATP + D-ribose 5-phosphate = AMP + 5-phospho-alpha-D-ribose 1-diphosphate]	14	63	196
Rv1310	Probable ATP synthase beta chain AtpD	Produces ATP from ADP in the presence of a proton gradient across the membrane. The beta chain is the catalytic subunit [catalytic activity: ATP + H(2)O + H(+)(in) = ADP + phosphate + H(+)(out)]	16	50	30
Rv2280	Probable dehydrogenase	Oxidoreduction	16	109	190
Rv2145c	Diviva family protein Wag31	Unknown	19	68	43
Rv3028c	Probable electron transfer flavoprotein (alpha-subunit) FixB (alpha-ETF) (electron transfer flavoprotein large subunit) (ETFLS)	The electron transfer flavoprotein serves as a specific electron acceptor for other dehydrogenases. It transfers the electrons to the main respiratory chain via ETF-ubiquinone oxidoreductase (ETF dehydrogenase).	19	95	17
Rv1886c	Secreted antigen 85-B FbpB (85B) (antigen 85 complex B) (mycolyl transferase 85B) (fibronectin-binding protein B) (extracellular alpha-antigen)	Involved in cell wall mycoloylation. Proteins of the antigen 85 complex are responsible for the high affinity of mycobacteria to fibronectin. Possesses a mycolyltransferase activity required for the biogenesis of trehalose dimycolate (cord factor), a dominant structure necessary for maintaining cell wall integrity.	21	66	187
Rv1094	Possible acyl-[acyl-carrier protein] desaturase DesA2 (acyl-[ACP] desaturase) (stearoyl-ACP desaturase)	Thought to catalyze the principal conversion of saturated fatty acids to unsaturated fatty acids. Thought to convert stearoyl-ACP to oleoyl-ACP by introduction of a cis double bond between carbons delta-9 and delta-10 of the acyl chain [catalytic activity: stearoyl-[acyl-carrier protein] + AH2 + O2 = oleoyl-[acyl-carrier protein] + a + 2 H2O].	21	26	11
Rv1023	Probable enolase Eno	Glycolysis [catalytic activity:2-phospho-D-glycerate = phosphoenolpyruvate + H(2)O]	22	192	121
Rv1475c	Probable iron-regulated aconitate hydratase Acn (citrate hydro-lyase) (aconitase)	Involved in tricarboxylic acid cycle [catalytic activity: citrate = cis-aconitate + H2O]	22	9	122
Rv0815c	Probable thiosulfate sulfurtransferase CysA2 (rhodanese-like protein) (thiosulfate cyanide transsulfurase) (thiosulfate thiotransferase)	May be a sulfotransferase involved in the formation of thiosulfate [catalytic activity: thiosulfate + cyanide = sulfite + thiocyanate].	24	30	23
Rv3246c	Two component sensory transduction transcriptional regulatory protein MtrA	Transcriptional activator part of a two component regulatory system.	24	134	70
Rv1436	Probable glyceraldehyde 3-phosphate dehydrogenase Gap (GAPDH)	Involved in second phase of glycolysis (first step) [catalytic activity: D-glyceraldehyde 3-phosphate + phosphate + NAD(+) = 3-phospho-D-glyceroyl phosphate + NADH.]	27	79	65
Rv3224	Possible iron-regulated short-chain dehydrogenase/reductase	Function unknown; probably involved in cellular metabolism.	29	187	114
Rv2996c	Probable D-3-phosphoglycerate dehydrogenase SerA1 (PGDH)	Involved at the first committed step in the &#39;phosphorylated&#39; pathway of L-serine biosynthesis [catalytic activity: 3-phosphoglycerate + NAD(+) = 3-phosphohydroxypyruvate + NADH].	30	128	45
Rv0860	Probable fatty oxidation protein FadB	Involved in fatty acid degradation (probably in fatty acid beta-oxidation cycle).	32	159	50
Rv3841	Bacterioferritin BfrB	Involved in iron storage; ferritin is an intracellular molecule that stores iron in a soluble, nontoxic, readily available form. The functional molecule, which is composed of 24 chains, is roughly spherical and contains a central cavity in which the polymeric ferric iron core is deposited.	34	36	9
Rv0831c	Conserved protein	Function unknown	35	42	58
Rv0242c	Probable 3-oxoacyl-[acyl-carrier protein] reductase FabG4 (3-ketoacyl-acyl carrier protein reductase)	Involved in the fatty acid biosynthesis pathway (first reduction step) [catalytic activity: (3R)-3-hydroxyacyl-[acyl-carrier protein] + NADP+ = 3-oxoacyl-[acyl-carrier protein] + NADPH].	40	91	90
Rv2971	Probable oxidoreductase	Function unknown; probably involved in cellular metabolism.	40	161	117
Rv3280	Probable propionyl-CoA carboxylase beta chain 5 AccD5 (pccase) (propanoyl-CoA:carbon dioxide ligase)	Key enzyme in the catabolic pathway of odd-chain fatty acids, isoleucine, threonine, methionine, and valine [catalytic activity: ATP + propionyl-CoA + CO(2) + H(2)O = ADP + orthophosphate + methylmalonyl-CoA.]	41	25	156
Rv3457c	Probable DNA-directed RNA polymerase (alpha chain) RpoA (transcriptase alpha chain) (RNA polymerase alpha subunit) (DNA-directed RNA nucleotidyltransferase)	DNA-dependent RNA polymerase catalyzes the transcription of DNA into RNA using the four ribonucleoside triphosphates as substrates. The amino-terminal portion is involved in the assembly of core RNAP, whereas the C-terminal is involved in interaction with transcriptional regulators [catalytic activity: N nucleoside triphosphate = N pyrophosphate + RNA(N)].	43	52	32
Rv1308	Probable ATP synthase alpha chain AtpA	Produces ATP from ADP in the presence of a proton gradient across the membrane. The alpha chain is a regulatory subunit [catalytic activity:ATP + H(2)O + H(+)(in) = ADP + phosphate + H(+)(out)]	47	54	44
Rv3846	Superoxide dismutase [FE] SodA	Destroys radicals which are normally produced within the cells and are toxic to biological systems [catalytic activity: 2 peroxide radical + 2 H(+) = O(2) + H(2)O(2)].	50	40	83
Rv3274c	Probable acyl-CoA dehydrogenase FadE25	Function unknown, but involved in lipid degradation [catalytic activity: acyl-CoA + ETF = 2,3-dehydroacyl-CoA + reduced ETF].	53	65	94
Rv1630	30S ribosomal protein S1 RpsA	Binds mRNA; thus facilitating recognition of the initiation point. It is needed to translate mRNA with a short shine-dalgarno (SD) purine-rich sequence.	55	149	47
Rv2780	Secreted L-alanine dehydrogenase Ald (40 kDa antigen) (TB43)	May play a role in cell wall synthesis as L-alanine is an important constituent of the peptidoglycan layer [catalytic activity: L-alanine + H(2)O + NAD(+) = pyruvate + NH(3) + NADH].	55	7	67
Rv3914	Thioredoxin TrxC (TRX) (MPT46)	Thioredoxin participates in various redox reactions through the reversible oxidation of its active center dithiol, to a disulfide, & catalyzes dithiol-disulfide exchange reactions. Forms together with thioredoxin reductase and NADPH a redox active system which donates electrons to a wide variety of different metabolic process. Seems regulated by sigh (Rv3223c product).	58	155	36
Rv0667	DNA-directed RNA polymerase (beta chain) RpoB (transcriptase beta chain) (RNA polymerase beta subunit)	Catalyzes the transcription of DNA into RNA using the four ribonucleoside triphosphates as substrates [catalytic activity: N nucleoside triphosphate = N diphosphate + {RNA}(N)].	60	53	96
Rv2140c	Conserved protein TB18.6	Unknown	61	61	86
Rv0468	3-hydroxybutyryl-CoA dehydrogenase FadB2 (beta-hydroxybutyryl-CoA dehydrogenase) (BHBD)	Butyrate/butanol-producing pathway [catalytic activity: (S)-3-hydroxybutanoyl-CoA + NADP+ = 3-acetoacetyl-CoA + NADPH]	62	75	192
Rv3596c	Probable ATP-dependent protease ATP-binding subunit ClpC1	Hydrolyses proteins in presence of ATP. May interact with a CLPP-like protease involved in degradation of denatured proteins.	62	116	197
Rv2334	Cysteine synthase a CysK1 (O-acetylserine sulfhydrylase A) (O-acetylserine (thiol)-lyase A) (CSASE A)	Involved in cysteine biosynthesis [catalytic activity: O3-acetyl-L-serine + H(2)S = L-cysteine + acetate].	62	133	177
Rv0462	Dihydrolipoamide dehydrogenase LpdC (lipoamide reductase (NADH)) (lipoyl dehydrogenase) (dihydrolipoyl dehydrogenase) (diaphorase)	Involved in energy metabolism. Lipoamide dehydrogenase is the E3 component of pyruvate dehydrogenase and the alpha-ketoacid dehydrogenase complex [catalytic activity: dihydrolipoamide + NAD(+) = lipoamide + NADH]. Also involved in antioxidant defense; LPDC|Rv0462, DLAT|Rv2215, AHPD|Rv2429, and AHPC|Rv2428 constitute an NADH-dependent peroxidase and peroxynitrite reductase that provides protection…	63	10	160
Rv0684	Probable elongation factor G FusA1 (EF-G)	This protein promotes the GTP-dependent translocation of the nascent protein chain from the A-site to the P-site of the ribosome.	64	59	158
Rv0632c	Probable enoyl-CoA hydratase EchA3 (enoyl hydrase) (unsaturated acyl-CoA hydratase) (crotonase)	Could possibly oxidize fatty acids using specific components [catalytic activity: (3S)-3-hydroxyacyl-CoA = trans-2(or 3)-enoyl-CoA + H(2)O].	66	22	154
Rv2031c	Heat shock protein HspX (alpha-crystallin homolog) (14 kDa antigen) (HSP16.3)	Stress protein induced by anoxia. Has a proposed role in maintenance of long-term viability during latent, asymptomatic infections, and a proposed role in replication during initial infection. Regulated by the two component regulatory system DEVR|Rv3133c/DEVS|Rv3132c, in response to a hypoxic signal.	68	74	1
Rv2889c	Probable elongation factor Tsf (EF-ts)	Associates with the EF-TU.GDP complex and induces the exchange of GDP to GTP, it remains bound to the aminoacyl-tRNA. EF-TU.GTP complex up to the GTP hydrolysis stage on the ribosome.	69	34	118
Rv2215	DlaT, dihydrolipoamide acyltransferase, E2 component of pyruvate dehydrogenase	Involved in tricarboxylic acid cycle; converts pyruvate to acetyl-CoA and CO2. Also involved in antioxidant defense; LPDC|Rv0462, DLAT|Rv2215, AHPD|Rv2429, and AHPC|Rv2428 constitute an NADH-dependent peroxidase and peroxynitrite reductase that provides protection against oxidative stress.	74	108	75
Rv2299c	Probable chaperone protein HtpG (heat shock protein) (HSP90 family protein) (high temperature protein G)	Molecular chaperone involved in protein folding. Has ATPase activity.	75	70	139

## Sheet: pooled 3 models
Rv	Product	Function	place D1	place Albrethsen	place Schubert
Rv0002	DNA polymerase III (beta chain) DnaN (DNA nucleotidyltransferase)	DNA polymerase III is a complex, multichain enzyme responsible for most of the replicative synthesis in bacteria. This DNA polymerase also exhibits 3&#39; to 5&#39; exonuclease activity. The beta chain is required for initiation of replication once it is clamped onto DNA, it slides freely (bidirectional and ATP-independent) along duplex DNA [catalytic activity: N deoxynucleoside triphosphate = N …	39	N/D	164
Rv0006	DNA gyrase (subunit A) GyrA (DNA topoisomerase (ATP-hydrolysing)) (DNA topoisomerase II) (type II DNA topoisomerase)	DNA gyrase negatively supercoils closed circular double-stranded DNA in an ATP-dependent manner and also catalyzes the interconversion of other topological isomers of double-stranded DNA rings, including catenanes and knotted rings [catalytic activity: ATP-dependent breakage, passage and rejoining of double-stranded DNA].	N/D	N/D	134
Rv0009	Probable iron-regulated peptidyl-prolyl cis-trans isomerase A PpiA (PPIase A) (rotamase A)	PPIases accelerate the folding of proteins [catalytic activity: cis-trans isomerization of proline imidic peptide bonds in oligopeptides].	N/D	98	21
Rv0020c	Conserved protein with FHA domain, FhaA	Signal transduction	44	N/D	59
Rv0036c	Conserved protein	Function unknown	12	N/D	N/D
Rv0041	Probable leucyl-tRNA synthetase LeuS (leucine--tRNA ligase) (LEURS)	Involved in translation mechanism [catalytic activity: ATP + L-leucine + tRNA(LEU) = AMP + diphosphate + L-leucyl-tRNA(LEU)].	N/D	80	N/D
Rv0046c	myo-inositol-1-phosphate synthase Ino1 (inositol 1-phosphate synthetase) (D-glucose 6-phosphate cycloaldolase) (glucose 6-phosphate cyclase) (glucocycloaldolase)	Involved in phosphatidylinositol (PI) biosynthetic pathway [catalytic activity: D-glucose 6-phosphate = 1L-myo-inositol 1-phosphate].	N/D	N/D	112
Rv0053	30S ribosomal protein S6 RpsF	Binds together with S18 to 16S ribosomal RNA.	N/D	N/D	39
Rv0054	Single-strand binding protein Ssb (helix-destabilizing protein)	This protein is essential for replication of the chromosome. It is also involved in DNA recombination and repair.	N/D	97	99
Rv0066c	Probable isocitrate dehydrogenase [NADP] Icd2 (oxalosuccinate decarboxylase) (IDH) (NADP+-specific ICDH) (IDP)	Involved in the KREBS cycle [catalytic activity: isocitrate + NADP+ = 2-oxoglutarate + CO(2) + NADPH].	N/D	14	195
Rv0079	Unknown protein	Unknown	N/D	N/D	152
Rv0088	Possible polyketide cyclase/dehydrase	Unknown	N/D	N/D	188
Rv0126	Trehalose synthase TreS	Involved in trehalose biosynthesis (protective effect). Converts maltose to trehalose. Mycobacteria can produce trehalose from glucose 6-phosphate and UDP-glucose (the OtsA-OtsB pathway) from glycogen-like alpha(1--&gt;4)-linked glucose polymers (the TreY-TreZ pathway) and from maltose (the TreS pathway).	N/D	89	N/D
Rv0127	Maltokinase Mak	Catalyzes the transfer of a phosphate group from ATP to maltose to produce maltose-1-phosphate [catalytic activity: ATP + maltose = ADP + maltose-1-phosphate]	3	N/D	N/D
Rv0129c	Secreted antigen 85-C FbpC (85C) (antigen 85 complex C) (AG58C) (mycolyl transferase 85C) (fibronectin-binding protein C)	Proteins of the antigen 85 complex are responsible for the high affinity of mycobacteria to fibronectin. Possesses a mycolyltransferase activity required for the biogenesis of trehalose dimycolate (cord factor), a dominant structure necessary for maintaining cell wall integrity.	N/D	163	88
Rv0148	Probable short-chain type dehydrogenase/reductase	Function unknown; possibly involved in cellular metabolism.	10	N/D	127
Rv0155	Probable NAD(P) transhydrogenase (subunit alpha) PntAa [first part; catalytic part] (pyridine nucleotide transhydrogenase subunit alpha) (nicotinamide nucleotide transhydrogenase subunit alpha)	The transhydrogenation between NADH and NADP is coupled to respiration and ATP hydrolysis and functions as a proton pump across the membrane [catalytic activity: NADPH + NAD+ = NADP+ + NADH].	9	N/D	142
Rv0161	Possible oxidoreductase	Function unknown; probably involved in cellular metabolism.	N/D	175	N/D
Rv0186A	Metallothionein, MymT	Coordinates Cu(I) ions into a Cu(I)-thiolate core, protects cell from copper toxicity	N/D	N/D	132
Rv0198c	Probable zinc metalloprotease Zmp1	Function unknown; hydrolyzes peptides and/or proteins.	N/D	119	N/D
Rv0211	Probable iron-regulated phosphoenolpyruvate carboxykinase [GTP] PckA (phosphoenolpyruvate carboxylase) (PEPCK)(pep carboxykinase)	Rate-limiting gluconeogenic enzyme [catalytic activity: GTP + oxaloacetate = GDP + phosphoenolpyruvate + CO2].	7	13	53
Rv0231	Probable acyl-CoA dehydrogenase FadE4	Function unknown, but involved in lipid degradation.	N/D	166	N/D
Rv0234c	Succinate-semialdehyde dehydrogenase [NADP+] dependent (SSDH) GabD1	Involved in 4-aminobutyrate (GABA) degradation pathway [catalytic activity: succinate semialdehyde + NAD(P)(+) + H(2)O = succinate + NAD(P)H].	30	N/D	N/D
Rv0242c	Probable 3-oxoacyl-[acyl-carrier protein] reductase FabG4 (3-ketoacyl-acyl carrier protein reductase)	Involved in the fatty acid biosynthesis pathway (first reduction step) [catalytic activity: (3R)-3-hydroxyacyl-[acyl-carrier protein] + NADP+ = 3-oxoacyl-[acyl-carrier protein] + NADPH].	40	91	90
Rv0243	Probable acetyl-CoA acyltransferase FadA2 (3-ketoacyl-CoA thiolase) (beta-ketothiolase)	Function unknown, but involved in lipid degradation [catalytic activity: acyl-CoA + acetyl-CoA = CoA + 3-oxoacyl-CoA].	N/D	76	153
Rv0244c	Probable acyl-CoA dehydrogenase FadE5	Function unknown, but involved in lipid degradation.	N/D	N/D	27
Rv0247c	Probable succinate dehydrogenase [iron-sulfur subunit] (succinic dehydrogenase)	Involved in interconversion of fumarate and succinate (aerobic respiration) [catalytic activity: succinate + acceptor = fumarate + reduced acceptor].	9	N/D	198
Rv0248c	Probable succinate dehydrogenase [iron-sulfur subunit] (succinic dehydrogenase)	Involved in interconversion of fumarate and succinate (aerobic respiration) [catalytic activity: succinate + acceptor = fumarate + reduced acceptor].	39	17	N/D
Rv0270	Probable fatty-acid-CoA ligase FadD2 (fatty-acid-CoA synthetase) (fatty-acid-CoA synthase)	Function unknown, but involved in lipid degradation.	N/D	164	151
Rv0281	Possible S-adenosylmethionine-dependent methyltransferase	Possible methyltransferase	56	N/D	N/D
Rv0291	Probable membrane-anchored mycosin MycP3 (serine protease) (subtilisin-like protease) (subtilase-like) (mycosin-3)	Thought to have proteolytic activity.	48	N/D	N/D
Rv0296c	Probable sulfatase	Function unknown; probably involved in cellular metabolism.	35	129	N/D
Rv0331	Possible dehydrogenase/reductase	Function unknown; probably involved in cellular metabolism.	47	N/D	N/D
Rv0341	Isoniazid inductible gene protein IniB	Unknown	3	N/D	N/D
Rv0347	Probable conserved membrane protein	Unknown	67	N/D	N/D
Rv0350	Probable chaperone protein DnaK (heat shock protein 70) (heat shock 70 kDa protein) (HSP70)	Acts as a chaperone. Involved in induction by stress conditions e.g. heat shock. Possibly has an ATPase activity. Seems to be regulated positively by sigh (Rv3223c product) and negatively by HSPR (Rv0353 product).	2	3	7
Rv0351	Probable GrpE protein (HSP-70 cofactor)	Stimulates, jointly with DNAJ|Rv0352, the ATPase activity of DNAK|Rv0350. HELPS to release ADP from DNAK thus allowing DNAK to recycle more efficiently. Seems to be regulated negatively by HSPR (Rv0353 product).	N/D	83	101
Rv0352	Probable chaperone protein DnaJ1	Acts as a co-chaperone. Stimulates, jointly with GRPE|Rv0351, the ATPase activity of DNAK|Rv0350. Seems to be regulated negatively by HSPR (Rv0353 product).	23	N/D	N/D
Rv0363c	Probable fructose-bisphosphate aldolase Fba	Involved in glycolysis (at the sixth step) [catalytic activity: D-fructose 1,6-bisphosphate = glycerone phosphate + D-glyceraldehyde 3-phosphate].	13	24	80
Rv0379	Possible protein transport protein SecE2	Thought to be involved in protein transport (export).	N/D	N/D	46
Rv0384c	Probable endopeptidase ATP binding protein (chain B) ClpB (ClpB protein) (heat shock protein F84.1)	Thought to be an ATPase subunit of an intracellular ATP-dependent protease. Seems to be regulated positively by sigh (Rv3223c product) and negatively by HSPR (Rv0353 product).	53	21	N/D
Rv0390	Conserved protein	Function unknown	N/D	N/D	149
Rv0391	Probable O-succinylhomoserine sulfhydrylase MetZ (OSH sulfhydrylase)	Involved in methionine biosynthesis. Converts O-succinylhomoserine into homocysteine.	N/D	107	N/D
Rv0407	F420-dependent glucose-6-phosphate dehydrogenase Fgd1	Catalyzes oxidation of glucose-6-phosphate to 6-phosphogluconolactone using coenzyme F420 (an *-hydroxy-5-deazaflavin derivative) as the electron acceptor.	29	N/D	N/D
Rv0418	Probable lipoprotein aminopeptidase LpqL	Function unknown; hydrolyzes peptides and/or proteins.	N/D	62	N/D
Rv0423c	Probable thiamine biosynthesis protein ThiC	Involved in thiamine biosynthesis. Required for the synthesis of the hydromethylpyrimidine (HMP) moiety of thiamine (4-amino-2-methyl-5-hydroxymethylpyrimidine).	N/D	200	N/D
Rv0432	Periplasmic superoxide dismutase [Cu-Zn] SodC	Destroys radicals which are normally produced within the cells and are toxic to biological systems [catalytic activity: 2 superoxide + 2 H+ = O2 + H2O2].	10	N/D	N/D
Rv0440	60 kDa chaperonin 2 GroEL2 (protein CPN60-2) (GroEL protein 2) (65 kDa antigen) (heat shock protein 65) (cell wall protein A) (antigen A)	Prevents misfolding and promotes the refolding and proper assembly of unfolded polypeptides generated under stress conditions.	2	2	3
Rv0457c	Probable peptidase	Function unknown; hydrolyzes peptides and/or proteins.	N/D	104	N/D
Rv0462	Dihydrolipoamide dehydrogenase LpdC (lipoamide reductase (NADH)) (lipoyl dehydrogenase) (dihydrolipoyl dehydrogenase) (diaphorase)	Involved in energy metabolism. Lipoamide dehydrogenase is the E3 component of pyruvate dehydrogenase and the alpha-ketoacid dehydrogenase complex [catalytic activity: dihydrolipoamide + NAD(+) = lipoamide + NADH]. Also involved in antioxidant defense; LPDC|Rv0462, DLAT|Rv2215, AHPD|Rv2429, and AHPC|Rv2428 constitute an NADH-dependent peroxidase and peroxynitrite reductase that provides protection…	63	10	160
Rv0467	Isocitrate lyase Icl (isocitrase) (isocitratase)	Involved in glyoxylate bypass (at the first step), an alternative to the tricarboxylic acid cycle (in bacteria, plants, and fungi) [catalytic activity: isocitrate = succinate + glyoxylate]. Involved in the persistence in the host.	N/D	51	35
Rv0468	3-hydroxybutyryl-CoA dehydrogenase FadB2 (beta-hydroxybutyryl-CoA dehydrogenase) (BHBD)	Butyrate/butanol-producing pathway [catalytic activity: (S)-3-hydroxybutanoyl-CoA + NADP+ = 3-acetoacetyl-CoA + NADPH]	62	75	192
Rv0475	Iron-regulated heparin binding hemagglutinin HbhA (adhesin)	Required for extrapulmonary dissemination. Mediates adherence to epithelial cells by binding to sulfated glycoconjugates present at the surface of these cells; binds heparin, dextran sulfate, fucoidan and chondroitin sulfate. Promotes hemagglutination of erythrocytes of certain host species. Induces mycobacterial aggregation.	N/D	168	33
Rv0484c	Probable short-chain type oxidoreductase	Function unknown; possibly involved in cellular metabolism.	7	N/D	N/D
Rv0500	Probable pyrroline-5-carboxylate reductase ProC (P5CR) (P5C reductase)	Involved at the terminal (third) step in proline biosynthesis [catalytic activity: L-proline + NAD(P)+ = 1-pyrroline-5-carboxylate + NAD(P)H].	N/D	130	N/D
Rv0503c	Cyclopropane-fatty-acyl-phospholipid synthase 2 CmaA2 (cyclopropane fatty acid synthase) (CFA synthase) (cyclopropane mycolic acid synthase 2) (mycolic acid trans-cyclopropane synthetase)	Essential for the cyclopropanation function. Transfers a methylene group from S-adenosyl-L-methionine to the cis double bond of an unsaturated fatty acid chain resulting in the replacement of the double bond with a methylene bridge. Mycolic acids, which represent the major constituent of mycobacterial cell wall complex, act as substrates [catalytic activity: S-adenosyl-L-methionine + phospholipid…	62	N/D	N/D
Rv0512	Probable delta-aminolevulinic acid dehydratase HemB (porphobilinogen synthase) (ALAD) (ALADH)	Involved in porphyrin and heme biosynthesis (at the second step) [catalytic activity: 2 5-aminolevulinate = porphobilinogen + 2 H2O].	N/D	140	N/D
Rv0524	Probable glutamate-1-semialdehyde 2,1-aminomutase HemL (GSA) (glutamate-1-semialdehyde aminotransferase) (GSA-at)	Involved in porphyrin biosynthesis by the C5 pathway (at the second step) [catalytic activity: (S)-4-amino-5-oxopentanoate = 5-aminolevulinate].	N/D	88	N/D
Rv0548c	Naphthoate synthase MenB (dihydroxynaphthoic acid synthetase) (DHNA synthetase)	Involved in menaquinone biosynthesis. Convert O-succinylbenzoyl-CoA (OSB-CoA) to 1,4-dihydroxy-2-naphthoic acid (DHNA) [catalytic activity: O-succinylbenzoyl-CoA = 1,4-dihydroxy-2-naphthoate + CoA].	N/D	55	N/D
Rv0554	Possible peroxidase BpoC (non-haem peroxidase)	Supposedly involved in detoxification reactions.	38	N/D	N/D
Rv0566c	Conserved protein	Function unknown	N/D	124	N/D
Rv0569	Conserved protein	Function unknown	N/D	N/D	13
Rv0577	Conserved protein TB27.3	Function unknown. Involved in ability to absorb neutral red stain.	17	N/D	182
Rv0632c	Probable enoyl-CoA hydratase EchA3 (enoyl hydrase) (unsaturated acyl-CoA hydratase) (crotonase)	Could possibly oxidize fatty acids using specific components [catalytic activity: (3S)-3-hydroxyacyl-CoA = trans-2(or 3)-enoyl-CoA + H(2)O].	66	22	154
Rv0636	(3R)-hydroxyacyl-ACP dehydratase subunit HadB	Involved in fatty acid synthesis type II (fas-II)	N/D	N/D	48
Rv0639	Probable transcription antitermination protein NusG	Influences transcription termination and antitermination. Acts as a component of the transcription complex, and interacts with the termination factor rho and RNA polymerase.	N/D	N/D	76
Rv0640	50S ribosomal protein L11 RplK	This protein binds directly to 23S ribosomal RNA.	N/D	N/D	173
Rv0641	50S ribosomal protein L1 RplA	This protein binds directly to 23S ribosomal RNA and is located in the neighborhood of the site where elongation factor TU is bound to the ribosome.	N/D	N/D	147
Rv0651	50S ribosomal protein L10 RplJ	Involved in translation mechanisms.	N/D	N/D	91
Rv0652	50S ribosomal protein L7/L12 RplL (SA1)	Involved in translation mechanisms: seems to be the binding site for several of the factors involved in protein synthesis and appears to be essential for accurate translation.	N/D	118	22
Rv0655	Possible ribonucleotide-transport ATP-binding protein ABC transporter Mkl	Thought to be involved in active transport of ribonucleotide across the membrane. Responsible for energy coupling to the transport system.	40	N/D	N/D
Rv0667	DNA-directed RNA polymerase (beta chain) RpoB (transcriptase beta chain) (RNA polymerase beta subunit)	Catalyzes the transcription of DNA into RNA using the four ribonucleoside triphosphates as substrates [catalytic activity: N nucleoside triphosphate = N diphosphate + {RNA}(N)].	60	53	96
Rv0668	DNA-directed RNA polymerase (beta&#39; chain) RpoC (transcriptase beta&#39; chain) (RNA polymerase beta&#39; subunit).	Catalyzes the transcription of DNA into RNA using the four ribonucleoside triphosphates as substrates [catalytic activity: N nucleoside triphosphate = N diphosphate + {RNA}(N)].	N/D	47	68
Rv0670	Probable endonuclease IV End (endodeoxyribonuclease IV) (apurinase)	Involved in base excision repair. Endonuclease IV plays a role in DNA repair. It cleaves phosphodiester bonds at apurinic or apyrimidinic sites (AP sites) to produce new 5&#39; ends that are base-free deoxyribose 5-phosphate residues [catalytic activity: endonucleolytic cleavage to 5&#39;-phosphooligonucleotide end-products].	N/D	180	N/D
Rv0672	Probable acyl-CoA dehydrogenase FadE8	Function unknown, but involved in lipid degradation.	N/D	122	N/D
Rv0675	Probable enoyl-CoA hydratase EchA5 (enoyl hydrase) (unsaturated acyl-CoA hydratase) (crotonase)	Could possibly oxidize fatty acids using specific components [catalytic activity: (3S)-3-hydroxyacyl-CoA = trans-2(or 3)-enoyl-CoA + H(2)O].	N/D	138	N/D
Rv0683	30S ribosomal protein S7 RpsG	Protein S7 binds specifically to part of the 3&#39; end of 16S ribosomal RNA.	N/D	N/D	120
Rv0684	Probable elongation factor G FusA1 (EF-G)	This protein promotes the GTP-dependent translocation of the nascent protein chain from the A-site to the P-site of the ribosome.	64	59	158
Rv0685	Probable iron-regulated elongation factor TU Tuf (EF-TU)	This protein promotes the GTP-dependent binding of aminoacyl-tRNA to the A-site of ribosomes during protein biosynthesis.	1	18	5
Rv0700	30S ribosomal protein S10 RpsJ (transcription antitermination factor NusE)	This protein is involved in the binding of tRNA to the ribosomes, and in the regulation of rRNA biosynthesis (by modulating the efficiency of transcriptional termination). Interacts with NUSB|Rv2533c.	N/D	N/D	74
Rv0701	50S ribosomal protein L3 RplC	This protein binds directly to 23S ribosomal RNA and may participate in the formation of the peptidyltransferase center of the ribosome.	N/D	N/D	159
Rv0702	50S ribosomal protein L4 RplD	This protein binds directly and specifically to 23S rRNA.	N/D	N/D	144
Rv0707	30S ribosomal protein S3 RpsC	This protein is involved in the binding of initiator met-tRNA.	N/D	N/D	98
Rv0709	50S ribosomal protein L29 RpmC	Involved in translation mechanisms.	N/D	N/D	102
Rv0715	50S ribosomal protein L24 RplX	This protein is found in the ribonucleoprotein core and is involved in the early assembly of the 50S subunit. It is not involved in the functions of the mature 50S subunit.	N/D	N/D	174
Rv0721	30S ribosomal protein S5 RpsE	Protein S5 is important in the assembly and function of the 30S ribosomal subunit.	N/D	N/D	116
Rv0730	GCN5-related N-acetyltransferase	Acetylation, substrate unknown	N/D	N/D	191
Rv0731c	Possible S-adenosylmethionine-dependent methyltransferase	Possible methyltransferase	42	195	N/D
Rv0733	Adenylate kinase Adk (ATP-AMP transphosphorylase)	This small ubiquitous enzyme is essential in intracellular nucleotide metabolism, in addition it has been found to act as both a nucleoside mono- and DI-phosphate kinase suggesting it may have a role in RNA and DNA biosynthesis [catalytic activity: ATP + AMP = ADP + ADP].	71	N/D	104
Rv0753c	Probable methylmalonate-semialdehyde dehydrogenase MmsA (methylmalonic acid semialdehyde dehydrogenase) (MMSDH)	Plays a role in valine and pyrimidine metabolism. Binds fatty acyl-CoA [catalytic activity: 2-methyl-3-oxopropanoate + CoA + NAD+ = propanoyl-CoA + CO2 + NADH].	25	182	N/D
Rv0757	Possible two component system response transcriptional positive regulator PhoP	Involved in transcriptional mechanism. Part of the two component regulatory system PHOP/PHOQ. This protein is thought to be a positive regulator for the phosphate regulon, required for intracellular growth. Transcription of this operon is positively regulated by PHOB and PHOR|Rv0758 when phosphate is limited.	15	N/D	N/D
Rv0761c	Possible zinc-containing alcohol dehydrogenase NAD dependent AdhB	Thought to catalyze the reversible oxidation of ethanol to acetaldehyde with the concomitant reduction of NAD. Probably acts on primary or secondary alcohols or hemiacetals [catalytic activity: an alcohol + NAD+ = an aldehyde or ketone + NADH].	N/D	115	193
Rv0794c	Probable oxidoreductase	Function unknown; probably involved in cellular metabolism.	N/D	145	N/D
Rv0798c	29 KDa antigen CFP29	Unknown. Supposedly released from the envelope to the outside during growth.	21	46	N/D
Rv0799c	Conserved protein	Function unknown	N/D	131	N/D
Rv0800	Probable aminopeptidase PepC	Function unknown; possibly hydrolyzes peptides and/or proteins.	N/D	156	N/D
Rv0814c	Conserved protein SseC2	Thought to be involved in sulphur metabolism.	N/D	N/D	26
Rv0815c	Probable thiosulfate sulfurtransferase CysA2 (rhodanese-like protein) (thiosulfate cyanide transsulfurase) (thiosulfate thiotransferase)	May be a sulfotransferase involved in the formation of thiosulfate [catalytic activity: thiosulfate + cyanide = sulfite + thiocyanate].	24	30	23
Rv0821c	Probable phosphate-transport system transcriptional regulatory protein PhoY2	Involved in transcriptional regulation of active transport of inorganic phosphate across the membrane.	N/D	194	N/D
Rv0824c	Probable acyl-[acyl-carrier protein] desaturase DesA1 (acyl-[ACP] desaturase) (stearoyl-ACP desaturase) (protein Des)	Catalyzes the principal conversion of saturated fatty acids to unsaturated fatty acids. Thought to convert stearoyl-ACP to oleoyl-ACP by introduction of a cis double bond between carbons delta-9 and delta-10 of the acyl chain [catalytic activity: stearoyl-[acyl-carrier protein] + AH2 + O2 = oleoyl-[acyl-carrier protein] + a + 2 H2O].	N/D	49	20
Rv0831c	Conserved protein	Function unknown	35	42	58
Rv0853c	Probable pyruvate or indole-3-pyruvate decarboxylase Pdc	Possible indole-3-pyruvate decarboxylase; EC 4.1.1.74 [catalytic activity: 3-(indol-3-YL)pyruvate = 2-(indol-3-YL)acetaldehyde + CO2], or possible pyruvate decarboxylase; EC 4.1.1.1 [catalytic activity: a 2-oxo acid = an aldehyde + CO2].	41	N/D	N/D
Rv0859	Possible acyl-CoA thiolase FadA	Function unknown, but involvement in lipid degradation.	18	N/D	62
Rv0860	Probable fatty oxidation protein FadB	Involved in fatty acid degradation (probably in fatty acid beta-oxidation cycle).	32	159	50
Rv0863	Conserved hypothetical protein	Function unknown	N/D	N/D	181
Rv0871	Probable cold shock-like protein B CspB	Function unknown; thought to act in response to low temperature.	N/D	N/D	194
Rv0873	Probable acyl-CoA dehydrogenase FadE10	Function unknown, but involved in lipid degradation.	N/D	96	N/D
Rv0884c	Possible phosphoserine aminotransferase SerC (PSAT)	Catalyzes the reversible interconversion of phosphoserine and 2-oxoglutarate to 3-phosphonooxypyruvate and glutamate. Require both in the major phosphorylated pathway of serine biosynthesis and in pyridoxine biosynthesis [catalytic activity: O-phospho-L-serine + 2-oxoglutarate = 3-phosphonooxypyruvate + L-glutamate].	44	N/D	N/D
Rv0889c	Probable citrate synthase II CitA	Involved in tricarboxylic acid cycle (KREBS cycle) [catalytic activity: citrate + CoA = acetyl-CoA + H2O + oxaloacetate].	N/D	127	N/D
Rv0896	Probable citrate synthase I GltA2	Involved in tricarboxylic acid cycle (KREBS cycle) [catalytic activity: citrate + CoA = acetyl-CoA + H2O + oxaloacetate].	10	12	57
Rv0925c	Conserved protein	Function unknown	N/D	90	N/D
Rv0928	Periplasmic phosphate-binding lipoprotein PstS3 (PBP-3) (PstS3) (PHOS1)	Involved in active transport of inorganic phosphate across the membrane (import). This is one of the proteins required for binding-protein-mediated phosphate transport.	N/D	191	N/D
Rv0931c	Transmembrane serine/threonine-protein kinase D PknD (protein kinase D) (STPK D)	Involved in signal transduction (via phosphorylation). Thought to regulate phosphate transport. Can phosphorylate the peptide substrate myelin basic protein (MBP) at serine and threonine residues. Can be autophosphorylated on threonine residues [catalytic activity: ATP + a protein = ADP + a phosphoprotein].	N/D	N/D	130
Rv0932c	Periplasmic phosphate-binding lipoprotein PstS2 (PBP-2) (PstS2)	Involved in active transport of inorganic phosphate across the membrane (import). This is one of the proteins required for binding-protein-mediated phosphate transport.	N/D	93	N/D
Rv0934	Periplasmic phosphate-binding lipoprotein PstS1 (PBP-1) (PstS1)	Involved in active transport of inorganic phosphate across the membrane (import). This is one of the proteins required for binding-protein-mediated phosphate transport.	11	20	N/D
Rv0939	Possible bifunctional enzyme: 2-hydroxyhepta-2,4-diene-1,7-dioate isomerase (HHDD isomerase) + cyclase/dehydrase	Function unknown; probably involved in cellular metabolism, possibly in a degradation pathway.	N/D	148	N/D
Rv0946c	Probable glucose-6-phosphate isomerase Pgi (GPI) (phosphoglucose isomerase) (phosphohexose isomerase) (phi)	Involved in glycolysis and in gluconeogenesis [catalytic activity: D-glucose 6-phosphate = D-fructose 6-phosphate].	25	60	N/D
Rv0951	Probable succinyl-CoA synthetase (beta chain) SucC (SCS-beta)	Involved in tricarboxylic acid cycle [catalytic activity: ATP + succinate + CoA = ADP + succinyl-CoA + phosphate].	9	167	133
Rv0952	Probable succinyl-CoA synthetase (alpha chain) SucD (SCS-alpha)	Involved in tricarboxylic acid cycle [catalytic activity: ATP + succinate + CoA = ADP + succinyl-CoA + phosphate].	46	N/D	82
Rv0957	Probable bifunctional purine biosynthesis protein PurH: phosphoribosylaminoimidazolecarboxamide formyltransferase (AICAR transformylase) (5&#39;-phosphoribosyl-5-aminoimidazole-4-carboxamide formyltransferase) + inosinemonophosphate cyclohydrolase (imp cyclohydrolase) (inosinicase) (imp synthetase) (ATIC)	Involved in de novo purine biosynthesis (at the ninth and tenth steps) [catalytic activity 1: 10-formyltetrahydrofolate + 5&#39;-phosphoribosyl-5-amino-4-imidazolecarboxamide = tetrahydrofolate + 5&#39;-phosphoribosyl-5-formamido-4-imidazolecarboxamide] [catalytic activity 2: imp + H2O = 5-formamido-1-(5-phosphoribosyl)imidazole-4-carboxamide].	N/D	136	N/D
Rv0981	Mycobacterial persistence regulator MRPA (two component response transcriptional regulatory protein)	Regulator part of a two component regulatory system (MPRAB system)	33	N/D	N/D
Rv0984	Possible pterin-4-alpha-carbinolamine dehydratase MoaB2 (PHS) (4-alpha- hydroxy-tetrahydropterin dehydratase) (pterin-4-a-carbinolamine dehydratase) (phenylalanine hydroxylase-stimulating protein) (PHS) (pterin carbinolamine dehydratase) (PCD)	Thought to be involved in molybdopterin biosynthesis. Catalyzes the dehydratation of 4A-hydroxytetrahydropterins [catalytic activity: (6R)-6-(L-erythro-1,2-dihydroxypropyl)-5,6,7,8-tetrahydro-4A-hydroxypterin = (6R)-6-(L-erythro-1,2- dihydroxypropyl)-7,8-dihydro-6H-pterin + H(2)O.].	N/D	190	162
Rv1001	Probable arginine deiminase ArcA (adi) (ad) (arginine dihydrolase)	Arginine degradation [catalytic activity:L-arginine + H(2)O = L-citrulline + NH(3)]	18	N/D	N/D
Rv1006	Unknown protein	Unknown	41	N/D	N/D
Rv1007c	Methionyl-tRNA synthetase MetS (MetRS) (methionine--tRNA ligase)	It is probably essential for cell survival, being required not only for elongation of protein synthesis but also for the initiation of all mRNA translation through initiator tRNA(fMet) aminoacylation [catalytic activity: ATP + L-methionine + tRNA(met) = AMP + diphosphate + L-methionyl-tRNA(met)]	N/D	176	N/D
Rv1017c	Probable ribose-phosphate pyrophosphokinase PrsA (phosphoribosyl pyrophosphate synthetase) (PRPP synthetase)	Catalyzes the formation of PRPP from ATP and ribose 5-phosphate. PRPP is then used in various biosynthetic pathways, as for example in the formation of purines, pyrimidines, histidine and tryptophan. [catalytic activity: ATP + D-ribose 5-phosphate = AMP + 5-phospho-alpha-D-ribose 1-diphosphate]	14	63	196
Rv1021	Conserved protein	Function unknown	29	N/D	N/D
Rv1023	Probable enolase Eno	Glycolysis [catalytic activity:2-phospho-D-glycerate = phosphoenolpyruvate + H(2)O]	22	192	121
Rv1070c	Probable enoyl-CoA hydratase EchA8 (enoyl hydrase) (unsaturated acyl-CoA hydratase) (crotonase)	Could possibly oxidize fatty acids using specific components [catalytic activity: (3S)-3-hydroxyacyl-CoA = trans-2(or 3)-enoyl-CoA + H(2)O].	N/D	56	138
Rv1071c	Possible enoyl-CoA hydratase EchA9 (enoyl hydrase) (unsaturated acyl-CoA hydratase) (crotonase)	Could possibly oxidize fatty acids using specific components [catalytic activity: (3S)-3-hydroxyacyl-CoA = trans-2(or 3)-enoyl-CoA + H(2)O].	56	N/D	N/D
Rv1074c	Probable beta-ketoacyl CoA thiolase FadA3	Function unknown, but supposedly involved in lipid degradation (beta oxidation).	12	29	100
Rv1077	Probable cystathionine beta-synthase Cbs (serine sulfhydrase) (beta-thionase) (hemoprotein H-450)	Thought to be involved in homocysteine transulfuration [catalytic activity: L-serine + L-homocysteine = cystathionine + H2O]	N/D	111	N/D
Rv1093	Serine hydroxymethyltransferase 1 GlyA1	Interconversion of serine and glycine. Key enzyme in the biosynthesis of purines, lipids, hormones and other components [catalytic activity: 5,10-methylenetetrahydrofolate + glycine + H(2)O = tetrahydrofolate + L-serine.]	N/D	67	175
Rv1094	Possible acyl-[acyl-carrier protein] desaturase DesA2 (acyl-[ACP] desaturase) (stearoyl-ACP desaturase)	Thought to catalyze the principal conversion of saturated fatty acids to unsaturated fatty acids. Thought to convert stearoyl-ACP to oleoyl-ACP by introduction of a cis double bond between carbons delta-9 and delta-10 of the acyl chain [catalytic activity: stearoyl-[acyl-carrier protein] + AH2 + O2 = oleoyl-[acyl-carrier protein] + a + 2 H2O].	21	26	11
Rv1098c	Probable fumarase Fum (fumarate hydratase)	Involved in the tricarboxylic acid cycle. Catalyzes the reversible hydration of fumarate to L-malate [catalytic activity: (S)-malate = fumarate + H2O]	35	78	N/D
Rv1121	Probable glucose-6-phosphate 1-dehydrogenase Zwf1 (G6PD)	Involved in pentose phosphate pathway (first step) [catalytic activity: D-glucose 6-phosphate + NADP(+) = D-glucono-1,5-lactone 6-phosphate + NADPH.]	48	N/D	N/D
Rv1122	Probable 6-phosphogluconate dehydrogenase, decarboxylating Gnd2	Involved in hexose monophosphate shunt (pentose phosphate pathway). [catalytic activity: 6-phospho-D-gluconate + NADP+ = D-ribulose 5-phosphate + CO2 + NADPH]	29	69	N/D
Rv1133c	Probable 5-methyltetrahydropteroyltriglutamate--homocysteine methyltransferase MetE (methionine synthase, vitamin-B12 independent isozyme)	Catalyzes the transfer of a methyl group from 5-methyltetrahydrofolate to homocysteine resulting in methionine formation (pathway: terminal step in the de novo biosynthesis of methionine) [catalytic activity: 5-methyltetrahydropteroyltri-L-glutamate + L- homocysteine = tetrahydropteroyltri-L-glutamate + L-methionine.]	1	1	14
Rv1159A	Unknown protein	Unknown	N/D	179	N/D
Rv1170	N-acetyl-1-D-myo-inosityl-2-amino-2-deoxy-alpha-D-glucopyranoside deacetylase MshB (GlcNAc-Ins deacetylase)	Involved in mycothiol biosynthesis. 1-D-myo-inosityl-2-acetamido-2-deoxy-alpha-D-glucopyranoside (GlcNAc-Ins) is converted to 1-D-myo-inosityl-2-amino-2-deoxy-alpha-D-glucopyranoside (GlcN-Ins) by this enzyme. Seems to possess weak mycothiol conjugate amidase activity but SHOWS substantial deacetylation activity with 1-D-myo-inosityl-2-acetamido-2-deoxy-alpha-D-glucopyranoside (GlcNAc-Ins), a hyp…	62	N/D	N/D
Rv1175c	Probable NADPH dependent 2,4-dienoyl-CoA reductase FadH (2,4-dienoyl coenzyme A reductase) (4-enoyl-CoA reductase)	Catalyzes the NADP-dependent reduction of 2,4-dienoyl-CoA to yield trans-2- enoyl-CoA [catalytic activity: trans-2,3-didehydroacyl-CoA + NADP(+) = trans,trans-2,3,4,5-tetradehydroacyl-CoA + NADPH].	N/D	N/D	111
Rv1177	Probable ferredoxin FdxC	Ferredoxins are iron-sulfur proteins that transfer electrons in a wide variety of metabolic reactions.	N/D	189	52
Rv1194c	Conserved protein	Function unknown	43	N/D	N/D
Rv1211	Conserved protein	Function unknown	N/D	N/D	66
Rv1215c	Conserved protein	Function unknown	N/D	N/D	40
Rv1223	Probable serine protease HtrA (DEGP protein)	Possibly hydrolyzes peptides and/or proteins (seems to cleave preferentially after serine residue).	N/D	186	N/D
Rv1232c	Conserved protein	Function unknown	3	N/D	N/D
Rv1240	Probable malate dehydrogenase Mdh	Involved in the conversion of malate to oxaloacetate [catalytic activity: (S)-malate + NAD+ = oxaloacetate + NADH].	23	N/D	42
Rv1270c	Possible lipoprotein LprA	Unknown	N/D	141	N/D
Rv1284	Beta-carbonic anhydrase	Catalyzes reversible dehydration of CO2 to form bicarbonate	N/D	43	19
Rv1292	Probable arginyl-tRNA synthetase ArgS (ARGRS) (arginine--tRNA ligase)	Involved in translation mechanism [catalytic activity: ATP + L-arginine + tRNA(ARG) = AMP + diphosphate + L-arginyl-tRNA(ARG)].	N/D	101	N/D
Rv1293	Diaminopimelate decarboxylase LysA (DAP decarboxylase)	Involved in biosynthesis of lysine (last step) [catalytic activity: MESO-2,6-diaminoheptanedioate = L-lysine + CO(2)].	53	N/D	N/D
Rv1295	Threonine synthase ThrC (ts)	Involved in threonine biosynthesis [catalytic activity: O-phospho-L-homoserine + H(2)O = L-threonine + phosphate]	N/D	44	N/D
Rv1307	Probable ATP synthase delta chain AtpH	This protein seems to be part of the stalk that LINKS cf(0) to cf(1). It either transmits conformational changes from cf(0) into cf(1) or is implicated in proton conduction [catalytic activity: ATP + H(2)O + H(+)(in) = ADP + phosphate + H(+)(out)]	N/D	N/D	148
Rv1308	Probable ATP synthase alpha chain AtpA	Produces ATP from ADP in the presence of a proton gradient across the membrane. The alpha chain is a regulatory subunit [catalytic activity:ATP + H(2)O + H(+)(in) = ADP + phosphate + H(+)(out)]	47	54	44
Rv1309	Probable ATP synthase gamma chain AtpG	Produces ATP from ADP in the presence of a proton gradient across the membrane. The gamma chain is believed to be important in regulating ATPase activity and the flow of protons through the cf(0) complex.	31	N/D	N/D
Rv1310	Probable ATP synthase beta chain AtpD	Produces ATP from ADP in the presence of a proton gradient across the membrane. The beta chain is the catalytic subunit [catalytic activity: ATP + H(2)O + H(+)(in) = ADP + phosphate + H(+)(out)]	16	50	30
Rv1323	Probable acetyl-CoA acetyltransferase FadA4 (acetoacetyl-CoA thiolase)	Function unknown, but supposed involvement in lipid degradation [catalytic activity: 2 acetyl-CoA = CoA + acetoacetyl-CoA].	12	58	N/D
Rv1324	Possible thioredoxin	Thioredoxin participates in various redox reactions through the reversible oxidation of its active center dithiol, to a disulfide, &amp; catalyzes dithiol-disulfide exchange reactions	N/D	160	N/D
Rv1327c	M1P-dependent maltosyltransferase GlgE	Function unknown; probably involved in polysaccharides degradation.	32	64	N/D
Rv1328	Probable glycogen phosphorylase GlgP	Phosphorylase is an important allosteric enzyme in carbohydrate metabolism. Enzymes from different sources differ in their regulatory mechanisms and in their natural substrates. However, all known phosphorylases share catalytic and structural properties [catalytic activity: {(1,4)-alpha-D-glucosyl}(N) + phosphate = {(1,4)-alpha-D-glucosyl}(N-1) + alpha-D-glucose 1-phosphate].	N/D	33	N/D
Rv1388	Putative integration host factor MihF	Unknown	N/D	196	24
Rv1392	Probable S-adenosylmethionine synthetase MetK (mat) (AdoMet synthetase) (methionine adenosyltransferase)	Involved in the activated methyl cycle. Catalyzes the formation of S-adenosylmethionine from methionine and ATP. The overall synthetic reaction is composed of two sequential steps, AdoMet formation and the subsequent tripolyphosphate hydrolysis which occurs prior to release of AdoMet from the enzyme. [catalytic activity : ATP + L-methionine + H(2)O = phosphate + diphosphate + S-adenosyl-L-methion…	31	N/D	60
Rv1404	Probable transcriptional regulatory protein	Involved in transcriptional mechanism	N/D	113	N/D
Rv1411c	Conserved lipoprotein LprG	Unknown	N/D	177	N/D
Rv1412	Probable riboflavin synthase alpha chain RibC (RibE)	Involved in riboflavin synthesis. Riboflavin synthase is a bifunctional enzyme complex catalyzing the formation of riboflavin from 5-amino-6-(1&#39;-D)- ribityl-amino-2,4(1H,3H)-pyrimidinedione and L-3,4-dihydrohy-2- butanone-4-phosphate via 6,7-dimethyl-8-lumazine. The alpha subunit catalyzes the dismutation of 6,7-dimethyl-8-lumazine to riboflavin and 5-amino-6-(1&#39;-D)-ribityl-amino-2,4(1H,3…	71	N/D	N/D
Rv1423	Probable transcriptional regulatory protein WhiA	Involved in transcriptional mechanism	N/D	N/D	186
Rv1436	Probable glyceraldehyde 3-phosphate dehydrogenase Gap (GAPDH)	Involved in second phase of glycolysis (first step) [catalytic activity: D-glyceraldehyde 3-phosphate + phosphate + NAD(+) = 3-phospho-D-glyceroyl phosphate + NADH.]	27	79	65
Rv1437	Probable phosphoglycerate kinase Pgk	Involved in the second phase of glycolysis (second step) [catalytic activity: ATP + 3-phospho-D-glycerate = ADP + 3-phospho-D-glyceroyl phosphate]	9	N/D	N/D
Rv1438	Probable triosephosphate isomerase Tpi (TIM)	Plays an important role in several metabolic pathways [catalytic activity: D-glyceraldehyde 3-phosphate = glycerone phosphate]	N/D	114	N/D
Rv1448c	Probable transaldolase Tal	Transaldolase is important for the balance of metabolites in the pentose-phosphate pathway [catalytic activity: sedoheptulose 7-phosphate + D-glyceraldehyde 3-phosphate = D-erythrose 4-phosphate + D-fructose 6-phosphate]	16	48	N/D
Rv1449c	Transketolase Tkt (TK)	This enzyme, together with transaldolase, provides a link between the glycolytic and pentose-phosphate pathways. It catalyzes the reversible transfer of a two-carbon KETOL unit from xylulose 5-phosphate to an aldose receptor [catalytic activity: sedoheptulose 7-phosphate + D-glyceraldehyde 3-phosphate = D-ribose 5-phosphate + D-xylulose 5-phosphate]	1	35	171
Rv1454c	Probable quinone reductase Qor (NADPH:quinone reductase) (zeta-crystallin homolog protein)	Catalyzes the one electron reduction of certain quinones [catalytic activity: NADPH + quinone = NADP+ + semiquinone]	29	N/D	N/D
Rv1475c	Probable iron-regulated aconitate hydratase Acn (citrate hydro-lyase) (aconitase)	Involved in tricarboxylic acid cycle [catalytic activity: citrate = cis-aconitate + H2O]	22	9	122
Rv1479	Probable transcriptional regulatory protein MoxR1	Involved in transcriptional mechanism	17	N/D	92
Rv1484	NADH-dependent enoyl-[acyl-carrier-protein] reductase InhA (NADH-dependent enoyl-ACP reductase)	This isozyme is involved in mycolic acid biosynthesis. Second reductive step in fatty acid biosynthesis. Involved in the resistance against the antituberculosis drugs isoniazid and ethionamide [catalytic activity: acyl-[acyl-carrier protein] + NAD(+) = trans-2,3-dehydroacyl-[acyl-carrier protein] + NADH].	15	N/D	N/D
Rv1488	Possible exported conserved protein	Function unknown	17	N/D	146
Rv1498A	Conserved protein	Function unknown	N/D	N/D	163
Rv1536	Isoleucyl-tRNA synthetase IleS	Charging ILE tRNA [catalytic activity: ATP + L-isoleucine + tRNA(ILE) = AMP + diphosphate + L-isoleucyl-tRNA(ILE)].	N/D	102	N/D
Rv1544	Possible ketoacyl reductase	Function unknown, but possibly involvement in lipid metabolism.	7	N/D	N/D
Rv1558	Conserved protein	Function unknown	N/D	171	N/D
Rv1599	Probable histidinol dehydrogenase HisD (HDH)	Involved in histidine biosynthesis pathway (tenth step). This protein is considered as a bifunctional enzyme, possessing two active sites, one an alcohol dehydrogenase and the other an aldehyde dehydrogenase [catalytic activity: L-histidinol + 2 NAD(+) + H(2)O = L-histidine + 2 NADH].	32	N/D	N/D
Rv1611	Probable indole-3-glycerol phosphate synthase TrpC	Tryptophan biosynthesis pathway (fourth step) [catalytic activity: 1-(2-carboxyphenylamino)-1-deoxy-D-ribulose 5-phosphate = 1-(indol-3-YL)glycerol 3-phosphate + CO(2) + H(2)O.]	N/D	151	129
Rv1612	Tryptophan synthase, beta subunit TrpB	Tryptophan biosynthesis pathway (fifth last step). The beta subunit is responsible for the synthesis of L-tryptophan from indole and L-serine. [catalytic activity: L-serine + 1-(indol-3-YL)glycerol 3-phosphate = L-tryptophan + glyceraldehyde 3-phosphate + H(2)O]	N/D	154	N/D
Rv1617	Probable pyruvate kinase PykA	Produces phosphoenol pyruvate in glycolysis [catalytic activity: ATP + pyruvate = ADP + phosphoenolpyruvate]	13	105	167
Rv1626	Probable two-component system transcriptional regulator	Sensor part of a two component regulatory system	N/D	94	N/D
Rv1630	30S ribosomal protein S1 RpsA	Binds mRNA; thus facilitating recognition of the initiation point. It is needed to translate mRNA with a short shine-dalgarno (SD) purine-rich sequence.	55	149	47
Rv1636	Iron-regulated universal stress protein family protein TB15.3	Function unknown	N/D	198	18
Rv1658	Probable argininosuccinate synthase ArgG	Arginine biosynthesis [catalytic activity: ATP + L-citrulline + L-aspartate = AMP + diphosphate + L-argininosuccinate]	42	N/D	N/D
Rv1703c	Probable catechol-O-methyltransferase	Catalyzes the O-methylation [catalytic activity: S-adenosyl-L-methionine + catechol = S-adenosyl-L-homocysteine + guaiacol]	9	N/D	N/D
Rv1738	Conserved protein	Function unknown	N/D	N/D	12
Rv1794	Conserved protein	Function unknown	N/D	N/D	157
Rv1821	Possible preprotein translocase ATPase SecA2	Involved in protein export. May interact with the SECY/SECE subunits. SECA has a central role in coupling the hydrolysis of ATP to the transfer of PRE-secretory periplasmic and outer membrane proteins across the membrane.	64	N/D	N/D
Rv1827	Conserved protein with FHA domain, GarA	Function unknown	N/D	150	51
Rv1836c	Conserved protein	Function unknown	N/D	185	N/D
Rv1837c	Malate synthase G GlcB	Involved in glyoxylate bypass (second step), an alternative to the tricarboxylic acid cycle [catalytic activity: L-malate + CoA = acetyl-CoA + H(2)O + glyoxylate]	1	8	107
Rv1843c	Probable inosine-5&#39;-monophosphate dehydrogenase GuaB1(imp dehydrogenase) (IMPDH) (IMPD)	Involved in GMP biosynthesis [catalytic activity: inosine 5&#39;-phosphate + NAD+ + H2O = xanthosine 5&#39;-phosphate + NADH]	N/D	73	N/D
Rv1856c	Possible oxidoreductase	Function unknown; probably involved in cellular metabolism.	N/D	N/D	169
Rv1872c	Possible L-lactate dehydrogenase (cytochrome) LldD2	Involved in respiration; catalyzes conversion of lactate into pyruvate [catalytic activity: (S)-lactate + 2 ferricytochrome C = pyruvate + 2 ferrocytochrome C].	41	N/D	105
Rv1876	Probable bacterioferritin BfrA	Involved in iron storage (may perform analogous functions in iron detoxification and storage as that of animal ferritins); ferritin is an intracellular molecule that stores iron in a soluble, nontoxic, readily available form. The functional molecule, which is composed of 24 chains, is roughly spherical and contains a central cavity in which the polymeric ferric iron core is deposited.	28	77	N/D
Rv1886c	Secreted antigen 85-B FbpB (85B) (antigen 85 complex B) (mycolyl transferase 85B) (fibronectin-binding protein B) (extracellular alpha-antigen)	Involved in cell wall mycoloylation. Proteins of the antigen 85 complex are responsible for the high affinity of mycobacteria to fibronectin. Possesses a mycolyltransferase activity required for the biogenesis of trehalose dimycolate (cord factor), a dominant structure necessary for maintaining cell wall integrity.	21	66	187
Rv1893	Conserved hypothetical protein	Function unknown	N/D	N/D	189
Rv1908c	Catalase-peroxidase-peroxynitritase T KatG	Multifunctional enzyme, exhibiting both a catalase, a broad-spectrum peroxidase, and a peroxynitritase activities. May play a role in the intracellular survival of mycobacteria within macrophages; protection against reactive oxygen and nitrogen intermediates produced by phagocytic cells. Seems regulated by SIGB|Rv2710 [catalytic activity: 2 H(2)O(2) = O(2) + 2 H(2)O].	1	19	110
Rv1925	Probable acyl-CoA ligase FadD31 (acyl-CoA synthetase) (acyl-CoA synthase)	Function unknown, but involvement in lipid degradation.	32	N/D	128
Rv1932	Probable thiol peroxidase Tpx	Has antioxidant activity. Could remove peroxides or H(2)O(2)	N/D	81	64
Rv1996	Universal stress protein family protein	Function unknown	N/D	N/D	25
Rv2005c	Universal stress protein family protein	Unknown	N/D	N/D	77
Rv2018	Conserved protein	Unknown	21	N/D	N/D
Rv2030c	Conserved protein	Unknown	N/D	N/D	103
Rv2031c	Heat shock protein HspX (alpha-crystallin homolog) (14 kDa antigen) (HSP16.3)	Stress protein induced by anoxia. Has a proposed role in maintenance of long-term viability during latent, asymptomatic infections, and a proposed role in replication during initial infection. Regulated by the two component regulatory system DEVR|Rv3133c/DEVS|Rv3132c, in response to a hypoxic signal.	68	74	1
Rv2032	Conserved protein Acg	Unknown. May have a role for bacteria within the host environment.	N/D	N/D	16
Rv2109c	Proteasome alpha subunit PrcA; assembles with beta subunit PrcB.	Protein degradation	N/D	173	N/D
Rv2110c	Proteasome beta subunit PrcB; assembles with alpha subunit PrcA.	Protein degradation	N/D	87	N/D
Rv2111c	Prokaryotic ubiquitin-like protein Pup	Involved in proteasomal degradation. Covalently binds to protein substrates.	N/D	158	N/D
Rv2140c	Conserved protein TB18.6	Unknown	61	61	86
Rv2141c	Conserved protein	Unknown	N/D	112	N/D
Rv2145c	Diviva family protein Wag31	Unknown	19	68	43
Rv2159c	Conserved protein	Unknown	N/D	N/D	54
Rv2161c	Conserved protein	Unknown	15	N/D	N/D
Rv2178c	3-deoxy-D-arabino-heptulosonate 7-phosphate synthase AroG (DAHP synthetase, phenylalanine-repressible)	Chorismate biosynthesis	13	N/D	N/D
Rv2185c	Conserved protein TB16.3	Unknown	N/D	106	78
Rv2202c	Adenosine kinase	Adenosine phosphorylation	51	N/D	N/D
Rv2204c	Conserved protein	Unknown	N/D	N/D	145
Rv2211c	Probable aminomethyltransferase GcvT (glycine cleavage system T protein)	The glycine cleavage system catalyzes the degradation of glycine [catalytic activity: (6S)-tetrahydrofolate + S-aminomethyldihydrolipoylprotein = (6R)-5,10-methylenetetrahydrofolate + NH3 + dihydrolipoylprotein].	29	N/D	N/D
Rv2215	DlaT, dihydrolipoamide acyltransferase, E2 component of pyruvate dehydrogenase	Involved in tricarboxylic acid cycle; converts pyruvate to acetyl-CoA and CO2. Also involved in antioxidant defense; LPDC|Rv0462, DLAT|Rv2215, AHPD|Rv2429, and AHPC|Rv2428 constitute an NADH-dependent peroxidase and peroxynitrite reductase that provides protection against oxidative stress.	74	108	75
Rv2220	Glutamine synthetase GlnA1 (glutamine synthase) (GS-I)	Involved in glutamine biosynthesis [catalytic activity: ATP + L-glutamate + NH(3) = ADP + glutamine + orthophosphate].	3	5	63
Rv2222c	Probable glutamine synthetase GlnA2 (glutamine synthase) (GS-II)	Involved in glutamine biosynthesis [catalytic activity: ATP + L-glutamate + NH(3) = ADP + glutamine + orthophosphate].	35	N/D	N/D
Rv2241	Pyruvate dehydrogenase E1 component AceE (pyruvate decarboxylase) (pyruvate dehydrogenase) (pyruvic dehydrogenase)	Involved in energy metabolism; contributes to acetyl-CoA production as part of pyruvate dehydrogenase complex [catalytic activity: pyruvate + lipoamide = S-acetyl-dihydro-lipoamide + CO(2)].	N/D	11	N/D
Rv2244	Meromycolate extension acyl carrier protein AcpM	Involved in fatty acid biosynthesis (mycolic acids synthesis); involved in meromycolate extension.	N/D	23	8
Rv2245	3-oxoacyl-[acyl-carrier protein] synthase 1 KasA (beta-ketoacyl-ACP synthase) (KAS I)	Involved in fatty acid biosynthesis (mycolic acids synthesis); involved in meromycolate extension. Catalyzes the condensation reaction of fatty acid synthesis by the addition to an acyl acceptor of two carbons from malonyl-ACP [catalytic activity: acyl-[acyl-carrier protein] + malonyl-[acyl-carrier protein] = 3-oxoacyl-[acyl-carrier protein] + [acyl-carrier protein] + CO(2)].	16	N/D	126
Rv2246	3-oxoacyl-[acyl-carrier protein] synthase 2 KasB (beta-ketoacyl-ACP synthase) (KAS I)	Involved in fatty acid biosynthesis (mycolic acids synthesis); involved in meromycolate extension. Catalyzes the condensation reaction of fatty acid synthesis by the addition to an acyl acceptor of two carbons from malonyl-ACP [catalytic activity: acyl-[acyl-carrier protein] + malonyl-[acyl-carrier protein] = 3-oxoacyl-[acyl-carrier protein] + [acyl-carrier protein] + CO(2)].	42	N/D	69
Rv2258c	Possible transcriptional regulatory protein	Possibly involved in transcriptional regulation	51	37	N/D
Rv2259	S-nitrosomycothiol reductase MscR	Involved in the reduction of S-nitroglutathione	43	N/D	N/D
Rv2280	Probable dehydrogenase	Oxidoreduction	16	109	190
Rv2296	Probable haloalkane dehalogenase	Converts haloalkanes to corresponding alcohol and halides [catalytic activity: 1-haloalkane + H2O = a primary alcohol + halide].	36	N/D	168
Rv2299c	Probable chaperone protein HtpG (heat shock protein) (HSP90 family protein) (high temperature protein G)	Molecular chaperone involved in protein folding. Has ATPase activity.	75	70	139
Rv2314c	Conserved protein	Function unknown	16	N/D	N/D
Rv2334	Cysteine synthase a CysK1 (O-acetylserine sulfhydrylase A) (O-acetylserine (thiol)-lyase A) (CSASE A)	Involved in cysteine biosynthesis [catalytic activity: O3-acetyl-L-serine + H(2)S = L-cysteine + acetate].	62	133	177
Rv2380c	Peptide synthetase MbtE (peptide synthase)	Involved in the biogenesis of the hydroxyphenyloxazoline-containing siderophore mycobactins. Probably activates the two lysine residues that are incorporated into mycobactin (lysine ligation).	N/D	N/D	123
Rv2391	Ferredoxin-dependent sulfite reductase SirA	Catalyzes the reduction of sulfite to sulfide, in the biosynthesis of sulfur-containing amino acids and co-factors	N/D	110	N/D
Rv2416c	Enhanced intracellular survival protein Eis, GCN5-related N-acetyltransferase	Acetylation, substrate unknown. Involved in intracellular survival. Possibly associated with the cell surface and secreted. Modulates cytokine secretion by host immune cells.	N/D	188	N/D
Rv2427c	Probable gamma-glutamyl phosphate reductase protein ProA (GPR) (glutamate-5-semialdehyde dehydrogenase) (glutamyl-gamma-semialdehyde dehydrogenase)	Involved in proline biosynthesis pathway (at the second step). Catalyzes the NADPH dependent reduction of L-gamma- glutamyl 5-phosphate into L-glutamate 5-semialdehyde and phosphate. The product spontaneously undergoes cyclization to form 1-pyrroline-5-carboxylate. [catalytic activity: L-glutamate 5-semialdehyde + phosphate + NADP(+) = L-gamma-glutamyl 5-phosphate + NADPH].	N/D	86	N/D
Rv2428	Alkyl hydroperoxide reductase C protein AhpC (alkyl hydroperoxidase C)	Involved in oxidative stress response. LPDC|Rv0462, DLAT|Rv2215, AHPD|Rv2429, and AHPC|Rv2428 constitute an NADH-dependent peroxidase and peroxynitrite reductase that provides protection against oxidative stress.	N/D	N/D	185
Rv2429	Alkyl hydroperoxide reductase D protein AhpD (alkyl hydroperoxidase D)	Involved in oxidative stress response. LPDC|Rv0462, DLAT|Rv2215, AHPD|Rv2429, and AHPC|Rv2428 constitute an NADH-dependent peroxidase and peroxynitrite reductase that provides protection against oxidative stress.	N/D	170	N/D
Rv2438c	Glutamine-dependent NAD(+) synthetase NadE (NAD(+) synthase [glutamine-hydrolysing])	Involved in biosynthesis of NAD. Can use both glutamine or ammonia as a nitrogen source [catalytic activity: ATP + deamido-NAD(+) + L-glutamine + H(2)O = AMP + diphosphate + NAD(+) + L-glutamate].	N/D	125	N/D
Rv2445c	Probable nucleoside diphosphate kinase NdkA (NDK) (NDP kinase) (nucleoside-2-P kinase)	Major role in the synthesis of nucleoside triphosphates other than ATP [catalytic activity: ATP + nucleoside diphosphate = ADP + nucleoside triphosphate].	N/D	135	N/D
Rv2448c	Probable valyl-tRNA synthase protein ValS (valyl-tRNA synthetase) (valine--tRNA ligase) (valine translase)	Involved in translation mechanisms [catalyic activity: ATP + L-valine + tRNA(val) = AMP + diphosphate + L-valyl-tRNA(val)].	N/D	92	N/D
Rv2457c	Probable ATP-dependent CLP protease ATP-binding subunit ClpX	ATP-dependent specificity component of the CLP protease. It directs the protease to specific substrates. Can perform chaperone functions in the absence of CLPP).	N/D	N/D	84
Rv2460c	Probable ATP-dependent CLP protease proteolytic subunit 2 ClpP2 (endopeptidase CLP 2)	CLP cleaves peptides in various proteins in a process that requires ATP hydrolysis. CLP may be responsible for a fairly general and central housekeeping function rather than for the degradation of specific substrates.	30	N/D	72
Rv2461c	Probable ATP-dependent CLP protease proteolytic subunit 1 ClpP1 (endopeptidase CLP)	CLP cleaves peptides in various proteins in a process that requires ATP hydrolysis. CLP may be responsible for a fairly general and central housekeeping function rather than for the degradation of specific substrates.	N/D	N/D	56
Rv2462c	Probable trigger factor (TF) protein Tig	Involved in protein export. Acts as a chaperone by maintaining the newly synthesized protein in an open conformation.	N/D	N/D	143
Rv2465c	Ribose-5-phosphate isomerase	Interconverts ribose-5-phosphate and ribulose-5-phosphate	N/D	85	N/D
Rv2467	Probable aminopeptidase N PepN (Lysyl aminopeptidase) (LYS-AP) (alanine aminopeptidase)	Aminopeptidase with broad substrate specificity to several peptides (could preferentially cleave leucine, arginine and lysine in peptide-bond-containing substrates).	N/D	15	N/D
Rv2476c	Probable NAD-dependent glutamate dehydrogenase Gdh (NAD-Gdh) (NAD-dependent glutamic dehydrogenase)	Catabolic glutdh involved in the utilization of glutamate and other amino acids of the glutamate family. Generates 2-oxoglutarate from L-glutamate [catalytic activity: L-glutamate + H(2)O + NAD(+) = 2-oxoglutarate + NH(3) + NADH].	N/D	28	170
Rv2477c	Probable macrolide-transport ATP-binding protein ABC transporter	Thought to be involved in active transport of macrolide across the membrane (export): macrolide antibiotics resistance by an export mechanism. Responsible for energy coupling to the transport system.	60	N/D	184
Rv2495c	Probable branched-chain keto acid dehydrogenase E2 component BkdC	Involved in energy metabolism. The branched-chain alpha-keto acid dehydrogenase complex catalyzes the overall conversion of branched chain alpha-keto acids to acyl-CoA and CO2. It contains multiple copies of three enzymatic components: branched-chain alpha-keto acid decarboxylase (E1), lipoamide acyltransferase (E2) and lipoamide dehydrogenase (E3).	N/D	146	N/D
Rv2503c	Probable succinyl-CoA:3-ketoacid-coenzyme A transferase (beta subunit) ScoB (3-oxo-acid:CoA transferase) (OXCT B) (succinyl CoA:3-oxoacid CoA-transferase)	Involved in various degradation and synthesis [catalytic activity: succinyl-CoA + a 3-oxo acid = succinate + a 3-oxo-acyl-CoA].	71	N/D	N/D
Rv2524c	Probable fatty acid synthase Fas (fatty acid synthetase)	Involved in lipid metabolism. Fatty acid synthetase catalyzes the formation of long-chain fatty acids from acetyl-CoA, malonyl-CoA and NADPH.	N/D	137	N/D
Rv2535c	Probable cytoplasmic peptidase PepQ	Function unknown; hydrolyses peptides.	29	132	N/D
Rv2557	Conserved protein	Function unknown; thought to be involved in the persistence in the host.	38	N/D	N/D
Rv2605c	Probable acyl-CoA thioesterase II TesB2 (TEII)	Function unknown; lipolytic enzyme involved in cellular metabolism. Can hydrolyze a broad range of acyl-CoA thioesters.	14	N/D	N/D
Rv2606c	Possible pyridoxine biosynthesis protein SnzP	Possibly involved in the biosynthesis of pyridoxine/pyridoxal 5-phosphate biosynthesis	69	N/D	N/D
Rv2614c	Probable threonyl-tRNA synthetase ThrS (threonine-tRNA synthetase)(ThrRS) (threonine-tRNA ligase)	Involved in translation mechanism [catalytic activity: ATP + L-threonine + tRNA(THR) = AMP + pyrophosphate + L-threonyl-tRNA(THR)].	N/D	197	N/D
Rv2623	Universal stress protein family protein TB31.7	Function unknown	31	N/D	6
Rv2624c	Universal stress protein family protein	Function unknown	N/D	N/D	109
Rv2626c	Hypoxic response protein 1 Hrp1	Function unknown	N/D	193	4
Rv2627c	Conserved protein	Function unknown	N/D	N/D	55
Rv2629	Conserved protein	Function unknown	27	N/D	61
Rv2675c	Conserved hypothetical protein	Function unknown	24	N/D	N/D
Rv2676c	Conserved protein	Function unknown	N/D	72	N/D
Rv2711	Iron-dependent repressor and activator IdeR	Transcriptional regulatory protein (repressor and activator), iron-binding repressor of siderophore biosynthesis and iron uptake. Seems to regulate a variety of genes encoding a variety of proteins e.g. transporters, proteins involved in siderophore synthesis and iron storage, members of the PE/PPE family, enzymes involved in lipid metabolism, transcriptional regulatory proteins, etc. Also activa…	N/D	121	113
Rv2721c	Possible conserved transmembrane alanine and glycine rich protein	Unknown	51	N/D	N/D
Rv2744c	Conserved 35 kDa alanine rich protein	Unknown	2	142	108
Rv2753c	Probable dihydrodipicolinate synthase DapA (DHDPS) (dihydrodipicolinate synthetase)	Involved in biosynthesis of diaminopimelate and lysine from aspartate semialdehyde (at the first step) [catalytic activity: L-aspartate 4-semialdehyde + pyruvate = dihydrodipicolinate + 2 H(2)O].	N/D	120	N/D
Rv2765	Probable alanine rich hydrolase	Function unknown; probably involved in cellular metabolism.	N/D	169	N/D
Rv2773c	Dihydrodipicolinate reductase DapB (DHPR)	Involved in biosynthesis of diaminopimelate and lysine from aspartate semialdehyde (at the second step) [catalytic activity: 2,3,4,5-tetrahydrodipicolinate + NAD(P)(+) = 2,3-dihydrodipicolinate + NAD(P)H].	24	N/D	N/D
Rv2780	Secreted L-alanine dehydrogenase Ald (40 kDa antigen) (TB43)	May play a role in cell wall synthesis as L-alanine is an important constituent of the peptidoglycan layer [catalytic activity: L-alanine + H(2)O + NAD(+) = pyruvate + NH(3) + NADH].	55	7	67
Rv2783c	Bifunctional protein polyribonucleotide nucleotidyltransferase GpsI: guanosine pentaphosphate synthetase + polyribonucleotide nucleotidyltransferase (polynucleotide phosphorylase) (pnpase)	Involved in mRNA degradation. Hydrolyses single-stranded polyribonucleotides processively in the 3&#39; to 5&#39; direction. Involved in the RNA degradosome, a multi-enzyme complex important in RNA processing and messenger RNA degradation [catalytic activity: RNA(N+1) + phosphate = RNA(N) + a nucleoside diphosphate].	N/D	39	81
Rv2831	Probable enoyl-CoA hydratase EchA16 (enoyl hydrase) (unsaturated acyl-CoA hydratase) (crotonase)	Could possibly oxidize fatty acids using specific components [catalytic activity: (3S)-3-hydroxyacyl-CoA = trans-2(or 3)-enoyl-CoA + H(2)O].	N/D	84	N/D
Rv2845c	Probable prolyl-tRNA synthetase ProS (proline--tRNA ligase) (PRORS) (global RNA synthesis factor) (proline translase)	Involved in translation mechanism [catalytic activity: ATP + L-proline + tRNA(pro) = AMP + pyrophosphate + L-prolyl-tRNA(pro)].	N/D	82	N/D
Rv2858c	Probable aldehyde dehydrogenase AldC	Oxidizes a wide variety of aldehydes [catalytic activity: aldehyde + NAD(+) + H(2)O = acid + NADH].	N/D	147	N/D
Rv2873	Cell surface lipoprotein Mpt83 (lipoprotein P23)	Not really known.	N/D	117	N/D
Rv2875	Major secreted immunogenic protein Mpt70	Unknown	N/D	143	N/D
Rv2878c	Soluble secreted antigen Mpt53 precursor	Not really known. Despite a weak homology to thioredoxin this cannot serve as a substrate for thioredoxin reductase. Furthermore it has no disulfide reducing activity.	N/D	178	N/D
Rv2882c	Ribosome recycling factor Frr (ribosome releasing factor) (RRF)	Responsible for the release of ribosomes from messenger RNA at the termination of protein biosynthesis. May increase the efficiency of translation by recycling ribosomes from one round of translation to another.	N/D	184	95
Rv2889c	Probable elongation factor Tsf (EF-ts)	Associates with the EF-TU.GDP complex and induces the exchange of GDP to GTP, it remains bound to the aminoacyl-tRNA. EF-TU.GTP complex up to the GTP hydrolysis stage on the ribosome.	69	34	118
Rv2890c	30S ribosomal protein S2 RpsB	Involved in translation mechanism.	34	N/D	73
Rv2927c	Conserved hypothetical protein	Function unknown	N/D	N/D	140
Rv2933	Phenolpthiocerol synthesis type-I polyketide synthase PpsC	Involved in phenolpthiocerol and phthiocerol dimycocerosate (dim) biosynthesis: extension with malony CoA (complete reduction).	N/D	N/D	34
Rv2940c	Probable multifunctional mycocerosic acid synthase membrane-associated Mas	Catalyzes the elongation of N-fatty acyl-CoA with methylamalonyl-CoA (not malonyl-CoA) as the elongating agent to form mycocerosyl lipids.	N/D	16	N/D
Rv2941	Fatty-acid-AMP ligase FadD28 (fatty-acid-AMP synthetase) (fatty-acid-AMP synthase)	Involved in phthiocerol dimycocerosate (dim) biosynthesis. Thought to be involved in the release and transfer of mycoserosic acid from mas onto the DIOLS.	60	N/D	176
Rv2945c	Probable conserved lipoprotein LppX	Unknown	N/D	172	N/D
Rv2951c	Possible oxidoreductase	Function unknown; probably involved in cellular metabolism.	23	N/D	N/D
Rv2970c	Probable lipase/esterase LipN	Function unknown; lipolytic enzyme involved in cellular metabolism.	17	N/D	N/D
Rv2971	Probable oxidoreductase	Function unknown; probably involved in cellular metabolism.	40	161	117
Rv2986c	DNA-binding protein HU homolog HupB (histone-like protein) (HLP) (21-kDa laminin-2-binding protein)	This protein belongs to the histone like family of prokaryotic DNA-binding proteins which are capable of wrapping DNA to stabilize it, and prevent its denaturation under extreme environmental conditions.	7	N/D	37
Rv2992c	Glutamyl-tRNA synthetase GltS (glutamate--tRNA ligase) (glutamyl-tRNA synthase) (GLURS)	Involved in translation mechanisms [catalytic activity: ATP + L-glutamate + tRNA(GLU) = AMP + diphosphate + L-glutamyl-tRNA(GLU)].	70	N/D	N/D
Rv2993c	Possible 2-hydroxyhepta-2,4-diene-1,7-dioate isomerase (HHDD isomerase)	Isomerizes HHDD (2-hydroxy-hept-2,4-diene-1,7-dioate) to OHED (2-oxo-hept-3-ene-1,7-dioate).	26	N/D	N/D
Rv2996c	Probable D-3-phosphoglycerate dehydrogenase SerA1 (PGDH)	Involved at the first committed step in the &#39;phosphorylated&#39; pathway of L-serine biosynthesis [catalytic activity: 3-phosphoglycerate + NAD(+) = 3-phosphohydroxypyruvate + NADH].	30	128	45
Rv3001c	Probable KETOL-acid reductoisomerase IlvC (acetohydroxy-acid isomeroreductase) (alpha-keto-beta-hydroxylacil reductoisomerase)	Involved in valine and isoleucine biosynthesis (at the second step) [catalytic activity: (R)-2,3-dihydroxy-3-methylbutanoate + NADP(+) = (S)-2-hydroxy-2-methyl-3-oxobutanoate + NADPH].	49	N/D	85
Rv3006	Probable conserved lipoprotein LppZ	Unknown	11	N/D	N/D
Rv3011c	Probable glutamyl-tRNA(GLN) amidotransferase (subunit A) GatA (Glu-ADT subunit A)	Component of the translational apparatus. Furnishes a means for formation of correctly charged GLN-tRNA(GLN) through the transamidation of misacylated GLU-tRNA(GLN) in organisms which lack glutaminyl-tRNA synthetase. The reaction takes place in the presence of glutamine and ATP through an activated gamma-phospho-GLU-tRNA(GLN) [catalytic activity: ATP + L-glutamyl-tRNA(GLN) + L-glutamine = ADP + p…	32	N/D	N/D
Rv3028c	Probable electron transfer flavoprotein (alpha-subunit) FixB (alpha-ETF) (electron transfer flavoprotein large subunit) (ETFLS)	The electron transfer flavoprotein serves as a specific electron acceptor for other dehydrogenases. It transfers the electrons to the main respiratory chain via ETF-ubiquinone oxidoreductase (ETF dehydrogenase).	19	95	17
Rv3029c	Probable electron transfer flavoprotein (beta-subunit) FixA (beta-ETF) (electron transfer flavoprotein small subunit) (ETFSS)	The electron transfer flavoprotein serves as a specific electron acceptor for other dehydrogenases. It transfers the electrons to the main respiratory chain via ETF-ubiquinone oxidoreductase (ETF dehydrogenase).	20	N/D	29
Rv3045	Probable NADP-dependent alcohol dehydrogenase AdhC	Generates aldehyde or ketone from alcohol [catalytic activity: alcohol + NADP(+) = aldehyde or ketone + NADPH].	28	31	N/D
Rv3048c	Ribonucleoside-diphosphate reductase (beta chain) NrdF2 (ribonucleotide reductase small subunit) (R2F protein)	Involved in the DNA replication pathway. Catalyzes the biosynthesis of deoxyribonucleotides from the corresponding ribonucleotides, precursors that are necessary for DNA synthesis [catalytic activity: 2&#39;-deoxyribonucleoside diphosphate + oxidized thioredoxin + H(2)O = ribonucleoside diphosphate + reduced thioredoxin].	N/D	153	N/D
Rv3075c	Conserved protein	Function unknown	11	N/D	N/D
Rv3094c	Conserved hypothetical protein	Function unknown	N/D	N/D	141
Rv3105c	Probable peptide chain release factor 2 PrfB (RF-2)	Peptide chain release factor 2 directs the termination of translation in response to the peptide chain termination codons UGA and UAA.	31	103	N/D
Rv3127	Conserved protein	Function unknown	N/D	N/D	31
Rv3130c	Triacylglycerol synthase (diacylglycerol acyltransferase) Tgs1	Involved in synthesis of triacylglycerol	N/D	N/D	137
Rv3131	Conserved protein	Function unknown	N/D	N/D	38
Rv3133c	Two component transcriptional regulatory protein DevR (probably LuxR/UhpA-family)	Regulator part of the two component regulatory system DEVR/DEVS/dost. Controls HSPX|Rv2031|ACR expression.	N/D	N/D	106
Rv3134c	Universal stress protein family protein	Function unknown. Could play a role in the adaptation to hypoxia, participating in the phosphorelay in the two component regulatory system DEVR|Rv3133c/DEVS|Rv3132c.	N/D	N/D	124
Rv3139	Probable acyl-CoA dehydrogenase FadE24	Function unknown, but involved in lipid degradation.	N/D	N/D	165
Rv3140	Probable acyl-CoA dehydrogenase FadE23	Function unknown, but involved in lipid degradation.	42	N/D	79
Rv3149	Probable NADH dehydrogenase I (chain E) NuoE (NADH-ubiquinone oxidoreductase chain E)	Involved in aerobic|anaerobic respiration [catalytic activity: NADH + ubiquinone = NAD(+) + ubiquinol].	33	N/D	N/D
Rv3161c	Possible dioxygenase	Function unknown; involved in cellular metabolism.	47	27	N/D
Rv3169	Conserved protein	Function unknown	18	174	N/D
Rv3197	Probable conserved ATP-binding protein ABC transporter	Thought to be involved in active transport across the membrane. Responsible for energy coupling to the transport system.	N/D	N/D	89
Rv3205c	Conserved protein	Function unknown	9	N/D	N/D
Rv3208A	Conserved protein TB9.4	Function unknown	N/D	N/D	119
Rv3214	Possible phosphoglycerate mutase Gpm2 (phosphoglyceromutase) (PGAM) (BPG-dependent PGAM)	Involved in glycolysis [catalytic activity: 1,3-diphosphoglycerate + 3-phosphoglycerate = 2,3-diphosphoglycerate + 3-phosphoglycerate].	59	N/D	N/D
Rv3224	Possible iron-regulated short-chain dehydrogenase/reductase	Function unknown; probably involved in cellular metabolism.	29	187	114
Rv3246c	Two component sensory transduction transcriptional regulatory protein MtrA	Transcriptional activator part of a two component regulatory system.	24	134	70
Rv3248c	Probable adenosylhomocysteinase SahH (S-adenosyl-L-homocysteine hydrolase) (adohcyase)	Thioester hydrolase which acting on ether bounds. Could be involved in methionine and selenoamino acid metabolisms. Also involved in activated methyl. Cycle adenosylhomocysteine is a competitive inhibitor of S-adenosyl-L-methionine-dependent methyl transferase reactions; therefore adenosylhomocysteinase may play a key role in the control of methylations via regulation of the intracellular concent…	3	4	28
Rv3255c	Probable mannose-6-phosphate isomerase ManA (phosphomannose isomerase) (phosphomannoisomerase) (PMI) (phosphohexoisomerase) (phosphohexomutase)	This enzyme converts D-mannose 6-phosphate to D-fructose 6-phosphate [catalytic activity: D-mannose 6-phosphate = D-fructose 6-phosphate].	16	N/D	N/D
Rv3256c	Conserved protein	Function unknown	56	N/D	N/D
Rv3264c	D-alpha-D-mannose-1-phosphate guanylyltransferase ManB (D-alpha-D-heptose-1-phosphate guanylyltransferase)	Involved in GDP-mannose biosynthesis and biosynthesis of nucleotide-activated glycero-manno-heptose (D-alpha-D pathway): generates GDP-mannose and phosphate from GTP and alpha-D-mannose 1-phosphate. MANB product is needed for all mannosyl glycolipids and polysaccharides which, like rhamnosyl residues, are an important part of the mycobacterium envelope [catalytic activity: alpha-D-mannose 1-phosp…	49	N/D	N/D
Rv3269	Conserved protein	Function unknown. May be involved in a chaperoning process.	N/D	123	199
Rv3274c	Probable acyl-CoA dehydrogenase FadE25	Function unknown, but involved in lipid degradation [catalytic activity: acyl-CoA + ETF = 2,3-dehydroacyl-CoA + reduced ETF].	53	65	94
Rv3280	Probable propionyl-CoA carboxylase beta chain 5 AccD5 (pccase) (propanoyl-CoA:carbon dioxide ligase)	Key enzyme in the catabolic pathway of odd-chain fatty acids, isoleucine, threonine, methionine, and valine [catalytic activity: ATP + propionyl-CoA + CO(2) + H(2)O = ADP + orthophosphate + methylmalonyl-CoA.]	41	25	156
Rv3283	Probable thiosulfate sulfurtransferase SseA (rhodanese) (thiosulfate cyanide transsulfurase) (thiosulfate thiotransferase)	Possibly a sulfotransferase involved in the formation of thiosulfate [catalytic activity: thiosulfate + cyanide = sulfite + thiocyanate].	27	100	N/D
Rv3285	Probable bifunctional protein acetyl-/propionyl-coenzyme A carboxylase (alpha chain) AccA3: biotin carboxylase + biotin carboxyl carrier protein (BCCP)	Involved in long-chain fatty acid synthesis (at the first step). Carries two functions: biotin carboxyl carrier protein and biotin carboxyltransferase [catalytic activity: ATP + biotin-carboxyl-carrier protein + CO(2) = ADP + orthophosphate + carboxybiotin-carboxyl-carrier protein].	5	57	49
Rv3290c	Probable L-lysine-epsilon aminotransferase Lat (L-lysine aminotransferase) (lysine 6-aminotransferase)	Possibly involved in L-alpha-aminoadipic acid (L-AAA) biosynthesis. Catalyzes the transfer of the terminal amino group of L-lysine or L-ornithine to alpha-ketoglutarate [catalytic activity: L-lysine + 2-oxoglutarate = 2-aminoadipate 6-semialdehyde + L-glutamate].	N/D	N/D	87
Rv3318	Probable succinate dehydrogenase (flavoprotein subunit) SdhA (succinic dehydrogenase) (fumarate reductase) (fumarate dehydrogenase) (fumaric hydrogenase)	Involved in tricarboxylic acid cycle. Membrane-bound FAD-containing enzyme which is responsible for succinate interconversion [catalytic activity: succinate + acceptor = fumarate + reduced acceptor].	N/D	152	N/D
Rv3356c	Probable bifunctional protein FolD: methylenetetrahydrofolate dehydrogenase + methenyltetrahydrofolate cyclohydrolase	Necessary for the biosynthesis of purines, thymydylate, methionine, histidine, pantothenate, and formyl tRNA-met [catalytic activity: 5,10-methylenetetrahydrofolate + NADP(+) = 5,10-methenyltetrahydrofolate + NADPH] [catalytic activity: 5,10-methenyltetrahydrofolate + H(2)O = 10-formyltetrahydrofolate].	51	N/D	N/D
Rv3369	Conserved protein	Function unknown	72	N/D	N/D
Rv3389c	Probable 3-hydroxyacyl-thioester dehydratase HtdY	Involved in fatty acid synthesis type II (fas-II)	27	181	N/D
Rv3400	Probable hydrolase	Function unknown; probably involved in cellular metabolism.	38	N/D	N/D
Rv3407	Possible antitoxin VapB47	Unknown	N/D	N/D	180
Rv3410c	Probable inosine-5&#39;-monophosphate dehydrogenase GuaB3 (imp dehydrogenase) (inosinic acid dehydrogenase) (inosinate dehydrogenase) (imp oxidoreductase) (inosine-5&#39;-monophosphate oxidoreductase) (IMPDH) (IMPD)	Catalyses the first reaction unique to GMP biosynthesis [catalytic activity: inosine 5&#39;-phosphate + NAD(+) + H(2)O = xanthosine 5&#39;-phosphate + NADH].	28	N/D	N/D
Rv3417c	60 kDa chaperonin 1 GroEL1 (protein CPN60-1) (GroEL protein 1)	Prevents misfolding and promotes the refolding and proper assembly of unfolded polypeptides generated under stress conditions.	6	45	15
Rv3418c	10 kDa chaperonin GroES (protein CPN10) (protein GroES) (BCG-a heat shock protein) (10 kDa antigen)	Binds to CPN60 in the presence of mg-ATP and suppresses the ATPase activity of the latter.	4	32	2
Rv3432c	Probable glutamate decarboxylase GadB	Catalyzes the production of GABA [catalytic activity: L-glutamate = 4-aminobutanoate + CO(2)].	52	N/D	N/D
Rv3443c	50S ribosomal protein L13 RplM	Involved in translation mechanism. This protein is one of the early assembly proteins of the 50S ribosomal subunit.	N/D	N/D	183
Rv3457c	Probable DNA-directed RNA polymerase (alpha chain) RpoA (transcriptase alpha chain) (RNA polymerase alpha subunit) (DNA-directed RNA nucleotidyltransferase)	DNA-dependent RNA polymerase catalyzes the transcription of DNA into RNA using the four ribonucleoside triphosphates as substrates. The amino-terminal portion is involved in the assembly of core RNAP, whereas the C-terminal is involved in interaction with transcriptional regulators [catalytic activity: N nucleoside triphosphate = N pyrophosphate + RNA(N)].	43	52	32
Rv3458c	30S ribosomal protein S4 RpsD	This protein binds directly to 16S ribosomal RNA.	N/D	N/D	71
Rv3459c	30S ribosomal protein S11 RpsK	S11 plays an essential role for the selection of the correct tRNA in protein biosynthesis. It is located on the large lobe of the small subunit.	N/D	N/D	179
Rv3462c	Probable translation initiation factor if-1 InfA	No specific function has so far been attributed to this initiation factor; however, it seems to stimulate more or less all the activities of the other two initiation factors, if-2 and if-3.	N/D	N/D	166
Rv3485c	Probable short-chain type dehydrogenase/reductase	Function unknown; supposed to be involved in cellular metabolism.	14	N/D	N/D
Rv3509c	Probable acetohydroxyacid synthase IlvX (acetolactate synthase)	Could be involved in valine and isoleucine biosynthesis (at the first step) [catalytic activity: 2-acetolactate + CO(2) = 2 pyruvate].	8	N/D	N/D
Rv3518c	Probable cytochrome P450 monooxygenase 142 Cyp142	Cytochromes P450 are a group of heme-thiolate monooxygenases. They oxidize a variety of structurally unrelated compounds, including steroids, fatty acids, and xenobiotics.	39	N/D	N/D
Rv3556c	Probable acetyl-CoA acetyltransferase FadA6 (acetoacetyl-CoA thiolase)	Function unknown, but involved in lipid degradation [catalytic activity: 2 acetyl-CoA = CoA + acetoacetyl-CoA].	47	N/D	N/D
Rv3568c	3,4-DHSA dioxygenase	Catalyzes the extradiol cleavage of 3,4-dihydroxy-9,10-seconandrost-1,3,5(10)-triene-9,17-dione (3,4-DHSA)	N/D	144	N/D
Rv3569c	4,9-DHSA hydrolase	Catalyzes the hydrolysis of 4,5-9,10-diseco-3-hydroxy-5,9,17-trioxoandrosta-1(10),2-diene-4-OIC acid (4,9-DHSA)	N/D	199	N/D
Rv3570c	Possible oxidoreductase. Possible 3-hydroxy-9,10-seconandrost-1,3,5(10)-triene-9,17-dione hydroxylase.	Function unknown; probably involved in cellular metabolism. Predicted to be involved in lipid catabolism.	55	N/D	N/D
Rv3583c	Possible transcription factor	Involved in transcriptional mechanism.	N/D	N/D	135
Rv3584	Possible conserved lipoprotein LpqE	Unknown	N/D	162	N/D
Rv3586	Conserved hypothetical protein	Function unknown	44	N/D	N/D
Rv3587c	Probable conserved membrane protein	Function unknown	N/D	183	N/D
Rv3592	Possible heme degrading protein MhuD	Possibly involved in heme degradation pathway. May be involved in iron storage.	N/D	N/D	172
Rv3596c	Probable ATP-dependent protease ATP-binding subunit ClpC1	Hydrolyses proteins in presence of ATP. May interact with a CLPP-like protease involved in degradation of denatured proteins.	62	116	197
Rv3623	Probable conserved lipoprotein LpqG	Unknown	12	N/D	N/D
Rv3628	Inorganic pyrophosphatase Ppa (pyrophosphate phospho-hydrolase) (PPASE) (inorganic diphosphatase) (diphosphate phospho-hydrolase)	Involved in the function of cellular bioenergetics [catalytic activity: pyrophosphate + H(2)O = 2 orthophosphate].	34	N/D	161
Rv3646c	DNA topoisomerase I TopA (omega-protein) (relaxing enzyme) (untwisting enzyme) (swivelase) (type I DNA topoisomerase) (nicking-closing enzyme) (TOPO I)	The reaction catalyzed by topoisomerases LEADS to the conversion of one topological isomer of DNA to another. [catalytic activity: ATP-independent breakage of single-stranded DNA, followed by passage and rejoining].	N/D	99	N/D
Rv3648c	Probable cold shock protein A CspA	Possibly involved in cold acclimation processes (the production of the protein is supposedly predominantly induced at low temperatures).	N/D	N/D	178
Rv3676	Transcriptional regulatory protein Crp (Crp/Fnr-family)	Involved in transcriptional mechanism.	N/D	N/D	125
Rv3678c	Conserved protein	Function unknown	N/D	N/D	136
Rv3708c	Aspartate-semialdehyde dehydrogenase Asd (ASA dehydrogenase) (ASADH) (aspartic semialdehyde dehydrogenase) (L-aspartate-beta-semialdehyde dehydrogenase)	Involved at the second step in the common biosynthetic pathway leading from asp to the cell wall precursor MESO-diaminopimelate, to LYS, to met, to ILE and to THR [catalytic activity: L-aspartate-semialdehyde + orthophosphate + NADP(+) = L-aspartyl phosphate + NADPH].	56	N/D	N/D
Rv3710	2-isopropylmalate synthase LeuA (alpha-isopropylmalate synthase) (alpha-IPM synthetase) (IPMS)	Involved in leucine biosynthesis (at the first step). Catalyzes condensation of acetyl-CoA and 2-oxoisovalerate to form 2-isopropylmalate synthase [catalytic activity: 3-carboxy-3-hydroxy-4-methylpentanoate + CoA = acetyl-CoA + 3-methyl-2-oxobutanoate + H(2)O].	N/D	41	N/D
Rv3716c	Conserved protein	Function unknown	N/D	N/D	97
Rv3722c	Conserved protein	Function unknown	N/D	71	N/D
Rv3734c	Putative triacylglycerol synthase (diacylglycerol acyltransferase) Tgs2	May be involved in synthesis of triacylglycerol	43	N/D	N/D
Rv3747	Conserved protein	Function unknown	N/D	139	N/D
Rv3763	19 kDa lipoprotein antigen precursor LpqH	Shown to inhibit gamma interferon regulated HLA-DR protein and mRNA expression in human macrophages	54	N/D	N/D
Rv3774	Possible enoyl-CoA hydratase EchA21 (enoyl hydrase) (unsaturated acyl-CoA hydratase) (crotonase)	Could possibly oxidize fatty acids using specific components [catalytic activity: (3S)-3-hydroxyacyl-CoA = trans-2(or 3)-enoyl-CoA + H(2)O].	N/D	126	150
Rv3781	Probable O-antigen/lipopolysaccharide transport ATP-binding protein ABC transporter RfbE	May form an ATP-driven O-antigen/lipopolysaccharide export apparatus, in association with RFBD|Rv3783. Responsible for energy coupling to the transport system.	9	N/D	N/D
Rv3800c	Polyketide synthase Pks13	Involved in the final steps of mycolic acid biosynthesis. Catalyses the condensation of two fatty acyl chains.	N/D	6	131
Rv3801c	Fatty-acid-AMP ligase FadD32 (fatty-acid-AMP synthetase) (fatty-acid-AMP synthase). Also shown to have acyl-ACP ligase activity.	Involved in the final steps of mycolic acid biosynthesis. Activates meromycolic acid into meromycoloyl-AMP and transfers the meromycolic acyl chains onto PKS13	N/D	N/D	93
Rv3804c	Secreted antigen 85-a FbpA (mycolyl transferase 85A) (fibronectin-binding protein A) (antigen 85 complex A)	Involved in cell wall mycoloylation. Proteins of the antigen 85 complex are responsible for the high affinity of mycobacteria to fibronectin. Possesses a mycolyltransferase activity required for the biogenesis of trehalose dimycolate (cord factor), a dominant structure necessary for maintaining cell wall integrity.	N/D	38	115
Rv3834c	SERYL-tRNA synthetase SerS (serine--tRNA ligase) (SERRS) (serine translase)	Involved in translation mechanism [catalytic activity: ATP + L-serine + tRNA(SER) = AMP + pyrophosphate + L-SERYL-tRNA(SER)].	13	N/D	N/D
Rv3841	Bacterioferritin BfrB	Involved in iron storage; ferritin is an intracellular molecule that stores iron in a soluble, nontoxic, readily available form. The functional molecule, which is composed of 24 chains, is roughly spherical and contains a central cavity in which the polymeric ferric iron core is deposited.	34	36	9
Rv3846	Superoxide dismutase [FE] SodA	Destroys radicals which are normally produced within the cells and are toxic to biological systems [catalytic activity: 2 peroxide radical + 2 H(+) = O(2) + H(2)O(2)].	50	40	83
Rv3849	ESX-1 transcriptional regulatory protein EspR	Involved in transcriptional mechanism. Regulates transcription of genes required for ESX-1 system.	N/D	N/D	155
Rv3874	10 kDa culture filtrate antigen EsxB (LHP) (CFP10)	Unknown. Exported protein cotranscribed with Rv3875|MT3989|MTV027.10.	N/D	157	10
Rv3875	6 kDa early secretory antigenic target EsxA (ESAT-6)	Unknown. Elicits high level of inf-gamma from memory effector cells during the first phase of a protective immune response. Exported protein cotranscribed with Rv3874|MT3988|MTV027.09|LHP|CFP10.	N/D	N/D	41
Rv3881c	Secreted ESX-1 substrate protein B, EspB. Conserved alanine and glycine rich protein	Function unknown. Is a proteolytic substrate of MYCP1|Rv3883c.	N/D	165	N/D
Rv3914	Thioredoxin TrxC (TRX) (MPT46)	Thioredoxin participates in various redox reactions through the reversible oxidation of its active center dithiol, to a disulfide, & catalyzes dithiol-disulfide exchange reactions. Forms together with thioredoxin reductase and NADPH a redox active system which donates electrons to a wide variety of different metabolic process. Seems regulated by sigh (Rv3223c product).	58	155	36
